# Supplementary material for: Genome of Laudakia sacra Provides New Insights into High-Altitude Adaptation of Ectotherms
Source: Int J Mol Sci. 2022 Sep 3;23(17):10081. doi: 10.3390/ijms231710081 (PMC9456099; doi:10.3390/ijms231710081)
Supplement: Supplementary file 1 [file ijms-23-10081-s001.zip]

Archive with 5 entries (4 files):
- Lsac_manu.supple.prof.pdf
- Lsac_manu.supple.tableS7_16.xlsx
- __MACOSX/
- __MACOSX/._Lsac_manu.supple.prof.docx
- __MACOSX/._Lsac_manu.supple.tableS7_16.xlsx
