# Supplementary material for: Genome of Laudakia sacra Provides New Insights into High-Altitude Adaptation of Ectotherms
Source: Int J Mol Sci. 2022 Sep 3;23(17):10081. doi: 10.3390/ijms231710081 (PMC9456099; doi:10.3390/ijms231710081)
Supplement: Supplementary file 1 [file ijms-23-10081-s001.zip › Lsac_manu.supple.tableS7_16.xlsx]

## Sheet: Table S7
Table S7. KEGG enrichment results of expanded gene families in L. sacra.
KEGG_ID	Description	p-value	Target genes
map04514	Cell adhesion molecules	<0.000001	Lsac_Contig110_G00037, Lsac_Contig121_G00001, Lsac_Contig121_G00008, Lsac_Contig121_G00010, Lsac_Contig121_G00011, Lsac_Contig121_G00012, Lsac_Contig121_G00013, Lsac_Contig121_G00017, Lsac_Contig132_G00001, Lsac_Contig136_G00010, Lsac_Contig136_G00014, Lsac_Contig183_G00001, Lsac_Contig183_G00002,Lsac_Contig110_G00052, Lsac_Contig110_G00054, Lsac_Contig110_G00055, Lsac_Contig110_G00056, Lsac_Cont…
map04612	Antigen processing and presentation	<0.000001	Lsac_Contig121_G00003, Lsac_Contig121_G00009, Lsac_Contig136_G00015,Lsac_Contig110_G00037, Lsac_Contig121_G00001, Lsac_Contig121_G00008, Lsac_Contig121_G00010, Lsac_Contig121_G00011, Lsac_Contig121_G00012, Lsac_Contig121_G00013, Lsac_Contig121_G00017, Lsac_Contig132_G00001, Lsac_Contig136_G00010, Lsac_Contig136_G00014, Lsac_Contig183_G00001, Lsac_Contig183_G00002,Lsac_Contig110_G00052, Lsac_Conti…
map04621	NOD-like receptor signaling pathway	<0.000001	Lsac_Contig153_G00014,Lsac_Contig122_G00004, Lsac_Contig128_G00010, Lsac_Contig128_G00012, Lsac_Contig128_G00013, Lsac_Contig128_G00074, Lsac_Contig128_G00075, Lsac_Contig128_G00084, Lsac_Contig128_G00085, Lsac_Contig128_G00089, Lsac_Contig128_G00090, Lsac_Contig128_G00091, Lsac_Contig128_G00093, Lsac_Contig128_G00094, Lsac_Contig128_G00096, Lsac_Contig128_G00101, Lsac_Contig128_G00102, Lsac_Cont…
map04640	Hematopoietic cell lineage	<0.000001	Lsac_Contig110_G00052, Lsac_Contig110_G00054, Lsac_Contig110_G00055, Lsac_Contig110_G00056, Lsac_Contig122_G00011, Lsac_Contig122_G00013, Lsac_Contig160_G00002, Lsac_Contig160_G00017, Lsac_Contig160_G00019, Lsac_Contig160_G00020, Lsac_Contig21_G00057, Lsac_Contig274_G00001, Lsac_Contig282_G00002, Lsac_Contig2_G00425
map04658	Th1 and Th2 cell differentiation	<0.000001	Lsac_Contig153_G00014,Lsac_Contig110_G00052, Lsac_Contig110_G00054, Lsac_Contig110_G00055, Lsac_Contig110_G00056, Lsac_Contig122_G00011, Lsac_Contig122_G00013, Lsac_Contig160_G00002, Lsac_Contig160_G00017, Lsac_Contig160_G00019, Lsac_Contig160_G00020, Lsac_Contig21_G00057, Lsac_Contig274_G00001, Lsac_Contig282_G00002, Lsac_Contig2_G00425,Lsac_Contig80_G00063
map04659	Th17 cell differentiation	<0.000001	Lsac_Contig153_G00014,Lsac_Contig130_G00030, Lsac_Contig130_G00031, Lsac_Contig54_G00062,Lsac_Contig110_G00052, Lsac_Contig110_G00054, Lsac_Contig110_G00055, Lsac_Contig110_G00056, Lsac_Contig122_G00011, Lsac_Contig122_G00013, Lsac_Contig160_G00002, Lsac_Contig160_G00017, Lsac_Contig160_G00019, Lsac_Contig160_G00020, Lsac_Contig21_G00057, Lsac_Contig274_G00001, Lsac_Contig282_G00002, Lsac_Contig2…
map04672	Intestinal immune network for IgA production	<0.000001	Lsac_Contig110_G00052, Lsac_Contig110_G00054, Lsac_Contig110_G00055, Lsac_Contig110_G00056, Lsac_Contig122_G00011, Lsac_Contig122_G00013, Lsac_Contig160_G00002, Lsac_Contig160_G00017, Lsac_Contig160_G00019, Lsac_Contig160_G00020, Lsac_Contig21_G00057, Lsac_Contig274_G00001, Lsac_Contig282_G00002, Lsac_Contig2_G00425,Lsac_Contig80_G00063
map04742	Taste transduction	<0.000001	Lsac_Contig27_G00092,Lsac_Contig9_G00221, Lsac_Contig9_G00227,Lsac_Contig3_G00546, Lsac_Contig3_G00547, Lsac_Contig3_G00548, Lsac_Contig3_G00549, Lsac_Contig3_G00550, Lsac_Contig3_G00579, Lsac_Contig3_G00582, Lsac_Contig3_G00583, Lsac_Contig3_G00584, Lsac_Contig3_G00585, Lsac_Contig3_G00586
map04928	Parathyroid hormone synthesis, secretion and action	<0.000001	Lsac_Contig153_G00014,Lsac_Contig122_G00004, Lsac_Contig128_G00010, Lsac_Contig128_G00012, Lsac_Contig128_G00013, Lsac_Contig128_G00074, Lsac_Contig128_G00075, Lsac_Contig128_G00084, Lsac_Contig128_G00085, Lsac_Contig128_G00089, Lsac_Contig128_G00090, Lsac_Contig128_G00091, Lsac_Contig128_G00093, Lsac_Contig128_G00094, Lsac_Contig128_G00096, Lsac_Contig128_G00101, Lsac_Contig128_G00102, Lsac_Cont…
map04940	Type I diabetes mellitus	<0.000001	Lsac_Contig110_G00037, Lsac_Contig121_G00001, Lsac_Contig121_G00008, Lsac_Contig121_G00010, Lsac_Contig121_G00011, Lsac_Contig121_G00012, Lsac_Contig121_G00013, Lsac_Contig121_G00017, Lsac_Contig132_G00001, Lsac_Contig136_G00010, Lsac_Contig136_G00014, Lsac_Contig183_G00001, Lsac_Contig183_G00002,Lsac_Contig110_G00052, Lsac_Contig110_G00054, Lsac_Contig110_G00055, Lsac_Contig110_G00056, Lsac_Cont…
map05140	Leishmaniasis	<0.000001	Lsac_Contig153_G00014,Lsac_Contig110_G00052, Lsac_Contig110_G00054, Lsac_Contig110_G00055, Lsac_Contig110_G00056, Lsac_Contig122_G00011, Lsac_Contig122_G00013, Lsac_Contig160_G00002, Lsac_Contig160_G00017, Lsac_Contig160_G00019, Lsac_Contig160_G00020, Lsac_Contig21_G00057, Lsac_Contig274_G00001, Lsac_Contig282_G00002, Lsac_Contig2_G00425
map05150	Staphylococcus aureus infection	<0.000001	Lsac_Contig162_G00001, Lsac_Contig162_G00003, Lsac_Contig162_G00004,Lsac_Contig110_G00052, Lsac_Contig110_G00054, Lsac_Contig110_G00055, Lsac_Contig110_G00056, Lsac_Contig122_G00011, Lsac_Contig122_G00013, Lsac_Contig160_G00002, Lsac_Contig160_G00017, Lsac_Contig160_G00019, Lsac_Contig160_G00020, Lsac_Contig21_G00057, Lsac_Contig274_G00001, Lsac_Contig282_G00002, Lsac_Contig2_G00425,Lsac_Contig80…
map05166	Human T-cell leukemia virus 1 infection	<0.000001	Lsac_Contig153_G00014,Lsac_Contig80_G00211,Lsac_Contig110_G00037, Lsac_Contig121_G00001, Lsac_Contig121_G00008, Lsac_Contig121_G00010, Lsac_Contig121_G00011, Lsac_Contig121_G00012, Lsac_Contig121_G00013, Lsac_Contig121_G00017, Lsac_Contig132_G00001, Lsac_Contig136_G00010, Lsac_Contig136_G00014, Lsac_Contig183_G00001, Lsac_Contig183_G00002,Lsac_Contig110_G00052, Lsac_Contig110_G00054, Lsac_Contig1…
map05168	Herpes simplex virus 1 infection	<0.000001	Lsac_Contig80_G00211,Lsac_Contig121_G00003, Lsac_Contig121_G00009, Lsac_Contig136_G00015,Lsac_Contig110_G00037, Lsac_Contig121_G00001, Lsac_Contig121_G00008, Lsac_Contig121_G00010, Lsac_Contig121_G00011, Lsac_Contig121_G00012, Lsac_Contig121_G00013, Lsac_Contig121_G00017, Lsac_Contig132_G00001, Lsac_Contig136_G00010, Lsac_Contig136_G00014, Lsac_Contig183_G00001, Lsac_Contig183_G00002,Lsac_Contig1…
map05169	Epstein-Barr virus infection	<0.000001	Lsac_Contig80_G00211,Lsac_Contig121_G00003, Lsac_Contig121_G00009, Lsac_Contig136_G00015,Lsac_Contig110_G00037, Lsac_Contig121_G00001, Lsac_Contig121_G00008, Lsac_Contig121_G00010, Lsac_Contig121_G00011, Lsac_Contig121_G00012, Lsac_Contig121_G00013, Lsac_Contig121_G00017, Lsac_Contig132_G00001, Lsac_Contig136_G00010, Lsac_Contig136_G00014, Lsac_Contig183_G00001, Lsac_Contig183_G00002,Lsac_Contig1…
map05310	Asthma	<0.000001	Lsac_Contig110_G00052, Lsac_Contig110_G00054, Lsac_Contig110_G00055, Lsac_Contig110_G00056, Lsac_Contig122_G00011, Lsac_Contig122_G00013, Lsac_Contig160_G00002, Lsac_Contig160_G00017, Lsac_Contig160_G00019, Lsac_Contig160_G00020, Lsac_Contig21_G00057, Lsac_Contig274_G00001, Lsac_Contig282_G00002, Lsac_Contig2_G00425,Lsac_Contig80_G00063
map05320	Autoimmune thyroid disease	<0.000001	Lsac_Contig110_G00037, Lsac_Contig121_G00001, Lsac_Contig121_G00008, Lsac_Contig121_G00010, Lsac_Contig121_G00011, Lsac_Contig121_G00012, Lsac_Contig121_G00013, Lsac_Contig121_G00017, Lsac_Contig132_G00001, Lsac_Contig136_G00010, Lsac_Contig136_G00014, Lsac_Contig183_G00001, Lsac_Contig183_G00002,Lsac_Contig110_G00052, Lsac_Contig110_G00054, Lsac_Contig110_G00055, Lsac_Contig110_G00056, Lsac_Cont…
map05321	Inflammatory bowel disease	<0.000001	Lsac_Contig110_G00052, Lsac_Contig110_G00054, Lsac_Contig110_G00055, Lsac_Contig110_G00056, Lsac_Contig122_G00011, Lsac_Contig122_G00013, Lsac_Contig160_G00002, Lsac_Contig160_G00017, Lsac_Contig160_G00019, Lsac_Contig160_G00020, Lsac_Contig21_G00057, Lsac_Contig274_G00001, Lsac_Contig282_G00002, Lsac_Contig2_G00425,Lsac_Contig80_G00063
map05322	Systemic lupus erythematosus	<0.000001	Lsac_Contig110_G00052, Lsac_Contig110_G00054, Lsac_Contig110_G00055, Lsac_Contig110_G00056, Lsac_Contig122_G00011, Lsac_Contig122_G00013, Lsac_Contig160_G00002, Lsac_Contig160_G00017, Lsac_Contig160_G00019, Lsac_Contig160_G00020, Lsac_Contig21_G00057, Lsac_Contig274_G00001, Lsac_Contig282_G00002, Lsac_Contig2_G00425,Lsac_Contig80_G00063,Lsac_Contig4_G00099, Lsac_Contig50_G00127, Lsac_Contig80_G00…
map05330	Allograft rejection	<0.000001	Lsac_Contig110_G00037, Lsac_Contig121_G00001, Lsac_Contig121_G00008, Lsac_Contig121_G00010, Lsac_Contig121_G00011, Lsac_Contig121_G00012, Lsac_Contig121_G00013, Lsac_Contig121_G00017, Lsac_Contig132_G00001, Lsac_Contig136_G00010, Lsac_Contig136_G00014, Lsac_Contig183_G00001, Lsac_Contig183_G00002,Lsac_Contig110_G00052, Lsac_Contig110_G00054, Lsac_Contig110_G00055, Lsac_Contig110_G00056, Lsac_Cont…
map05332	Graft-versus-host disease	<0.000001	Lsac_Contig110_G00037, Lsac_Contig121_G00001, Lsac_Contig121_G00008, Lsac_Contig121_G00010, Lsac_Contig121_G00011, Lsac_Contig121_G00012, Lsac_Contig121_G00013, Lsac_Contig121_G00017, Lsac_Contig132_G00001, Lsac_Contig136_G00010, Lsac_Contig136_G00014, Lsac_Contig183_G00001, Lsac_Contig183_G00002,Lsac_Contig110_G00052, Lsac_Contig110_G00054, Lsac_Contig110_G00055, Lsac_Contig110_G00056, Lsac_Cont…
map05416	Viral myocarditis	<0.000001	Lsac_Contig110_G00037, Lsac_Contig121_G00001, Lsac_Contig121_G00008, Lsac_Contig121_G00010, Lsac_Contig121_G00011, Lsac_Contig121_G00012, Lsac_Contig121_G00013, Lsac_Contig121_G00017, Lsac_Contig132_G00001, Lsac_Contig136_G00010, Lsac_Contig136_G00014, Lsac_Contig183_G00001, Lsac_Contig183_G00002,Lsac_Contig110_G00052, Lsac_Contig110_G00054, Lsac_Contig110_G00055, Lsac_Contig110_G00056, Lsac_Cont…
map05323	Rheumatoid arthritis	1e-06	Lsac_Contig110_G00052, Lsac_Contig110_G00054, Lsac_Contig110_G00055, Lsac_Contig110_G00056, Lsac_Contig122_G00011, Lsac_Contig122_G00013, Lsac_Contig160_G00002, Lsac_Contig160_G00017, Lsac_Contig160_G00019, Lsac_Contig160_G00020, Lsac_Contig21_G00057, Lsac_Contig274_G00001, Lsac_Contig282_G00002, Lsac_Contig2_G00425,Lsac_Contig80_G00063
map05145	Toxoplasmosis	5e-06	Lsac_Contig153_G00014,Lsac_Contig110_G00052, Lsac_Contig110_G00054, Lsac_Contig110_G00055, Lsac_Contig110_G00056, Lsac_Contig122_G00011, Lsac_Contig122_G00013, Lsac_Contig160_G00002, Lsac_Contig160_G00017, Lsac_Contig160_G00019, Lsac_Contig160_G00020, Lsac_Contig21_G00057, Lsac_Contig274_G00001, Lsac_Contig282_G00002, Lsac_Contig2_G00425
map05203	Viral carcinogenesis	8e-06	Lsac_Contig153_G00014,Lsac_Contig80_G00211,Lsac_Contig110_G00037, Lsac_Contig121_G00001, Lsac_Contig121_G00008, Lsac_Contig121_G00010, Lsac_Contig121_G00011, Lsac_Contig121_G00012, Lsac_Contig121_G00013, Lsac_Contig121_G00017, Lsac_Contig132_G00001, Lsac_Contig136_G00010, Lsac_Contig136_G00014, Lsac_Contig183_G00001, Lsac_Contig183_G00002,Lsac_Contig4_G00099, Lsac_Contig50_G00127, Lsac_Contig80_G…
map05170	Human immunodeficiency virus 1 infection	9.1e-05	Lsac_Contig153_G00014,Lsac_Contig121_G00003, Lsac_Contig121_G00009, Lsac_Contig136_G00015,Lsac_Contig110_G00037, Lsac_Contig121_G00001, Lsac_Contig121_G00008, Lsac_Contig121_G00010, Lsac_Contig121_G00011, Lsac_Contig121_G00012, Lsac_Contig121_G00013, Lsac_Contig121_G00017, Lsac_Contig132_G00001, Lsac_Contig136_G00010, Lsac_Contig136_G00014, Lsac_Contig183_G00001, Lsac_Contig183_G00002,Lsac_Contig…
map05163	Human cytomegalovirus infection	0.000166	Lsac_Contig153_G00014,Lsac_Contig80_G00211,Lsac_Contig121_G00003, Lsac_Contig121_G00009, Lsac_Contig136_G00015,Lsac_Contig110_G00037, Lsac_Contig121_G00001, Lsac_Contig121_G00008, Lsac_Contig121_G00010, Lsac_Contig121_G00011, Lsac_Contig121_G00012, Lsac_Contig121_G00013, Lsac_Contig121_G00017, Lsac_Contig132_G00001, Lsac_Contig136_G00010, Lsac_Contig136_G00014, Lsac_Contig183_G00001, Lsac_Contig1…
map05164	Influenza A	0.000173	Lsac_Contig153_G00014,Lsac_Contig110_G00052, Lsac_Contig110_G00054, Lsac_Contig110_G00055, Lsac_Contig110_G00056, Lsac_Contig122_G00011, Lsac_Contig122_G00013, Lsac_Contig160_G00002, Lsac_Contig160_G00017, Lsac_Contig160_G00019, Lsac_Contig160_G00020, Lsac_Contig21_G00057, Lsac_Contig274_G00001, Lsac_Contig282_G00002, Lsac_Contig2_G00425
map04218	Cellular senescence	0.000281	Lsac_Contig153_G00014,Lsac_Contig80_G00211,Lsac_Contig110_G00037, Lsac_Contig121_G00001, Lsac_Contig121_G00008, Lsac_Contig121_G00010, Lsac_Contig121_G00011, Lsac_Contig121_G00012, Lsac_Contig121_G00013, Lsac_Contig121_G00017, Lsac_Contig132_G00001, Lsac_Contig136_G00010, Lsac_Contig136_G00014, Lsac_Contig183_G00001, Lsac_Contig183_G00002
map05152	Tuberculosis	0.000397	Lsac_Contig153_G00014,Lsac_Contig110_G00052, Lsac_Contig110_G00054, Lsac_Contig110_G00055, Lsac_Contig110_G00056, Lsac_Contig122_G00011, Lsac_Contig122_G00013, Lsac_Contig160_G00002, Lsac_Contig160_G00017, Lsac_Contig160_G00019, Lsac_Contig160_G00020, Lsac_Contig21_G00057, Lsac_Contig274_G00001, Lsac_Contig282_G00002, Lsac_Contig2_G00425
map05167	Kaposi sarcoma-associated herpesvirus infection	0.000551	Lsac_Contig153_G00014,Lsac_Contig80_G00211,Lsac_Contig110_G00037, Lsac_Contig121_G00001, Lsac_Contig121_G00008, Lsac_Contig121_G00010, Lsac_Contig121_G00011, Lsac_Contig121_G00012, Lsac_Contig121_G00013, Lsac_Contig121_G00017, Lsac_Contig132_G00001, Lsac_Contig136_G00010, Lsac_Contig136_G00014, Lsac_Contig183_G00001, Lsac_Contig183_G00002
map04072	Phospholipase D signaling pathway	0.000675	Lsac_Contig14_G00196, Lsac_Contig14_G00197, Lsac_Contig14_G00198, Lsac_Contig14_G00199, Lsac_Contig14_G00200, Lsac_Contig14_G00201,Lsac_Contig153_G00014,Lsac_Contig27_G00092,Lsac_Contig21_G00142, Lsac_Contig3_G00301,Lsac_Contig1_G00216, Lsac_Contig1_G00221, Lsac_Contig1_G00222, Lsac_Contig1_G00224
map04750	Inflammatory mediator regulation of TRP channels	0.001546	Lsac_Contig86_G00048, Lsac_Contig86_G00156, Lsac_Contig86_G00157,Lsac_Contig130_G00030, Lsac_Contig130_G00031, Lsac_Contig54_G00062,Lsac_Contig1_G00216, Lsac_Contig1_G00221, Lsac_Contig1_G00222, Lsac_Contig1_G00224
map04610	Complement and coagulation cascades	0.001636	Lsac_Contig14_G00196, Lsac_Contig14_G00197, Lsac_Contig14_G00198, Lsac_Contig14_G00199, Lsac_Contig14_G00200, Lsac_Contig14_G00201,Lsac_Contig162_G00001, Lsac_Contig162_G00003, Lsac_Contig162_G00004
map04611	Platelet activation	0.003677	Lsac_Contig14_G00196, Lsac_Contig14_G00197, Lsac_Contig14_G00198, Lsac_Contig14_G00199, Lsac_Contig14_G00200, Lsac_Contig14_G00201,Lsac_Contig153_G00014,Lsac_Contig1_G00216, Lsac_Contig1_G00221, Lsac_Contig1_G00222, Lsac_Contig1_G00224
map00100	Steroid biosynthesis	0.006114	Lsac_Contig10_G00084, Lsac_Contig219_G00001, Lsac_Contig25_G00079, Lsac_Contig54_G00106
map00592	alpha-Linolenic acid metabolism	0.014297	Lsac_Contig1_G00216, Lsac_Contig1_G00221, Lsac_Contig1_G00222, Lsac_Contig1_G00224
map00591	Linoleic acid metabolism	0.015845	Lsac_Contig1_G00216, Lsac_Contig1_G00221, Lsac_Contig1_G00222, Lsac_Contig1_G00224
map04730	Long-term depression	0.02758	Lsac_Contig153_G00014,Lsac_Contig24_G00004,Lsac_Contig1_G00216, Lsac_Contig1_G00221, Lsac_Contig1_G00222, Lsac_Contig1_G00224
map04960	Aldosterone-regulated sodium reabsorption	0.029601	Lsac_Contig153_G00014,Lsac_Contig151_G00001, Lsac_Contig151_G00002, Lsac_Contig209_G00001
map03050	Proteasome	0.045656	Lsac_Contig7_G00078, Lsac_Contig80_G00119,Lsac_Contig121_G00005, Lsac_Contig136_G00016
map04370	VEGF signaling pathway	0.045844	Lsac_Contig153_G00014,Lsac_Contig1_G00216, Lsac_Contig1_G00221, Lsac_Contig1_G00222, Lsac_Contig1_G00224
map04724	Glutamatergic synapse	0.046001	Lsac_Contig153_G00014,Lsac_Contig27_G00092,Lsac_Contig21_G00142, Lsac_Contig3_G00301,Lsac_Contig1_G00216, Lsac_Contig1_G00221, Lsac_Contig1_G00222, Lsac_Contig1_G00224
map04144	Endocytosis	0.048959	Lsac_Contig110_G00037, Lsac_Contig121_G00001, Lsac_Contig121_G00008, Lsac_Contig121_G00010, Lsac_Contig121_G00011, Lsac_Contig121_G00012, Lsac_Contig121_G00013, Lsac_Contig121_G00017, Lsac_Contig132_G00001, Lsac_Contig136_G00010, Lsac_Contig136_G00014, Lsac_Contig183_G00001, Lsac_Contig183_G00002

## Sheet: Table S8
Table S8. GO enrichment results of expanded gene families in L. sacra.
GO term ID	Description	p-value	q-value	Target genes
GO:0005513	detection of calcium ion	1.62e-79	7.73e-77	Lsac_Contig121_G00023/Lsac_Contig122_G00001/Lsac_Contig122_G00004/Lsac_Contig128_G00011/Lsac_Contig128_G00013/Lsac_Contig128_G00074/Lsac_Contig128_G00084/Lsac_Contig128_G00085/Lsac_Contig128_G00089/Lsac_Contig128_G00090/Lsac_Contig128_G00091/Lsac_Contig128_G00092/Lsac_Contig128_G00093/Lsac_Contig128_G00094/Lsac_Contig128_G00096/Lsac_Contig128_G00097/Lsac_Contig128_G00098/Lsac_Contig128_G00099/Lsa…
GO:0007254	JNK cascade	7.15e-72	1.13e-69	Lsac_Contig121_G00023/Lsac_Contig122_G00001/Lsac_Contig122_G00004/Lsac_Contig128_G00011/Lsac_Contig128_G00013/Lsac_Contig128_G00074/Lsac_Contig128_G00084/Lsac_Contig128_G00085/Lsac_Contig128_G00089/Lsac_Contig128_G00090/Lsac_Contig128_G00091/Lsac_Contig128_G00092/Lsac_Contig128_G00093/Lsac_Contig128_G00094/Lsac_Contig128_G00096/Lsac_Contig128_G00097/Lsac_Contig128_G00098/Lsac_Contig128_G00099/Lsa…
GO:0016597	amino acid binding	7.15e-72	1.13e-69	Lsac_Contig121_G00023/Lsac_Contig122_G00001/Lsac_Contig122_G00004/Lsac_Contig128_G00011/Lsac_Contig128_G00013/Lsac_Contig128_G00074/Lsac_Contig128_G00084/Lsac_Contig128_G00085/Lsac_Contig128_G00089/Lsac_Contig128_G00090/Lsac_Contig128_G00091/Lsac_Contig128_G00092/Lsac_Contig128_G00093/Lsac_Contig128_G00094/Lsac_Contig128_G00096/Lsac_Contig128_G00097/Lsac_Contig128_G00098/Lsac_Contig128_G00099/Lsa…
GO:0042311	vasodilation	1.78e-71	2.11e-69	Lsac_Contig121_G00023/Lsac_Contig122_G00001/Lsac_Contig122_G00004/Lsac_Contig128_G00011/Lsac_Contig128_G00013/Lsac_Contig128_G00074/Lsac_Contig128_G00084/Lsac_Contig128_G00085/Lsac_Contig128_G00089/Lsac_Contig128_G00090/Lsac_Contig128_G00091/Lsac_Contig128_G00092/Lsac_Contig128_G00093/Lsac_Contig128_G00094/Lsac_Contig128_G00096/Lsac_Contig128_G00097/Lsac_Contig128_G00098/Lsac_Contig128_G00099/Lsa…
GO:0070509	calcium ion import	3.36e-70	3.2e-68	Lsac_Contig121_G00023/Lsac_Contig122_G00001/Lsac_Contig122_G00004/Lsac_Contig128_G00011/Lsac_Contig128_G00013/Lsac_Contig128_G00074/Lsac_Contig128_G00084/Lsac_Contig128_G00085/Lsac_Contig128_G00089/Lsac_Contig128_G00090/Lsac_Contig128_G00091/Lsac_Contig128_G00092/Lsac_Contig128_G00093/Lsac_Contig128_G00094/Lsac_Contig128_G00096/Lsac_Contig128_G00097/Lsac_Contig128_G00098/Lsac_Contig128_G00099/Lsa…
GO:0051924	regulation of calcium ion transport	4.34e-67	3.44e-65	Lsac_Contig121_G00023/Lsac_Contig122_G00001/Lsac_Contig122_G00004/Lsac_Contig128_G00011/Lsac_Contig128_G00013/Lsac_Contig128_G00074/Lsac_Contig128_G00084/Lsac_Contig128_G00085/Lsac_Contig128_G00089/Lsac_Contig128_G00090/Lsac_Contig128_G00091/Lsac_Contig128_G00092/Lsac_Contig128_G00093/Lsac_Contig128_G00094/Lsac_Contig128_G00096/Lsac_Contig128_G00097/Lsac_Contig128_G00098/Lsac_Contig128_G00099/Lsa…
GO:0032781	positive regulation of ATPase activity	4.15e-65	2.82e-63	Lsac_Contig121_G00023/Lsac_Contig122_G00001/Lsac_Contig122_G00004/Lsac_Contig128_G00011/Lsac_Contig128_G00013/Lsac_Contig128_G00074/Lsac_Contig128_G00084/Lsac_Contig128_G00085/Lsac_Contig128_G00089/Lsac_Contig128_G00090/Lsac_Contig128_G00091/Lsac_Contig128_G00092/Lsac_Contig128_G00093/Lsac_Contig128_G00094/Lsac_Contig128_G00096/Lsac_Contig128_G00097/Lsac_Contig128_G00098/Lsac_Contig128_G00099/Lsa…
GO:0002377	immunoglobulin production	1.22e-53	7.28e-52	Lsac_Contig58_G00001/Lsac_Contig58_G00002/Lsac_Contig58_G00003/Lsac_Contig58_G00004/Lsac_Contig58_G00005/Lsac_Contig58_G00006/Lsac_Contig58_G00007/Lsac_Contig58_G00008/Lsac_Contig58_G00009/Lsac_Contig58_G00010/Lsac_Contig58_G00011/Lsac_Contig58_G00012/Lsac_Contig58_G00013/Lsac_Contig58_G00014/Lsac_Contig58_G00015/Lsac_Contig58_G00016/Lsac_Contig58_G00017/Lsac_Contig58_G00018/Lsac_Contig58_G00019/…
GO:0006874	cellular calcium ion homeostasis	6.55e-52	3.46e-50	Lsac_Contig121_G00023/Lsac_Contig122_G00001/Lsac_Contig122_G00004/Lsac_Contig128_G00011/Lsac_Contig128_G00013/Lsac_Contig128_G00074/Lsac_Contig128_G00084/Lsac_Contig128_G00085/Lsac_Contig128_G00089/Lsac_Contig128_G00090/Lsac_Contig128_G00091/Lsac_Contig128_G00092/Lsac_Contig128_G00093/Lsac_Contig128_G00094/Lsac_Contig128_G00096/Lsac_Contig128_G00097/Lsac_Contig128_G00098/Lsac_Contig128_G00099/Lsa…
GO:0043679	axon terminus	2.1e-51	9.98e-50	Lsac_Contig121_G00023/Lsac_Contig122_G00001/Lsac_Contig122_G00004/Lsac_Contig128_G00011/Lsac_Contig128_G00013/Lsac_Contig128_G00074/Lsac_Contig128_G00084/Lsac_Contig128_G00085/Lsac_Contig128_G00089/Lsac_Contig128_G00090/Lsac_Contig128_G00091/Lsac_Contig128_G00092/Lsac_Contig128_G00093/Lsac_Contig128_G00094/Lsac_Contig128_G00096/Lsac_Contig128_G00097/Lsac_Contig128_G00098/Lsac_Contig128_G00099/Lsa…
GO:0042100	B cell proliferation	3.9e-49	1.68e-47	Lsac_Contig58_G00001/Lsac_Contig58_G00002/Lsac_Contig58_G00003/Lsac_Contig58_G00004/Lsac_Contig58_G00005/Lsac_Contig58_G00006/Lsac_Contig58_G00007/Lsac_Contig58_G00008/Lsac_Contig58_G00009/Lsac_Contig58_G00010/Lsac_Contig58_G00011/Lsac_Contig58_G00012/Lsac_Contig58_G00013/Lsac_Contig58_G00014/Lsac_Contig58_G00015/Lsac_Contig58_G00016/Lsac_Contig58_G00017/Lsac_Contig58_G00018/Lsac_Contig58_G00019/…
GO:0001503	ossification	3.62e-48	1.43e-46	Lsac_Contig121_G00023/Lsac_Contig122_G00001/Lsac_Contig122_G00004/Lsac_Contig128_G00011/Lsac_Contig128_G00013/Lsac_Contig128_G00074/Lsac_Contig128_G00084/Lsac_Contig128_G00085/Lsac_Contig128_G00089/Lsac_Contig128_G00090/Lsac_Contig128_G00091/Lsac_Contig128_G00092/Lsac_Contig128_G00093/Lsac_Contig128_G00094/Lsac_Contig128_G00096/Lsac_Contig128_G00097/Lsac_Contig128_G00098/Lsac_Contig128_G00099/Lsa…
GO:0008361	regulation of cell size	5.89e-48	2.16e-46	Lsac_Contig58_G00001/Lsac_Contig58_G00002/Lsac_Contig58_G00003/Lsac_Contig58_G00004/Lsac_Contig58_G00005/Lsac_Contig58_G00006/Lsac_Contig58_G00007/Lsac_Contig58_G00008/Lsac_Contig58_G00009/Lsac_Contig58_G00010/Lsac_Contig58_G00011/Lsac_Contig58_G00012/Lsac_Contig58_G00013/Lsac_Contig58_G00014/Lsac_Contig58_G00015/Lsac_Contig58_G00016/Lsac_Contig58_G00017/Lsac_Contig58_G00018/Lsac_Contig58_G00019/…
GO:0038023	signaling receptor activity	1.41e-46	4.78e-45	Lsac_Contig121_G00023/Lsac_Contig122_G00001/Lsac_Contig122_G00004/Lsac_Contig128_G00011/Lsac_Contig128_G00013/Lsac_Contig128_G00074/Lsac_Contig128_G00084/Lsac_Contig128_G00085/Lsac_Contig128_G00089/Lsac_Contig128_G00090/Lsac_Contig128_G00091/Lsac_Contig128_G00092/Lsac_Contig128_G00093/Lsac_Contig128_G00094/Lsac_Contig128_G00096/Lsac_Contig128_G00097/Lsac_Contig128_G00098/Lsac_Contig128_G00099/Lsa…
GO:0015074	DNA integration	2.3e-43	7.3e-42	Lsac_Contig101_G00060/Lsac_Contig1_G00040/Lsac_Contig28_G00140/Lsac_Contig3_G00010/Lsac_Contig3_G00458/Lsac_Contig3_G00580/Lsac_Contig41_G00189/Lsac_Contig4_G00085/Lsac_Contig6_G00230/Lsac_Contig7_G00002/Lsac_Contig11_G00361/Lsac_Contig18_G00049/Lsac_Contig18_G00052/Lsac_Contig2_G00250/Lsac_Contig6_G00046/Lsac_Contig77_G00001/Lsac_Contig85_G00012/Lsac_Contig102_G00014/Lsac_Contig14_G00066/Lsac_Co…
GO:0006816	calcium ion transport	3.44e-42	1.02e-40	Lsac_Contig121_G00023/Lsac_Contig122_G00001/Lsac_Contig122_G00004/Lsac_Contig128_G00011/Lsac_Contig128_G00013/Lsac_Contig128_G00074/Lsac_Contig128_G00084/Lsac_Contig128_G00085/Lsac_Contig128_G00089/Lsac_Contig128_G00090/Lsac_Contig128_G00091/Lsac_Contig128_G00092/Lsac_Contig128_G00093/Lsac_Contig128_G00094/Lsac_Contig128_G00096/Lsac_Contig128_G00097/Lsac_Contig128_G00098/Lsac_Contig128_G00099/Lsa…
GO:0048872	homeostasis of number of cells	5.15e-42	1.44e-40	Lsac_Contig58_G00001/Lsac_Contig58_G00002/Lsac_Contig58_G00003/Lsac_Contig58_G00004/Lsac_Contig58_G00005/Lsac_Contig58_G00006/Lsac_Contig58_G00007/Lsac_Contig58_G00008/Lsac_Contig58_G00009/Lsac_Contig58_G00010/Lsac_Contig58_G00011/Lsac_Contig58_G00012/Lsac_Contig58_G00013/Lsac_Contig58_G00014/Lsac_Contig58_G00015/Lsac_Contig58_G00016/Lsac_Contig58_G00017/Lsac_Contig58_G00018/Lsac_Contig58_G00019/…
GO:0016032	viral process	2.83e-38	7.48e-37	Lsac_Contig80_G00211/Lsac_Contig12_G00147/Lsac_Contig15_G00009/Lsac_Contig15_G00326/Lsac_Contig164_G00005/Lsac_Contig17_G00188/Lsac_Contig1_G00471/Lsac_Contig23_G00031/Lsac_Contig37_G00060/Lsac_Contig37_G00086/Lsac_Contig38_G00051/Lsac_Contig38_G00052/Lsac_Contig38_G00053/Lsac_Contig38_G00054/Lsac_Contig39_G00081/Lsac_Contig3_G00288/Lsac_Contig4_G00540/Lsac_Contig50_G00134/Lsac_Contig65_G00062/Ls…
GO:0038022	G protein-coupled olfactory receptor activity	2.1e-36	5.25e-35	Lsac_Contig121_G00023/Lsac_Contig128_G00085/Lsac_Contig128_G00089/Lsac_Contig128_G00090/Lsac_Contig128_G00092/Lsac_Contig128_G00093/Lsac_Contig128_G00094/Lsac_Contig128_G00101/Lsac_Contig195_G00005/Lsac_Contig195_G00007/Lsac_Contig195_G00008/Lsac_Contig281_G00001/Lsac_Contig281_G00003/Lsac_Contig43_G00253/Lsac_Contig43_G00254/Lsac_Contig43_G00258/Lsac_Contig43_G00278/Lsac_Contig43_G00288/Lsac_Con…
GO:0006955	immune response	3.85e-36	9.16e-35	Lsac_Contig110_G00026/Lsac_Contig110_G00037/Lsac_Contig121_G00001/Lsac_Contig121_G00008/Lsac_Contig121_G00010/Lsac_Contig121_G00011/Lsac_Contig121_G00012/Lsac_Contig121_G00013/Lsac_Contig121_G00017/Lsac_Contig121_G00041/Lsac_Contig132_G00001/Lsac_Contig136_G00010/Lsac_Contig136_G00014/Lsac_Contig183_G00001/Lsac_Contig183_G00002/Lsac_Contig58_G00001/Lsac_Contig58_G00002/Lsac_Contig58_G00003/Lsac_C…
GO:0019028	viral capsid	5.98e-31	1.36e-29	Lsac_Contig12_G00147/Lsac_Contig1_G00471/Lsac_Contig23_G00031/Lsac_Contig37_G00060/Lsac_Contig37_G00086/Lsac_Contig38_G00051/Lsac_Contig38_G00052/Lsac_Contig38_G00054/Lsac_Contig3_G00288/Lsac_Contig4_G00540/Lsac_Contig6_G00165/Lsac_Contig88_G00086/Lsac_Contig93_G00012/Lsac_Contig9_G00157/Lsac_Contig33_G00066/Lsac_Contig59_G00043/Lsac_Contig7_G00182/Lsac_Contig82_G00054/Lsac_Contig122_G00039/Lsac_…
GO:0000768	syncytium formation by plasma membrane fusion	9.97e-27	2.16e-25	Lsac_Contig130_G00005/Lsac_Contig14_G00001/Lsac_Contig14_G00122/Lsac_Contig15_G00010/Lsac_Contig15_G00051/Lsac_Contig18_G00056/Lsac_Contig19_G00421/Lsac_Contig1_G00130/Lsac_Contig1_G00143/Lsac_Contig22_G00068/Lsac_Contig23_G00030/Lsac_Contig33_G00008/Lsac_Contig35_G00118/Lsac_Contig38_G00055/Lsac_Contig3_G00529/Lsac_Contig44_G00040/Lsac_Contig47_G00031/Lsac_Contig59_G00072/Lsac_Contig5_G00226/Lsa…
GO:0000902	cell morphogenesis	2.29e-26	4.73e-25	Lsac_Contig58_G00001/Lsac_Contig58_G00002/Lsac_Contig58_G00003/Lsac_Contig58_G00004/Lsac_Contig58_G00005/Lsac_Contig58_G00006/Lsac_Contig58_G00007/Lsac_Contig58_G00008/Lsac_Contig58_G00009/Lsac_Contig58_G00010/Lsac_Contig58_G00011/Lsac_Contig58_G00012/Lsac_Contig58_G00013/Lsac_Contig58_G00014/Lsac_Contig58_G00015/Lsac_Contig58_G00016/Lsac_Contig58_G00017/Lsac_Contig58_G00018/Lsac_Contig58_G00019/…
GO:0060711	labyrinthine layer development	1.22e-21	2.42e-20	Lsac_Contig130_G00005/Lsac_Contig14_G00001/Lsac_Contig14_G00122/Lsac_Contig15_G00010/Lsac_Contig15_G00051/Lsac_Contig18_G00056/Lsac_Contig19_G00421/Lsac_Contig1_G00130/Lsac_Contig1_G00143/Lsac_Contig22_G00068/Lsac_Contig23_G00030/Lsac_Contig33_G00008/Lsac_Contig35_G00118/Lsac_Contig38_G00055/Lsac_Contig3_G00529/Lsac_Contig44_G00040/Lsac_Contig47_G00031/Lsac_Contig59_G00072/Lsac_Contig5_G00226/Lsa…
GO:0019068	virion assembly	1.76e-21	3.35e-20	Lsac_Contig12_G00147/Lsac_Contig15_G00009/Lsac_Contig15_G00052/Lsac_Contig15_G00326/Lsac_Contig17_G00188/Lsac_Contig1_G00471/Lsac_Contig23_G00031/Lsac_Contig37_G00060/Lsac_Contig37_G00086/Lsac_Contig38_G00051/Lsac_Contig38_G00052/Lsac_Contig38_G00053/Lsac_Contig38_G00054/Lsac_Contig39_G00081/Lsac_Contig3_G00288/Lsac_Contig4_G00540/Lsac_Contig50_G00134/Lsac_Contig5_G00225/Lsac_Contig65_G00062/Lsac…
GO:0014883	transition between fast and slow fiber	2.84e-21	5.19e-20	Lsac_Contig15_G00075/Lsac_Contig102_G00009/Lsac_Contig12_G00149/Lsac_Contig18_G00061/Lsac_Contig19_G00431/Lsac_Contig1_G00204/Lsac_Contig1_G00371/Lsac_Contig24_G00077/Lsac_Contig2_G00421/Lsac_Contig32_G00068/Lsac_Contig4_G00581/Lsac_Contig52_G00063/Lsac_Contig54_G00005/Lsac_Contig57_G00163/Lsac_Contig63_G00016/Lsac_Contig65_G00070/Lsac_Contig87_G00025/Lsac_Contig9_G00061/Lsac_Contig12_G00118/Lsac…
GO:0046080	dUTP metabolic process	2.87e-18	5.06e-17	Lsac_Contig102_G00013/Lsac_Contig12_G00099/Lsac_Contig13_G00223/Lsac_Contig18_G00007/Lsac_Contig19_G00425/Lsac_Contig1_G00098/Lsac_Contig2_G00132/Lsac_Contig31_G00017/Lsac_Contig33_G00075/Lsac_Contig41_G00053/Lsac_Contig46_G00058/Lsac_Contig4_G00433/Lsac_Contig4_G00594/Lsac_Contig77_G00002/Lsac_Contig8_G00196
GO:0006310	DNA recombination	1.48e-17	2.52e-16	Lsac_Contig101_G00060/Lsac_Contig1_G00040/Lsac_Contig3_G00010/Lsac_Contig3_G00458/Lsac_Contig3_G00580/Lsac_Contig41_G00189/Lsac_Contig4_G00085/Lsac_Contig6_G00230/Lsac_Contig7_G00002/Lsac_Contig13_G00063/Lsac_Contig17_G00291/Lsac_Contig1_G00365/Lsac_Contig1_G00372/Lsac_Contig1_G00447/Lsac_Contig23_G00120/Lsac_Contig28_G00078/Lsac_Contig2_G00418/Lsac_Contig7_G00117/Lsac_Contig102_G00014/Lsac_Conti…
GO:0007520	myoblast fusion	1.92e-17	3.15e-16	Lsac_Contig130_G00005/Lsac_Contig14_G00001/Lsac_Contig14_G00122/Lsac_Contig15_G00010/Lsac_Contig15_G00051/Lsac_Contig18_G00056/Lsac_Contig19_G00421/Lsac_Contig1_G00130/Lsac_Contig1_G00143/Lsac_Contig22_G00068/Lsac_Contig23_G00030/Lsac_Contig33_G00008/Lsac_Contig35_G00118/Lsac_Contig38_G00055/Lsac_Contig3_G00529/Lsac_Contig44_G00040/Lsac_Contig47_G00031/Lsac_Contig59_G00072/Lsac_Contig5_G00226/Lsa…
GO:0030156	benzodiazepine receptor binding	2.31e-17	3.55e-16	Lsac_Contig153_G00012/Lsac_Contig153_G00015/Lsac_Contig2_G00208/Lsac_Contig33_G00040/Lsac_Contig35_G00084/Lsac_Contig58_G00058/Lsac_Contig92_G00036/Lsac_Contig92_G00052/Lsac_Contig92_G00053/Lsac_Contig92_G00054/Lsac_Contig92_G00074/Lsac_Contig92_G00075/Lsac_Contig92_G00076/Lsac_Contig97_G00001/Lsac_Contig97_G00002
GO:0042612	MHC class I protein complex	2.31e-17	3.55e-16	Lsac_Contig110_G00026/Lsac_Contig110_G00037/Lsac_Contig121_G00001/Lsac_Contig121_G00008/Lsac_Contig121_G00010/Lsac_Contig121_G00011/Lsac_Contig121_G00012/Lsac_Contig121_G00013/Lsac_Contig121_G00017/Lsac_Contig121_G00041/Lsac_Contig132_G00001/Lsac_Contig136_G00010/Lsac_Contig136_G00014/Lsac_Contig183_G00001/Lsac_Contig183_G00002
GO:0098918	structural constituent of synapse	4.8e-17	6.91e-16	Lsac_Contig139_G00001/Lsac_Contig139_G00043/Lsac_Contig139_G00044/Lsac_Contig145_G00001/Lsac_Contig206_G00002/Lsac_Contig218_G00001/Lsac_Contig68_G00296/Lsac_Contig68_G00336/Lsac_Contig68_G00337/Lsac_Contig90_G00001/Lsac_Contig90_G00002/Lsac_Contig90_G00122/Lsac_Contig95_G00091/Lsac_Contig95_G00145
GO:0099189	postsynaptic spectrin-associated cytoskeleton	4.8e-17	6.91e-16	Lsac_Contig139_G00001/Lsac_Contig139_G00043/Lsac_Contig139_G00044/Lsac_Contig145_G00001/Lsac_Contig206_G00002/Lsac_Contig218_G00001/Lsac_Contig68_G00296/Lsac_Contig68_G00336/Lsac_Contig68_G00337/Lsac_Contig90_G00001/Lsac_Contig90_G00002/Lsac_Contig90_G00122/Lsac_Contig95_G00091/Lsac_Contig95_G00145
GO:0005200	structural constituent of cytoskeleton	1e-16	1.4e-15	Lsac_Contig68_G00119/Lsac_Contig68_G00120/Lsac_Contig68_G00122/Lsac_Contig68_G00123/Lsac_Contig68_G00124/Lsac_Contig68_G00125/Lsac_Contig68_G00126/Lsac_Contig68_G00127/Lsac_Contig68_G00128/Lsac_Contig68_G00129/Lsac_Contig68_G00130/Lsac_Contig9_G00148/Lsac_Contig68_G00132/Lsac_Contig68_G00134/Lsac_Contig68_G00135/Lsac_Contig65_G00046/Lsac_Contig65_G00047/Lsac_Contig65_G00048/Lsac_Contig139_G00001/…
GO:0030881	beta-2-microglobulin binding	7.97e-16	1.08e-14	Lsac_Contig110_G00026/Lsac_Contig110_G00037/Lsac_Contig121_G00001/Lsac_Contig121_G00008/Lsac_Contig121_G00010/Lsac_Contig121_G00011/Lsac_Contig121_G00013/Lsac_Contig121_G00017/Lsac_Contig121_G00041/Lsac_Contig132_G00001/Lsac_Contig136_G00010/Lsac_Contig136_G00014/Lsac_Contig183_G00001
GO:0009263	deoxyribonucleotide biosynthetic process	1.95e-15	2.51e-14	Lsac_Contig128_G00071/Lsac_Contig12_G00170/Lsac_Contig15_G00002/Lsac_Contig20_G00026/Lsac_Contig48_G00051/Lsac_Contig5_G00287/Lsac_Contig60_G00039/Lsac_Contig64_G00028/Lsac_Contig64_G00062/Lsac_Contig67_G00062/Lsac_Contig6_G00129/Lsac_Contig7_G00201/Lsac_Contig99_G00014/Lsac_Contig9_G00168
GO:0021692	cerebellar Purkinje cell layer morphogenesis	1.95e-15	2.51e-14	Lsac_Contig139_G00001/Lsac_Contig139_G00043/Lsac_Contig139_G00044/Lsac_Contig145_G00001/Lsac_Contig206_G00002/Lsac_Contig218_G00001/Lsac_Contig68_G00296/Lsac_Contig68_G00336/Lsac_Contig68_G00337/Lsac_Contig90_G00001/Lsac_Contig90_G00002/Lsac_Contig90_G00122/Lsac_Contig95_G00091/Lsac_Contig95_G00145
GO:0002474	antigen processing and presentation of peptide antigen via MHC class I	2.24e-15	2.81e-14	Lsac_Contig110_G00026/Lsac_Contig110_G00037/Lsac_Contig121_G00001/Lsac_Contig121_G00008/Lsac_Contig121_G00010/Lsac_Contig121_G00011/Lsac_Contig121_G00012/Lsac_Contig121_G00013/Lsac_Contig121_G00017/Lsac_Contig121_G00041/Lsac_Contig132_G00001/Lsac_Contig136_G00010/Lsac_Contig136_G00014/Lsac_Contig183_G00001/Lsac_Contig183_G00002
GO:0004869	cysteine-type endopeptidase inhibitor activity	5.92e-15	7.22e-14	Lsac_Contig115_G00011/Lsac_Contig11_G00174/Lsac_Contig15_G00123/Lsac_Contig15_G00333/Lsac_Contig17_G00056/Lsac_Contig18_G00058/Lsac_Contig25_G00045/Lsac_Contig25_G00064/Lsac_Contig2_G00309/Lsac_Contig31_G00085/Lsac_Contig37_G00005/Lsac_Contig3_G00363/Lsac_Contig40_G00064/Lsac_Contig43_G00128/Lsac_Contig5_G00080/Lsac_Contig5_G00267/Lsac_Contig87_G00036/Lsac_Contig87_G00037/Lsac_Contig2_G00391/Lsac…
GO:0042605	peptide antigen binding	6e-14	7.14e-13	Lsac_Contig110_G00037/Lsac_Contig121_G00001/Lsac_Contig121_G00008/Lsac_Contig121_G00010/Lsac_Contig121_G00011/Lsac_Contig121_G00012/Lsac_Contig121_G00013/Lsac_Contig121_G00041/Lsac_Contig132_G00001/Lsac_Contig136_G00010/Lsac_Contig136_G00014/Lsac_Contig183_G00001/Lsac_Contig183_G00002/Lsac_Contig122_G00013/Lsac_Contig160_G00019/Lsac_Contig110_G00055/Lsac_Contig110_G00056/Lsac_Contig21_G00057
GO:0098688	parallel fiber to Purkinje cell synapse	9.29e-14	1.07e-12	Lsac_Contig10_G00304/Lsac_Contig12_G00185/Lsac_Contig12_G00229/Lsac_Contig140_G00007/Lsac_Contig3_G00287/Lsac_Contig4_G00593/Lsac_Contig75_G00007/Lsac_Contig77_G00020/Lsac_Contig27_G00092/Lsac_Contig17_G00152/Lsac_Contig139_G00001/Lsac_Contig139_G00043/Lsac_Contig139_G00044/Lsac_Contig145_G00001/Lsac_Contig206_G00002/Lsac_Contig218_G00001/Lsac_Contig68_G00296/Lsac_Contig68_G00336/Lsac_Contig68_G0…
GO:0008091	spectrin	9.47e-14	1.07e-12	Lsac_Contig139_G00001/Lsac_Contig139_G00043/Lsac_Contig139_G00044/Lsac_Contig145_G00001/Lsac_Contig206_G00002/Lsac_Contig218_G00001/Lsac_Contig68_G00296/Lsac_Contig68_G00336/Lsac_Contig68_G00337/Lsac_Contig90_G00001/Lsac_Contig90_G00002/Lsac_Contig90_G00122/Lsac_Contig95_G00091/Lsac_Contig95_G00145
GO:0099626	voltage-gated calcium channel activity involved in regulation of presynaptic cytosolic calcium levels	2.69e-13	2.98e-12	Lsac_Contig153_G00012/Lsac_Contig153_G00015/Lsac_Contig2_G00208/Lsac_Contig33_G00040/Lsac_Contig35_G00084/Lsac_Contig58_G00058/Lsac_Contig92_G00052/Lsac_Contig92_G00053/Lsac_Contig92_G00054/Lsac_Contig92_G00074/Lsac_Contig92_G00075/Lsac_Contig92_G00076/Lsac_Contig97_G00001/Lsac_Contig97_G00002
GO:0061789	dense core granule priming	3.94e-13	4.26e-12	Lsac_Contig10_G00177/Lsac_Contig10_G00304/Lsac_Contig12_G00185/Lsac_Contig12_G00229/Lsac_Contig140_G00007/Lsac_Contig16_G00028/Lsac_Contig3_G00287/Lsac_Contig49_G00075/Lsac_Contig4_G00593/Lsac_Contig63_G00014/Lsac_Contig75_G00007/Lsac_Contig77_G00020/Lsac_Contig7_G00118
GO:0016079	synaptic vesicle exocytosis	2.29e-12	2.42e-11	Lsac_Contig10_G00304/Lsac_Contig12_G00229/Lsac_Contig140_G00007/Lsac_Contig3_G00287/Lsac_Contig4_G00593/Lsac_Contig75_G00007/Lsac_Contig139_G00001/Lsac_Contig139_G00043/Lsac_Contig139_G00044/Lsac_Contig145_G00001/Lsac_Contig206_G00002/Lsac_Contig218_G00001/Lsac_Contig68_G00296/Lsac_Contig68_G00336/Lsac_Contig68_G00337/Lsac_Contig90_G00001/Lsac_Contig90_G00002/Lsac_Contig90_G00122/Lsac_Contig95_G0…
GO:0099525	presynaptic dense core vesicle exocytosis	3.2e-12	3.31e-11	Lsac_Contig10_G00177/Lsac_Contig10_G00304/Lsac_Contig12_G00185/Lsac_Contig12_G00229/Lsac_Contig140_G00007/Lsac_Contig16_G00028/Lsac_Contig3_G00287/Lsac_Contig49_G00075/Lsac_Contig4_G00593/Lsac_Contig63_G00014/Lsac_Contig75_G00007/Lsac_Contig77_G00020/Lsac_Contig7_G00118
GO:0001580	detection of chemical stimulus involved in sensory perception of bitter taste	4.94e-12	5e-11	Lsac_Contig1_G00368/Lsac_Contig44_G00120/Lsac_Contig44_G00121/Lsac_Contig44_G00122/Lsac_Contig44_G00123/Lsac_Contig3_G00546/Lsac_Contig3_G00547/Lsac_Contig3_G00548/Lsac_Contig3_G00549/Lsac_Contig3_G00550/Lsac_Contig3_G00579/Lsac_Contig3_G00582/Lsac_Contig3_G00583/Lsac_Contig3_G00584/Lsac_Contig3_G00585/Lsac_Contig3_G00586
GO:0002854	positive regulation of T cell mediated cytotoxicity directed against tumor cell target	5.89e-12	5.84e-11	Lsac_Contig110_G00026/Lsac_Contig110_G00037/Lsac_Contig121_G00001/Lsac_Contig121_G00010/Lsac_Contig121_G00011/Lsac_Contig121_G00013/Lsac_Contig121_G00017/Lsac_Contig121_G00041/Lsac_Contig132_G00001/Lsac_Contig136_G00010/Lsac_Contig183_G00001
GO:0042608	T cell receptor binding	7.96e-12	7.73e-11	Lsac_Contig110_G00026/Lsac_Contig110_G00037/Lsac_Contig121_G00001/Lsac_Contig121_G00008/Lsac_Contig121_G00010/Lsac_Contig121_G00011/Lsac_Contig121_G00013/Lsac_Contig121_G00017/Lsac_Contig121_G00041/Lsac_Contig132_G00001/Lsac_Contig136_G00010/Lsac_Contig136_G00014/Lsac_Contig183_G00001
GO:0099509	regulation of presynaptic cytosolic calcium ion concentration	8.84e-12	8.41e-11	Lsac_Contig86_G00156/Lsac_Contig86_G00157/Lsac_Contig153_G00012/Lsac_Contig153_G00015/Lsac_Contig2_G00208/Lsac_Contig33_G00040/Lsac_Contig35_G00084/Lsac_Contig58_G00058/Lsac_Contig92_G00052/Lsac_Contig92_G00053/Lsac_Contig92_G00054/Lsac_Contig92_G00074/Lsac_Contig92_G00075/Lsac_Contig92_G00076/Lsac_Contig97_G00001/Lsac_Contig97_G00002
GO:0004866	endopeptidase inhibitor activity	2.05e-11	1.91e-10	Lsac_Contig115_G00011/Lsac_Contig11_G00174/Lsac_Contig15_G00123/Lsac_Contig15_G00333/Lsac_Contig17_G00056/Lsac_Contig18_G00058/Lsac_Contig25_G00045/Lsac_Contig25_G00064/Lsac_Contig2_G00309/Lsac_Contig31_G00085/Lsac_Contig37_G00005/Lsac_Contig3_G00363/Lsac_Contig40_G00064/Lsac_Contig43_G00128/Lsac_Contig5_G00080/Lsac_Contig5_G00267/Lsac_Contig87_G00036/Lsac_Contig87_G00037
GO:0044305	calyx of Held	2.77e-11	2.53e-10	Lsac_Contig10_G00304/Lsac_Contig12_G00185/Lsac_Contig12_G00229/Lsac_Contig140_G00007/Lsac_Contig3_G00287/Lsac_Contig4_G00593/Lsac_Contig75_G00007/Lsac_Contig77_G00020/Lsac_Contig86_G00147/Lsac_Contig153_G00012/Lsac_Contig153_G00015/Lsac_Contig2_G00208/Lsac_Contig33_G00040/Lsac_Contig35_G00084/Lsac_Contig92_G00052/Lsac_Contig92_G00053/Lsac_Contig92_G00054/Lsac_Contig92_G00074/Lsac_Contig92_G00075/…
GO:0071709	membrane assembly	4.02e-11	3.61e-10	Lsac_Contig139_G00001/Lsac_Contig139_G00043/Lsac_Contig139_G00044/Lsac_Contig145_G00001/Lsac_Contig206_G00002/Lsac_Contig218_G00001/Lsac_Contig68_G00296/Lsac_Contig68_G00336/Lsac_Contig68_G00337/Lsac_Contig90_G00001/Lsac_Contig90_G00002/Lsac_Contig95_G00091/Lsac_Contig95_G00145
GO:0030506	ankyrin binding	5.09e-11	4.49e-10	Lsac_Contig65_G00046/Lsac_Contig65_G00047/Lsac_Contig65_G00048/Lsac_Contig17_G00151/Lsac_Contig17_G00152/Lsac_Contig139_G00001/Lsac_Contig139_G00043/Lsac_Contig139_G00044/Lsac_Contig145_G00001/Lsac_Contig206_G00002/Lsac_Contig218_G00001/Lsac_Contig68_G00296/Lsac_Contig68_G00336/Lsac_Contig68_G00337/Lsac_Contig90_G00001/Lsac_Contig90_G00002/Lsac_Contig90_G00122/Lsac_Contig95_G00091/Lsac_Contig95_G…
GO:0008309	double-stranded DNA exodeoxyribonuclease activity	5.67e-11	4.73e-10	Lsac_Contig13_G00063/Lsac_Contig17_G00291/Lsac_Contig1_G00365/Lsac_Contig1_G00372/Lsac_Contig1_G00447/Lsac_Contig23_G00120/Lsac_Contig28_G00078/Lsac_Contig2_G00418/Lsac_Contig7_G00117
GO:0016890	site-specific endodeoxyribonuclease activity, specific for altered base	5.67e-11	4.73e-10	Lsac_Contig13_G00063/Lsac_Contig17_G00291/Lsac_Contig1_G00365/Lsac_Contig1_G00372/Lsac_Contig1_G00447/Lsac_Contig23_G00120/Lsac_Contig28_G00078/Lsac_Contig2_G00418/Lsac_Contig7_G00117
GO:0097698	telomere maintenance via base-excision repair	5.67e-11	4.73e-10	Lsac_Contig13_G00063/Lsac_Contig17_G00291/Lsac_Contig1_G00365/Lsac_Contig1_G00372/Lsac_Contig1_G00447/Lsac_Contig23_G00120/Lsac_Contig28_G00078/Lsac_Contig2_G00418/Lsac_Contig7_G00117
GO:0097237	cellular response to toxic substance	1.64e-10	1.35e-09	Lsac_Contig5_G00264/Lsac_Contig5_G00265/Lsac_Contig5_G00266/Lsac_Contig3_G00547/Lsac_Contig3_G00548/Lsac_Contig3_G00549/Lsac_Contig3_G00550/Lsac_Contig3_G00579/Lsac_Contig3_G00582/Lsac_Contig3_G00583/Lsac_Contig3_G00584/Lsac_Contig3_G00585/Lsac_Contig3_G00586
GO:0008408	3'-5' exonuclease activity	1.82e-10	1.47e-09	Lsac_Contig13_G00063/Lsac_Contig17_G00291/Lsac_Contig1_G00365/Lsac_Contig1_G00372/Lsac_Contig1_G00447/Lsac_Contig23_G00120/Lsac_Contig28_G00078/Lsac_Contig2_G00418/Lsac_Contig7_G00117/Lsac_Contig15_G00003/Lsac_Contig22_G00026/Lsac_Contig2_G00399/Lsac_Contig44_G00082/Lsac_Contig64_G00063/Lsac_Contig75_G00058/Lsac_Contig7_G00202
GO:0042613	MHC class II protein complex	2.08e-10	1.65e-09	Lsac_Contig110_G00052/Lsac_Contig110_G00054/Lsac_Contig122_G00011/Lsac_Contig122_G00013/Lsac_Contig160_G00002/Lsac_Contig160_G00017/Lsac_Contig160_G00019/Lsac_Contig160_G00020/Lsac_Contig274_G00001/Lsac_Contig282_G00002/Lsac_Contig2_G00425/Lsac_Contig110_G00055/Lsac_Contig110_G00056/Lsac_Contig21_G00057
GO:0043257	laminin-8 complex	2.73e-10	2.13e-09	Lsac_Contig10_G00177/Lsac_Contig10_G00304/Lsac_Contig12_G00229/Lsac_Contig13_G00202/Lsac_Contig140_G00007/Lsac_Contig16_G00028/Lsac_Contig3_G00287/Lsac_Contig4_G00593/Lsac_Contig63_G00014/Lsac_Contig75_G00007
GO:0008311	double-stranded DNA 3'-5' exodeoxyribonuclease activity	2.96e-10	2.27e-09	Lsac_Contig13_G00063/Lsac_Contig17_G00291/Lsac_Contig1_G00365/Lsac_Contig1_G00372/Lsac_Contig1_G00447/Lsac_Contig23_G00120/Lsac_Contig28_G00078/Lsac_Contig2_G00418/Lsac_Contig7_G00117
GO:0007274	neuromuscular synaptic transmission	3.4e-10	2.57e-09	Lsac_Contig153_G00012/Lsac_Contig153_G00015/Lsac_Contig2_G00208/Lsac_Contig33_G00040/Lsac_Contig35_G00084/Lsac_Contig58_G00058/Lsac_Contig92_G00036/Lsac_Contig92_G00052/Lsac_Contig92_G00053/Lsac_Contig92_G00054/Lsac_Contig92_G00074/Lsac_Contig92_G00075/Lsac_Contig92_G00076/Lsac_Contig97_G00001/Lsac_Contig97_G00002
GO:0008344	adult locomotory behavior	4.39e-10	3.26e-09	Lsac_Contig77_G00020/Lsac_Contig115_G00011/Lsac_Contig11_G00174/Lsac_Contig15_G00123/Lsac_Contig17_G00056/Lsac_Contig18_G00058/Lsac_Contig25_G00045/Lsac_Contig25_G00064/Lsac_Contig2_G00309/Lsac_Contig31_G00085/Lsac_Contig37_G00005/Lsac_Contig3_G00363/Lsac_Contig40_G00064/Lsac_Contig43_G00128/Lsac_Contig5_G00080/Lsac_Contig5_G00267/Lsac_Contig87_G00036/Lsac_Contig87_G00037/Lsac_Contig5_G00264/Lsac…
GO:0099173	postsynapse organization	6.05e-10	4.43e-09	Lsac_Contig139_G00001/Lsac_Contig139_G00043/Lsac_Contig139_G00044/Lsac_Contig145_G00001/Lsac_Contig206_G00002/Lsac_Contig218_G00001/Lsac_Contig68_G00296/Lsac_Contig68_G00336/Lsac_Contig68_G00337/Lsac_Contig90_G00001/Lsac_Contig90_G00002/Lsac_Contig90_G00122/Lsac_Contig95_G00091/Lsac_Contig95_G00145
GO:0005607	laminin-2 complex	7.78e-10	5.61e-09	Lsac_Contig10_G00177/Lsac_Contig10_G00304/Lsac_Contig12_G00229/Lsac_Contig13_G00202/Lsac_Contig140_G00007/Lsac_Contig16_G00028/Lsac_Contig3_G00287/Lsac_Contig4_G00593/Lsac_Contig63_G00014/Lsac_Contig75_G00007
GO:0045861	negative regulation of proteolysis	8.48e-10	6.02e-09	Lsac_Contig80_G00211/Lsac_Contig115_G00011/Lsac_Contig11_G00174/Lsac_Contig15_G00123/Lsac_Contig18_G00058/Lsac_Contig25_G00064/Lsac_Contig2_G00309/Lsac_Contig31_G00085/Lsac_Contig37_G00005/Lsac_Contig3_G00363/Lsac_Contig40_G00064/Lsac_Contig5_G00080/Lsac_Contig5_G00267/Lsac_Contig87_G00036/Lsac_Contig87_G00037
GO:0033038	bitter taste receptor activity	9.39e-10	6.48e-09	Lsac_Contig3_G00546/Lsac_Contig3_G00547/Lsac_Contig3_G00548/Lsac_Contig3_G00549/Lsac_Contig3_G00550/Lsac_Contig3_G00579/Lsac_Contig3_G00582/Lsac_Contig3_G00583/Lsac_Contig3_G00584/Lsac_Contig3_G00585/Lsac_Contig3_G00586
GO:1902656	calcium ion import into cytosol	9.39e-10	6.48e-09	Lsac_Contig3_G00546/Lsac_Contig3_G00547/Lsac_Contig3_G00548/Lsac_Contig3_G00549/Lsac_Contig3_G00550/Lsac_Contig3_G00579/Lsac_Contig3_G00582/Lsac_Contig3_G00583/Lsac_Contig3_G00584/Lsac_Contig3_G00585/Lsac_Contig3_G00586
GO:0032437	cuticular plate	1.01e-09	6.85e-09	Lsac_Contig139_G00001/Lsac_Contig139_G00043/Lsac_Contig139_G00044/Lsac_Contig145_G00001/Lsac_Contig206_G00002/Lsac_Contig218_G00001/Lsac_Contig68_G00296/Lsac_Contig68_G00336/Lsac_Contig68_G00337/Lsac_Contig90_G00001/Lsac_Contig90_G00002/Lsac_Contig95_G00091/Lsac_Contig95_G00145
GO:0002367	cytokine production involved in immune response	1.12e-09	7.43e-09	Lsac_Contig110_G00026/Lsac_Contig110_G00037/Lsac_Contig121_G00001/Lsac_Contig121_G00010/Lsac_Contig121_G00013/Lsac_Contig121_G00017/Lsac_Contig121_G00041/Lsac_Contig132_G00001/Lsac_Contig136_G00010
GO:0019884	antigen processing and presentation of exogenous antigen	1.12e-09	7.43e-09	Lsac_Contig110_G00026/Lsac_Contig110_G00037/Lsac_Contig121_G00001/Lsac_Contig121_G00010/Lsac_Contig121_G00013/Lsac_Contig121_G00017/Lsac_Contig121_G00041/Lsac_Contig132_G00001/Lsac_Contig136_G00010
GO:0007182	common-partner SMAD protein phosphorylation	1.73e-09	1.11e-08	Lsac_Contig139_G00001/Lsac_Contig139_G00043/Lsac_Contig139_G00044/Lsac_Contig145_G00001/Lsac_Contig206_G00002/Lsac_Contig218_G00001/Lsac_Contig68_G00296/Lsac_Contig68_G00336/Lsac_Contig68_G00337/Lsac_Contig90_G00001/Lsac_Contig90_G00002/Lsac_Contig95_G00091/Lsac_Contig95_G00145
GO:0016188	synaptic vesicle maturation	1.73e-09	1.11e-08	Lsac_Contig10_G00177/Lsac_Contig10_G00304/Lsac_Contig12_G00185/Lsac_Contig12_G00229/Lsac_Contig140_G00007/Lsac_Contig16_G00028/Lsac_Contig3_G00287/Lsac_Contig49_G00075/Lsac_Contig4_G00593/Lsac_Contig63_G00014/Lsac_Contig75_G00007/Lsac_Contig77_G00020/Lsac_Contig7_G00118
GO:0007156	homophilic cell adhesion via plasma membrane adhesion molecules	1.85e-09	1.14e-08	Lsac_Contig57_G00069/Lsac_Contig57_G00070/Lsac_Contig57_G00071/Lsac_Contig57_G00072/Lsac_Contig57_G00073/Lsac_Contig57_G00074/Lsac_Contig57_G00075/Lsac_Contig57_G00076/Lsac_Contig57_G00077/Lsac_Contig57_G00078/Lsac_Contig57_G00079/Lsac_Contig57_G00080/Lsac_Contig57_G00081/Lsac_Contig57_G00084/Lsac_Contig57_G00086/Lsac_Contig57_G00087/Lsac_Contig57_G00088/Lsac_Contig57_G00089/Lsac_Contig57_G00090/…
GO:0005606	laminin-1 complex	1.97e-09	1.14e-08	Lsac_Contig10_G00177/Lsac_Contig10_G00304/Lsac_Contig12_G00229/Lsac_Contig13_G00202/Lsac_Contig140_G00007/Lsac_Contig16_G00028/Lsac_Contig3_G00287/Lsac_Contig4_G00593/Lsac_Contig63_G00014/Lsac_Contig75_G00007
GO:0072747	cellular response to chloramphenicol	1.97e-09	1.14e-08	Lsac_Contig3_G00547/Lsac_Contig3_G00548/Lsac_Contig3_G00549/Lsac_Contig3_G00550/Lsac_Contig3_G00579/Lsac_Contig3_G00582/Lsac_Contig3_G00583/Lsac_Contig3_G00584/Lsac_Contig3_G00585/Lsac_Contig3_G00586
GO:0080184	response to phenylpropanoid	1.97e-09	1.14e-08	Lsac_Contig3_G00547/Lsac_Contig3_G00548/Lsac_Contig3_G00549/Lsac_Contig3_G00550/Lsac_Contig3_G00579/Lsac_Contig3_G00582/Lsac_Contig3_G00583/Lsac_Contig3_G00584/Lsac_Contig3_G00585/Lsac_Contig3_G00586
GO:1902350	cellular response to chloroquine	1.97e-09	1.14e-08	Lsac_Contig3_G00547/Lsac_Contig3_G00548/Lsac_Contig3_G00549/Lsac_Contig3_G00550/Lsac_Contig3_G00579/Lsac_Contig3_G00582/Lsac_Contig3_G00583/Lsac_Contig3_G00584/Lsac_Contig3_G00585/Lsac_Contig3_G00586
GO:1904558	response to dextromethorphan	1.97e-09	1.14e-08	Lsac_Contig3_G00547/Lsac_Contig3_G00548/Lsac_Contig3_G00549/Lsac_Contig3_G00550/Lsac_Contig3_G00579/Lsac_Contig3_G00582/Lsac_Contig3_G00583/Lsac_Contig3_G00584/Lsac_Contig3_G00585/Lsac_Contig3_G00586
GO:1904560	response to diphenidol	1.97e-09	1.14e-08	Lsac_Contig3_G00547/Lsac_Contig3_G00548/Lsac_Contig3_G00549/Lsac_Contig3_G00550/Lsac_Contig3_G00579/Lsac_Contig3_G00582/Lsac_Contig3_G00583/Lsac_Contig3_G00584/Lsac_Contig3_G00585/Lsac_Contig3_G00586
GO:1904561	cellular response to diphenidol	1.97e-09	1.14e-08	Lsac_Contig3_G00547/Lsac_Contig3_G00548/Lsac_Contig3_G00549/Lsac_Contig3_G00550/Lsac_Contig3_G00579/Lsac_Contig3_G00582/Lsac_Contig3_G00583/Lsac_Contig3_G00584/Lsac_Contig3_G00585/Lsac_Contig3_G00586
GO:0016081	synaptic vesicle docking	2.9e-09	1.64e-08	Lsac_Contig10_G00177/Lsac_Contig10_G00304/Lsac_Contig12_G00185/Lsac_Contig12_G00229/Lsac_Contig140_G00007/Lsac_Contig16_G00028/Lsac_Contig3_G00287/Lsac_Contig49_G00075/Lsac_Contig4_G00593/Lsac_Contig63_G00014/Lsac_Contig75_G00007/Lsac_Contig77_G00020/Lsac_Contig7_G00118
GO:0060390	regulation of SMAD protein signal transduction	2.9e-09	1.64e-08	Lsac_Contig139_G00001/Lsac_Contig139_G00043/Lsac_Contig139_G00044/Lsac_Contig145_G00001/Lsac_Contig206_G00002/Lsac_Contig218_G00001/Lsac_Contig68_G00296/Lsac_Contig68_G00336/Lsac_Contig68_G00337/Lsac_Contig90_G00001/Lsac_Contig90_G00002/Lsac_Contig95_G00091/Lsac_Contig95_G00145
GO:0051693	actin filament capping	3.93e-09	2.18e-08	Lsac_Contig139_G00001/Lsac_Contig139_G00043/Lsac_Contig139_G00044/Lsac_Contig145_G00001/Lsac_Contig206_G00002/Lsac_Contig218_G00001/Lsac_Contig68_G00296/Lsac_Contig68_G00336/Lsac_Contig68_G00337/Lsac_Contig90_G00001/Lsac_Contig90_G00002/Lsac_Contig90_G00122/Lsac_Contig95_G00091/Lsac_Contig95_G00145
GO:0098793	presynapse	3.95e-09	2.18e-08	Lsac_Contig10_G00304/Lsac_Contig12_G00229/Lsac_Contig140_G00007/Lsac_Contig3_G00287/Lsac_Contig4_G00593/Lsac_Contig75_G00007/Lsac_Contig109_G00011/Lsac_Contig109_G00012/Lsac_Contig5_G00264/Lsac_Contig5_G00265/Lsac_Contig5_G00266/Lsac_Contig153_G00012/Lsac_Contig153_G00015/Lsac_Contig2_G00208/Lsac_Contig33_G00040/Lsac_Contig35_G00084/Lsac_Contig58_G00058/Lsac_Contig92_G00052/Lsac_Contig92_G00053/L…
GO:0002476	antigen processing and presentation of endogenous peptide antigen via MHC class Ib	4.3e-09	2.27e-08	Lsac_Contig110_G00037/Lsac_Contig121_G00008/Lsac_Contig121_G00010/Lsac_Contig121_G00011/Lsac_Contig121_G00012/Lsac_Contig136_G00014/Lsac_Contig183_G00001/Lsac_Contig183_G00002
GO:0002486	antigen processing and presentation of endogenous peptide antigen via MHC class I via ER pathway, TAP-independent	4.3e-09	2.27e-08	Lsac_Contig110_G00037/Lsac_Contig121_G00008/Lsac_Contig121_G00010/Lsac_Contig121_G00011/Lsac_Contig121_G00012/Lsac_Contig136_G00014/Lsac_Contig183_G00001/Lsac_Contig183_G00002
GO:0034678	integrin alpha8-beta1 complex	4.3e-09	2.27e-08	Lsac_Contig101_G00004/Lsac_Contig122_G00020/Lsac_Contig12_G00105/Lsac_Contig37_G00072/Lsac_Contig44_G00028/Lsac_Contig54_G00020/Lsac_Contig62_G00140/Lsac_Contig8_G00221
GO:0061519	macrophage homeostasis	4.3e-09	2.27e-08	Lsac_Contig13_G00063/Lsac_Contig17_G00291/Lsac_Contig1_G00372/Lsac_Contig1_G00447/Lsac_Contig23_G00120/Lsac_Contig28_G00078/Lsac_Contig2_G00418/Lsac_Contig7_G00117
GO:0045987	positive regulation of smooth muscle contraction	1.94e-08	1e-07	Lsac_Contig101_G00004/Lsac_Contig122_G00020/Lsac_Contig12_G00105/Lsac_Contig37_G00072/Lsac_Contig44_G00028/Lsac_Contig54_G00020/Lsac_Contig62_G00140/Lsac_Contig8_G00221/Lsac_Contig14_G00196/Lsac_Contig14_G00197/Lsac_Contig14_G00198/Lsac_Contig14_G00199/Lsac_Contig14_G00200/Lsac_Contig14_G00201
GO:0043259	laminin-10 complex	1.94e-08	1e-07	Lsac_Contig10_G00177/Lsac_Contig10_G00304/Lsac_Contig12_G00229/Lsac_Contig13_G00202/Lsac_Contig140_G00007/Lsac_Contig16_G00028/Lsac_Contig3_G00287/Lsac_Contig4_G00593/Lsac_Contig63_G00014/Lsac_Contig75_G00007
GO:0031430	M band	2.14e-08	1.09e-07	Lsac_Contig65_G00046/Lsac_Contig65_G00047/Lsac_Contig65_G00048/Lsac_Contig139_G00001/Lsac_Contig139_G00043/Lsac_Contig139_G00044/Lsac_Contig145_G00001/Lsac_Contig206_G00002/Lsac_Contig218_G00001/Lsac_Contig68_G00296/Lsac_Contig68_G00336/Lsac_Contig68_G00337/Lsac_Contig90_G00001/Lsac_Contig90_G00002/Lsac_Contig95_G00091/Lsac_Contig95_G00145
GO:0030182	neuron differentiation	2.27e-08	1.15e-07	Lsac_Contig121_G00023/Lsac_Contig128_G00085/Lsac_Contig128_G00089/Lsac_Contig128_G00090/Lsac_Contig128_G00092/Lsac_Contig128_G00093/Lsac_Contig128_G00094/Lsac_Contig128_G00101/Lsac_Contig195_G00005/Lsac_Contig195_G00007/Lsac_Contig195_G00008/Lsac_Contig281_G00001/Lsac_Contig281_G00003/Lsac_Contig43_G00253/Lsac_Contig43_G00254/Lsac_Contig43_G00258/Lsac_Contig43_G00278/Lsac_Contig43_G00288/Lsac_Con…
GO:0098831	presynaptic active zone cytoplasmic component	2.79e-08	1.4e-07	Lsac_Contig10_G00177/Lsac_Contig10_G00304/Lsac_Contig12_G00185/Lsac_Contig12_G00229/Lsac_Contig140_G00007/Lsac_Contig16_G00028/Lsac_Contig3_G00287/Lsac_Contig49_G00075/Lsac_Contig4_G00593/Lsac_Contig63_G00014/Lsac_Contig75_G00007/Lsac_Contig77_G00020/Lsac_Contig7_G00118/Lsac_Contig58_G00058
GO:0031146	SCF-dependent proteasomal ubiquitin-dependent protein catabolic process	3.21e-08	1.59e-07	Lsac_Contig3_G00025/Lsac_Contig3_G00026/Lsac_Contig3_G00027/Lsac_Contig3_G00028/Lsac_Contig3_G00029/Lsac_Contig3_G00030/Lsac_Contig3_G00031/Lsac_Contig3_G00032/Lsac_Contig3_G00033/Lsac_Contig88_G00028/Lsac_Contig19_G00184/Lsac_Contig1_G00132/Lsac_Contig1_G00135/Lsac_Contig2_G00424/Lsac_Contig33_G00043/Lsac_Contig5_G00129/Lsac_Contig67_G00029/Lsac_Contig6_G00068/Lsac_Contig70_G00035
GO:0034120	positive regulation of erythrocyte aggregation	3.32e-08	1.61e-07	Lsac_Contig20_G00184/Lsac_Contig3_G00002/Lsac_Contig3_G00020/Lsac_Contig83_G00136/Lsac_Contig83_G00137/Lsac_Contig8_G00358
GO:1900134	negative regulation of renin secretion into blood stream	3.32e-08	1.61e-07	Lsac_Contig14_G00196/Lsac_Contig14_G00197/Lsac_Contig14_G00198/Lsac_Contig14_G00199/Lsac_Contig14_G00200/Lsac_Contig14_G00201
GO:0035249	synaptic transmission, glutamatergic	3.85e-08	1.85e-07	Lsac_Contig10_G00177/Lsac_Contig10_G00304/Lsac_Contig12_G00185/Lsac_Contig12_G00229/Lsac_Contig140_G00007/Lsac_Contig16_G00028/Lsac_Contig3_G00287/Lsac_Contig49_G00075/Lsac_Contig4_G00593/Lsac_Contig63_G00014/Lsac_Contig75_G00007/Lsac_Contig77_G00020/Lsac_Contig7_G00118/Lsac_Contig5_G00264/Lsac_Contig5_G00265/Lsac_Contig5_G00266/Lsac_Contig21_G00142
GO:0097195	pilomotor reflex	4.27e-08	2.03e-07	Lsac_Contig101_G00004/Lsac_Contig122_G00020/Lsac_Contig12_G00105/Lsac_Contig37_G00072/Lsac_Contig44_G00028/Lsac_Contig54_G00020/Lsac_Contig62_G00140/Lsac_Contig8_G00221
GO:0032620	interleukin-17 production	4.75e-08	2.24e-07	Lsac_Contig110_G00026/Lsac_Contig110_G00037/Lsac_Contig121_G00001/Lsac_Contig121_G00010/Lsac_Contig121_G00013/Lsac_Contig121_G00017/Lsac_Contig121_G00041/Lsac_Contig132_G00001/Lsac_Contig136_G00010
GO:0043256	laminin complex	6.64e-08	3.07e-07	Lsac_Contig10_G00177/Lsac_Contig10_G00304/Lsac_Contig12_G00229/Lsac_Contig13_G00202/Lsac_Contig140_G00007/Lsac_Contig16_G00028/Lsac_Contig3_G00287/Lsac_Contig4_G00593/Lsac_Contig63_G00014/Lsac_Contig75_G00007/Lsac_Contig134_G00058
GO:0070831	basement membrane assembly	6.64e-08	3.07e-07	Lsac_Contig10_G00177/Lsac_Contig10_G00304/Lsac_Contig12_G00229/Lsac_Contig13_G00202/Lsac_Contig140_G00007/Lsac_Contig16_G00028/Lsac_Contig3_G00287/Lsac_Contig4_G00593/Lsac_Contig63_G00014/Lsac_Contig75_G00007/Lsac_Contig134_G00058
GO:0004528	phosphodiesterase I activity	9.58e-08	4.38e-07	Lsac_Contig13_G00063/Lsac_Contig17_G00291/Lsac_Contig1_G00365/Lsac_Contig1_G00372/Lsac_Contig1_G00447/Lsac_Contig23_G00120/Lsac_Contig28_G00078/Lsac_Contig2_G00418/Lsac_Contig7_G00117
GO:0030485	smooth muscle contractile fiber	1.05e-07	4.73e-07	Lsac_Contig101_G00004/Lsac_Contig122_G00020/Lsac_Contig12_G00105/Lsac_Contig37_G00072/Lsac_Contig44_G00028/Lsac_Contig54_G00020/Lsac_Contig62_G00140/Lsac_Contig8_G00221
GO:2000721	positive regulation of transcription from RNA polymerase II promoter involved in smooth muscle cell differentiation	1.05e-07	4.73e-07	Lsac_Contig101_G00004/Lsac_Contig122_G00020/Lsac_Contig12_G00105/Lsac_Contig37_G00072/Lsac_Contig44_G00028/Lsac_Contig54_G00020/Lsac_Contig62_G00140/Lsac_Contig8_G00221
GO:0016082	synaptic vesicle priming	1.22e-07	5.41e-07	Lsac_Contig10_G00177/Lsac_Contig10_G00304/Lsac_Contig12_G00185/Lsac_Contig12_G00229/Lsac_Contig140_G00007/Lsac_Contig16_G00028/Lsac_Contig3_G00287/Lsac_Contig49_G00075/Lsac_Contig4_G00593/Lsac_Contig63_G00014/Lsac_Contig75_G00007/Lsac_Contig77_G00020/Lsac_Contig7_G00118
GO:0010369	chromocenter	1.24e-07	5.47e-07	Lsac_Contig126_G00051/Lsac_Contig14_G00150/Lsac_Contig15_G00322/Lsac_Contig15_G00331/Lsac_Contig31_G00083/Lsac_Contig4_G00596/Lsac_Contig66_G00033/Lsac_Contig6_G00329/Lsac_Contig12_G00227/Lsac_Contig24_G00047/Lsac_Contig9_G00048/Lsac_Contig9_G00151
GO:0071316	cellular response to nicotine	1.95e-07	8.51e-07	Lsac_Contig3_G00547/Lsac_Contig3_G00548/Lsac_Contig3_G00549/Lsac_Contig3_G00550/Lsac_Contig3_G00579/Lsac_Contig3_G00582/Lsac_Contig3_G00583/Lsac_Contig3_G00584/Lsac_Contig3_G00585/Lsac_Contig3_G00586
GO:0031094	platelet dense tubular network	2.21e-07	9.56e-07	Lsac_Contig14_G00196/Lsac_Contig14_G00197/Lsac_Contig14_G00198/Lsac_Contig14_G00199/Lsac_Contig14_G00200/Lsac_Contig14_G00201
GO:0031914	negative regulation of synaptic plasticity	2.34e-07	1e-06	Lsac_Contig10_G00304/Lsac_Contig12_G00185/Lsac_Contig12_G00229/Lsac_Contig140_G00007/Lsac_Contig3_G00287/Lsac_Contig4_G00593/Lsac_Contig75_G00007/Lsac_Contig77_G00020
GO:0007010	cytoskeleton organization	2.75e-07	1.17e-06	Lsac_Contig68_G00119/Lsac_Contig68_G00120/Lsac_Contig68_G00122/Lsac_Contig68_G00123/Lsac_Contig68_G00124/Lsac_Contig68_G00125/Lsac_Contig68_G00126/Lsac_Contig68_G00127/Lsac_Contig68_G00128/Lsac_Contig68_G00129/Lsac_Contig68_G00130/Lsac_Contig9_G00148/Lsac_Contig18_G00052/Lsac_Contig68_G00132/Lsac_Contig68_G00134/Lsac_Contig68_G00135/Lsac_Contig139_G00001/Lsac_Contig139_G00043/Lsac_Contig139_G0004…
GO:0019882	antigen processing and presentation	3.08e-07	1.3e-06	Lsac_Contig110_G00052/Lsac_Contig110_G00054/Lsac_Contig122_G00011/Lsac_Contig122_G00013/Lsac_Contig160_G00002/Lsac_Contig160_G00017/Lsac_Contig160_G00019/Lsac_Contig160_G00020/Lsac_Contig274_G00001/Lsac_Contig282_G00002/Lsac_Contig2_G00425/Lsac_Contig110_G00055/Lsac_Contig110_G00056/Lsac_Contig21_G00057/Lsac_Contig121_G00005/Lsac_Contig136_G00016
GO:0050829	defense response to Gram-negative bacterium	3.23e-07	1.35e-06	Lsac_Contig110_G00026/Lsac_Contig110_G00037/Lsac_Contig121_G00001/Lsac_Contig121_G00010/Lsac_Contig121_G00011/Lsac_Contig121_G00013/Lsac_Contig121_G00017/Lsac_Contig121_G00041/Lsac_Contig132_G00001/Lsac_Contig136_G00010/Lsac_Contig183_G00001/Lsac_Contig195_G00001/Lsac_Contig7_G00217/Lsac_Contig7_G00218/Lsac_Contig7_G00219/Lsac_Contig7_G00220/Lsac_Contig13_G00239/Lsac_Contig13_G00241/Lsac_Contig13…
GO:0003691	double-stranded telomeric DNA binding	3.28e-07	1.36e-06	Lsac_Contig13_G00063/Lsac_Contig17_G00291/Lsac_Contig1_G00365/Lsac_Contig1_G00372/Lsac_Contig1_G00447/Lsac_Contig23_G00120/Lsac_Contig28_G00078/Lsac_Contig2_G00418/Lsac_Contig7_G00117
GO:0008527	taste receptor activity	4.76e-07	1.89e-06	Lsac_Contig3_G00546/Lsac_Contig3_G00547/Lsac_Contig3_G00549/Lsac_Contig3_G00550/Lsac_Contig3_G00579/Lsac_Contig3_G00582/Lsac_Contig3_G00583/Lsac_Contig3_G00584
GO:0032133	chromosome passenger complex	4.76e-07	1.89e-06	Lsac_Contig126_G00051/Lsac_Contig14_G00150/Lsac_Contig15_G00322/Lsac_Contig15_G00331/Lsac_Contig31_G00083/Lsac_Contig4_G00596/Lsac_Contig66_G00033/Lsac_Contig6_G00329
GO:0035517	PR-DUB complex	4.76e-07	1.89e-06	Lsac_Contig13_G00063/Lsac_Contig17_G00291/Lsac_Contig1_G00372/Lsac_Contig1_G00447/Lsac_Contig23_G00120/Lsac_Contig28_G00078/Lsac_Contig2_G00418/Lsac_Contig7_G00117
GO:0035520	monoubiquitinated protein deubiquitination	4.76e-07	1.89e-06	Lsac_Contig13_G00063/Lsac_Contig17_G00291/Lsac_Contig1_G00372/Lsac_Contig1_G00447/Lsac_Contig23_G00120/Lsac_Contig28_G00078/Lsac_Contig2_G00418/Lsac_Contig7_G00117
GO:0140078	class I DNA-(apurinic or apyrimidinic site) endonuclease activity	4.76e-07	1.89e-06	Lsac_Contig13_G00063/Lsac_Contig17_G00291/Lsac_Contig1_G00372/Lsac_Contig1_G00447/Lsac_Contig23_G00120/Lsac_Contig28_G00078/Lsac_Contig2_G00418/Lsac_Contig7_G00117
GO:0003990	acetylcholinesterase activity	5.05e-07	1.99e-06	Lsac_Contig3_G00117/Lsac_Contig3_G00118/Lsac_Contig3_G00119/Lsac_Contig3_G00120/Lsac_Contig3_G00121/Lsac_Contig3_G00122/Lsac_Contig3_G00123
GO:0019005	SCF ubiquitin ligase complex	5.65e-07	2.2e-06	Lsac_Contig3_G00025/Lsac_Contig3_G00026/Lsac_Contig3_G00027/Lsac_Contig3_G00028/Lsac_Contig3_G00029/Lsac_Contig3_G00030/Lsac_Contig3_G00031/Lsac_Contig3_G00032/Lsac_Contig3_G00033/Lsac_Contig88_G00028/Lsac_Contig19_G00184/Lsac_Contig1_G00132/Lsac_Contig1_G00135/Lsac_Contig2_G00424/Lsac_Contig33_G00043/Lsac_Contig5_G00129/Lsac_Contig67_G00029/Lsac_Contig6_G00068/Lsac_Contig70_G00035
GO:0071409	cellular response to cycloheximide	5.86e-07	2.27e-06	Lsac_Contig3_G00546/Lsac_Contig3_G00583/Lsac_Contig3_G00584/Lsac_Contig3_G00585/Lsac_Contig3_G00586
GO:0001566	non-kinase phorbol ester receptor activity	8.41e-07	3.2e-06	Lsac_Contig10_G00304/Lsac_Contig12_G00229/Lsac_Contig140_G00007/Lsac_Contig3_G00287/Lsac_Contig4_G00593/Lsac_Contig75_G00007
GO:0007529	establishment of synaptic specificity at neuromuscular junction	8.41e-07	3.2e-06	Lsac_Contig14_G00196/Lsac_Contig14_G00197/Lsac_Contig14_G00198/Lsac_Contig14_G00199/Lsac_Contig14_G00200/Lsac_Contig14_G00201
GO:0080111	DNA demethylation	9.42e-07	3.56e-06	Lsac_Contig13_G00063/Lsac_Contig17_G00291/Lsac_Contig1_G00365/Lsac_Contig1_G00372/Lsac_Contig1_G00447/Lsac_Contig23_G00120/Lsac_Contig28_G00078/Lsac_Contig2_G00418/Lsac_Contig7_G00117
GO:0004104	cholinesterase activity	1.15e-06	4.25e-06	Lsac_Contig3_G00117/Lsac_Contig3_G00118/Lsac_Contig3_G00119/Lsac_Contig3_G00120/Lsac_Contig3_G00121/Lsac_Contig3_G00122/Lsac_Contig3_G00123
GO:0019695	choline metabolic process	1.15e-06	4.25e-06	Lsac_Contig3_G00117/Lsac_Contig3_G00118/Lsac_Contig3_G00119/Lsac_Contig3_G00120/Lsac_Contig3_G00121/Lsac_Contig3_G00122/Lsac_Contig3_G00123
GO:0051593	response to folic acid	1.15e-06	4.25e-06	Lsac_Contig3_G00117/Lsac_Contig3_G00118/Lsac_Contig3_G00119/Lsac_Contig3_G00120/Lsac_Contig3_G00121/Lsac_Contig3_G00122/Lsac_Contig3_G00123
GO:0019992	diacylglycerol binding	1.62e-06	5.89e-06	Lsac_Contig10_G00304/Lsac_Contig12_G00185/Lsac_Contig12_G00229/Lsac_Contig140_G00007/Lsac_Contig3_G00287/Lsac_Contig4_G00593/Lsac_Contig75_G00007/Lsac_Contig77_G00020
GO:0035522	monoubiquitinated histone H2A deubiquitination	1.62e-06	5.89e-06	Lsac_Contig13_G00063/Lsac_Contig17_G00291/Lsac_Contig1_G00372/Lsac_Contig1_G00447/Lsac_Contig23_G00120/Lsac_Contig28_G00078/Lsac_Contig2_G00418/Lsac_Contig7_G00117
GO:0043279	response to alkaloid	2.38e-06	8.53e-06	Lsac_Contig3_G00117/Lsac_Contig3_G00118/Lsac_Contig3_G00119/Lsac_Contig3_G00120/Lsac_Contig3_G00121/Lsac_Contig3_G00122/Lsac_Contig3_G00123
GO:0002248	connective tissue replacement involved in inflammatory response wound healing	2.4e-06	8.53e-06	Lsac_Contig14_G00196/Lsac_Contig14_G00197/Lsac_Contig14_G00198/Lsac_Contig14_G00199/Lsac_Contig14_G00200/Lsac_Contig14_G00201
GO:0002317	plasma cell differentiation	2.4e-06	8.53e-06	Lsac_Contig20_G00184/Lsac_Contig3_G00002/Lsac_Contig3_G00020/Lsac_Contig83_G00136/Lsac_Contig83_G00137/Lsac_Contig8_G00358
GO:0010951	negative regulation of endopeptidase activity	2.44e-06	8.62e-06	Lsac_Contig68_G00131/Lsac_Contig115_G00011/Lsac_Contig11_G00174/Lsac_Contig15_G00123/Lsac_Contig15_G00333/Lsac_Contig17_G00056/Lsac_Contig18_G00058/Lsac_Contig25_G00045/Lsac_Contig25_G00064/Lsac_Contig2_G00309/Lsac_Contig31_G00085/Lsac_Contig37_G00005/Lsac_Contig3_G00363/Lsac_Contig40_G00064/Lsac_Contig43_G00128/Lsac_Contig5_G00080/Lsac_Contig5_G00267/Lsac_Contig87_G00036/Lsac_Contig87_G00037/Lsa…
GO:0000976	transcription regulatory region sequence-specific DNA binding	3.13e-06	1.1e-05	Lsac_Contig110_G00002/Lsac_Contig110_G00025/Lsac_Contig110_G00031/Lsac_Contig110_G00035/Lsac_Contig110_G00039/Lsac_Contig110_G00040/Lsac_Contig110_G00041/Lsac_Contig110_G00045/Lsac_Contig121_G00025/Lsac_Contig121_G00027/Lsac_Contig121_G00034/Lsac_Contig121_G00043/Lsac_Contig121_G00045/Lsac_Contig122_G00010/Lsac_Contig122_G00019/Lsac_Contig122_G00021/Lsac_Contig122_G00023/Lsac_Contig122_G00026/Lsa…
GO:0017075	syntaxin-1 binding	3.77e-06	1.3e-05	Lsac_Contig10_G00177/Lsac_Contig10_G00304/Lsac_Contig12_G00185/Lsac_Contig12_G00229/Lsac_Contig140_G00007/Lsac_Contig16_G00028/Lsac_Contig3_G00287/Lsac_Contig49_G00075/Lsac_Contig4_G00593/Lsac_Contig63_G00014/Lsac_Contig75_G00007/Lsac_Contig77_G00020/Lsac_Contig7_G00118
GO:0030673	axolemma	3.77e-06	1.3e-05	Lsac_Contig139_G00001/Lsac_Contig139_G00043/Lsac_Contig139_G00044/Lsac_Contig145_G00001/Lsac_Contig206_G00002/Lsac_Contig218_G00001/Lsac_Contig68_G00296/Lsac_Contig68_G00336/Lsac_Contig68_G00337/Lsac_Contig90_G00001/Lsac_Contig90_G00002/Lsac_Contig95_G00091/Lsac_Contig95_G00145
GO:0033265	choline binding	4.52e-06	1.5e-05	Lsac_Contig3_G00117/Lsac_Contig3_G00118/Lsac_Contig3_G00119/Lsac_Contig3_G00120/Lsac_Contig3_G00121/Lsac_Contig3_G00122/Lsac_Contig3_G00123
GO:0046598	positive regulation of viral entry into host cell	4.52e-06	1.5e-05	Lsac_Contig20_G00184/Lsac_Contig3_G00002/Lsac_Contig3_G00020/Lsac_Contig83_G00136/Lsac_Contig83_G00137/Lsac_Contig8_G00358/Lsac_Contig83_G00055
GO:0010694	positive regulation of alkaline phosphatase activity	4.55e-06	1.5e-05	Lsac_Contig101_G00004/Lsac_Contig122_G00020/Lsac_Contig12_G00105/Lsac_Contig37_G00072/Lsac_Contig44_G00028/Lsac_Contig54_G00020/Lsac_Contig62_G00140/Lsac_Contig8_G00221
GO:0019217	regulation of fatty acid metabolic process	4.55e-06	1.5e-05	Lsac_Contig3_G00168/Lsac_Contig41_G00048/Lsac_Contig50_G00095/Lsac_Contig50_G00096/Lsac_Contig71_G00057/Lsac_Contig76_G00123/Lsac_Contig96_G00013/Lsac_Contig96_G00014
GO:0033631	cell-cell adhesion mediated by integrin	4.55e-06	1.5e-05	Lsac_Contig101_G00004/Lsac_Contig122_G00020/Lsac_Contig12_G00105/Lsac_Contig37_G00072/Lsac_Contig44_G00028/Lsac_Contig54_G00020/Lsac_Contig62_G00140/Lsac_Contig8_G00221
GO:1900015	regulation of cytokine production involved in inflammatory response	4.55e-06	1.5e-05	Lsac_Contig13_G00063/Lsac_Contig17_G00291/Lsac_Contig1_G00372/Lsac_Contig1_G00447/Lsac_Contig23_G00120/Lsac_Contig28_G00078/Lsac_Contig2_G00418/Lsac_Contig7_G00117
GO:0007009	plasma membrane organization	4.77e-06	1.55e-05	Lsac_Contig139_G00001/Lsac_Contig139_G00043/Lsac_Contig139_G00044/Lsac_Contig145_G00001/Lsac_Contig206_G00002/Lsac_Contig218_G00001/Lsac_Contig68_G00296/Lsac_Contig68_G00336/Lsac_Contig68_G00337/Lsac_Contig90_G00001/Lsac_Contig90_G00002/Lsac_Contig95_G00091/Lsac_Contig95_G00145
GO:0046627	negative regulation of insulin receptor signaling pathway	4.77e-06	1.55e-05	Lsac_Contig77_G00020/Lsac_Contig68_G00119/Lsac_Contig3_G00168/Lsac_Contig41_G00048/Lsac_Contig50_G00095/Lsac_Contig50_G00096/Lsac_Contig71_G00057/Lsac_Contig76_G00123/Lsac_Contig96_G00013/Lsac_Contig96_G00014/Lsac_Contig151_G00001/Lsac_Contig151_G00002/Lsac_Contig209_G00001
GO:0003906	DNA-(apurinic or apyrimidinic site) endonuclease activity	5.32e-06	1.72e-05	Lsac_Contig13_G00063/Lsac_Contig17_G00291/Lsac_Contig1_G00365/Lsac_Contig1_G00372/Lsac_Contig1_G00447/Lsac_Contig23_G00120/Lsac_Contig28_G00078/Lsac_Contig2_G00418/Lsac_Contig7_G00117
GO:0030395	lactose binding	5.71e-06	1.82e-05	Lsac_Contig20_G00184/Lsac_Contig3_G00002/Lsac_Contig3_G00020/Lsac_Contig83_G00136/Lsac_Contig83_G00137/Lsac_Contig8_G00358
GO:0098556	cytoplasmic side of rough endoplasmic reticulum membrane	5.71e-06	1.82e-05	Lsac_Contig23_G00091/Lsac_Contig30_G00042/Lsac_Contig41_G00039/Lsac_Contig4_G00145/Lsac_Contig82_G00002/Lsac_Contig4_G00189
GO:0048786	presynaptic active zone	5.9e-06	1.87e-05	Lsac_Contig10_G00177/Lsac_Contig10_G00304/Lsac_Contig12_G00185/Lsac_Contig12_G00229/Lsac_Contig140_G00007/Lsac_Contig16_G00028/Lsac_Contig3_G00287/Lsac_Contig49_G00075/Lsac_Contig4_G00593/Lsac_Contig63_G00014/Lsac_Contig75_G00007/Lsac_Contig77_G00020/Lsac_Contig7_G00118/Lsac_Contig3_G00301/Lsac_Contig13_G00297
GO:0030534	adult behavior	7.12e-06	2.24e-05	Lsac_Contig3_G00301/Lsac_Contig139_G00001/Lsac_Contig139_G00043/Lsac_Contig139_G00044/Lsac_Contig145_G00001/Lsac_Contig206_G00002/Lsac_Contig218_G00001/Lsac_Contig68_G00296/Lsac_Contig68_G00336/Lsac_Contig68_G00337/Lsac_Contig90_G00001/Lsac_Contig90_G00002/Lsac_Contig90_G00122/Lsac_Contig95_G00091/Lsac_Contig95_G00145
GO:0014016	neuroblast differentiation	8.05e-06	2.52e-05	Lsac_Contig3_G00117/Lsac_Contig3_G00118/Lsac_Contig3_G00119/Lsac_Contig3_G00120/Lsac_Contig3_G00121/Lsac_Contig3_G00122/Lsac_Contig3_G00123
GO:0043001	Golgi to plasma membrane protein transport	9.3e-06	2.89e-05	Lsac_Contig139_G00001/Lsac_Contig139_G00043/Lsac_Contig139_G00044/Lsac_Contig145_G00001/Lsac_Contig206_G00002/Lsac_Contig218_G00001/Lsac_Contig68_G00296/Lsac_Contig68_G00336/Lsac_Contig68_G00337/Lsac_Contig90_G00001/Lsac_Contig90_G00002/Lsac_Contig95_G00091/Lsac_Contig95_G00145
GO:0001227	DNA-binding transcription repressor activity, RNA polymerase II-specific	9.68e-06	2.99e-05	Lsac_Contig110_G00004/Lsac_Contig110_G00012/Lsac_Contig110_G00021/Lsac_Contig110_G00023/Lsac_Contig121_G00033/Lsac_Contig122_G00007/Lsac_Contig123_G00009/Lsac_Contig124_G00005/Lsac_Contig124_G00044/Lsac_Contig132_G00008/Lsac_Contig135_G00025/Lsac_Contig135_G00053/Lsac_Contig155_G00002/Lsac_Contig48_G00225/Lsac_Contig69_G00001/Lsac_Contig83_G00009/Lsac_Contig83_G00062/Lsac_Contig83_G00101/Lsac_Con…
GO:0031849	olfactory receptor binding	1.12e-05	3.43e-05	Lsac_Contig1_G00368/Lsac_Contig44_G00120/Lsac_Contig44_G00121/Lsac_Contig44_G00122/Lsac_Contig44_G00123
GO:0015057	thrombin-activated receptor activity	1.2e-05	3.65e-05	Lsac_Contig14_G00196/Lsac_Contig14_G00197/Lsac_Contig14_G00198/Lsac_Contig14_G00199/Lsac_Contig14_G00200/Lsac_Contig14_G00201
GO:0005198	structural molecule activity	1.24e-05	3.75e-05	Lsac_Contig12_G00147/Lsac_Contig1_G00471/Lsac_Contig23_G00031/Lsac_Contig37_G00060/Lsac_Contig37_G00086/Lsac_Contig38_G00051/Lsac_Contig38_G00052/Lsac_Contig38_G00054/Lsac_Contig3_G00288/Lsac_Contig4_G00540/Lsac_Contig6_G00165/Lsac_Contig88_G00086/Lsac_Contig93_G00012/Lsac_Contig9_G00157/Lsac_Contig2_G00132/Lsac_Contig33_G00066/Lsac_Contig59_G00043/Lsac_Contig7_G00182/Lsac_Contig82_G00054/Lsac_Co…
GO:0010035	response to inorganic substance	1.65e-05	4.95e-05	Lsac_Contig13_G00063/Lsac_Contig17_G00291/Lsac_Contig1_G00372/Lsac_Contig1_G00447/Lsac_Contig23_G00120/Lsac_Contig28_G00078/Lsac_Contig2_G00418/Lsac_Contig7_G00117
GO:0046621	negative regulation of organ growth	1.65e-05	4.95e-05	Lsac_Contig3_G00168/Lsac_Contig41_G00048/Lsac_Contig50_G00095/Lsac_Contig50_G00096/Lsac_Contig71_G00057/Lsac_Contig76_G00123/Lsac_Contig96_G00013/Lsac_Contig96_G00014
GO:0042989	sequestering of actin monomers	2.28e-05	6.73e-05	Lsac_Contig15_G00175/Lsac_Contig26_G00014/Lsac_Contig2_G00415/Lsac_Contig32_G00174/Lsac_Contig36_G00009/Lsac_Contig4_G00132
GO:0099553	trans-synaptic signaling by endocannabinoid, modulating synaptic transmission	2.28e-05	6.73e-05	Lsac_Contig14_G00196/Lsac_Contig14_G00197/Lsac_Contig14_G00198/Lsac_Contig14_G00199/Lsac_Contig14_G00200/Lsac_Contig14_G00201
GO:0050909	sensory perception of taste	3.22e-05	9.45e-05	Lsac_Contig3_G00546/Lsac_Contig3_G00547/Lsac_Contig3_G00548/Lsac_Contig3_G00549/Lsac_Contig3_G00550/Lsac_Contig3_G00579/Lsac_Contig3_G00582/Lsac_Contig3_G00583/Lsac_Contig3_G00584/Lsac_Contig3_G00585/Lsac_Contig3_G00586
GO:0032611	interleukin-1 beta production	3.86e-05	0.000112547	Lsac_Contig110_G00026/Lsac_Contig110_G00037/Lsac_Contig121_G00001/Lsac_Contig121_G00010/Lsac_Contig121_G00013/Lsac_Contig121_G00017/Lsac_Contig121_G00041/Lsac_Contig132_G00001/Lsac_Contig136_G00010
GO:0001778	plasma membrane repair	4.8e-05	0.000138652	Lsac_Contig161_G00001/Lsac_Contig161_G00002/Lsac_Contig161_G00003/Lsac_Contig68_G00340/Lsac_Contig68_G00341/Lsac_Contig68_G00342/Lsac_Contig68_G00343/Lsac_Contig68_G00344
GO:0033077	T cell differentiation in thymus	4.81e-05	0.000138652	Lsac_Contig110_G00026/Lsac_Contig110_G00037/Lsac_Contig121_G00001/Lsac_Contig121_G00010/Lsac_Contig121_G00011/Lsac_Contig121_G00013/Lsac_Contig121_G00017/Lsac_Contig121_G00041/Lsac_Contig132_G00001/Lsac_Contig136_G00010/Lsac_Contig183_G00001/Lsac_Contig80_G00211
GO:0043103	hypoxanthine salvage	4.95e-05	0.000140888	Lsac_Contig17_G00064/Lsac_Contig26_G00086/Lsac_Contig41_G00042/Lsac_Contig4_G00466
GO:0062061	TAP complex binding	4.95e-05	0.000140888	Lsac_Contig121_G00008/Lsac_Contig121_G00011/Lsac_Contig136_G00014/Lsac_Contig183_G00001
GO:0002020	protease binding	5.53e-05	0.000156529	Lsac_Contig68_G00131/Lsac_Contig80_G00211/Lsac_Contig115_G00011/Lsac_Contig11_G00174/Lsac_Contig15_G00123/Lsac_Contig15_G00333/Lsac_Contig17_G00056/Lsac_Contig18_G00058/Lsac_Contig25_G00045/Lsac_Contig25_G00064/Lsac_Contig2_G00309/Lsac_Contig31_G00085/Lsac_Contig37_G00005/Lsac_Contig3_G00363/Lsac_Contig40_G00064/Lsac_Contig43_G00128/Lsac_Contig5_G00080/Lsac_Contig5_G00267/Lsac_Contig87_G00036/Lsa…
GO:0003105	negative regulation of glomerular filtration	6.71e-05	0.000181298	Lsac_Contig14_G00196/Lsac_Contig14_G00197/Lsac_Contig14_G00198/Lsac_Contig14_G00199/Lsac_Contig14_G00200/Lsac_Contig14_G00201
GO:0005534	galactose binding	6.71e-05	0.000181298	Lsac_Contig20_G00184/Lsac_Contig3_G00002/Lsac_Contig3_G00020/Lsac_Contig83_G00136/Lsac_Contig83_G00137/Lsac_Contig8_G00358
GO:0032651	regulation of interleukin-1 beta production	6.71e-05	0.000181298	Lsac_Contig14_G00196/Lsac_Contig14_G00197/Lsac_Contig14_G00198/Lsac_Contig14_G00199/Lsac_Contig14_G00200/Lsac_Contig14_G00201
GO:0044354	macropinosome	6.71e-05	0.000181298	Lsac_Contig11_G00369/Lsac_Contig24_G00028/Lsac_Contig4_G00476/Lsac_Contig6_G00328/Lsac_Contig87_G00017/Lsac_Contig9_G00058
GO:0045185	maintenance of protein location	6.71e-05	0.000181298	Lsac_Contig20_G00184/Lsac_Contig3_G00002/Lsac_Contig3_G00020/Lsac_Contig83_G00136/Lsac_Contig83_G00137/Lsac_Contig8_G00358
GO:0045217	cell-cell junction maintenance	6.71e-05	0.000181298	Lsac_Contig14_G00196/Lsac_Contig14_G00197/Lsac_Contig14_G00198/Lsac_Contig14_G00199/Lsac_Contig14_G00200/Lsac_Contig14_G00201
GO:0048549	positive regulation of pinocytosis	6.71e-05	0.000181298	Lsac_Contig11_G00369/Lsac_Contig24_G00028/Lsac_Contig4_G00476/Lsac_Contig6_G00328/Lsac_Contig87_G00017/Lsac_Contig9_G00058
GO:2000767	positive regulation of cytoplasmic translation	6.71e-05	0.000181298	Lsac_Contig11_G00193/Lsac_Contig146_G00002/Lsac_Contig34_G00115/Lsac_Contig3_G00349/Lsac_Contig5_G00193/Lsac_Contig5_G00367
GO:0005747	mitochondrial respiratory chain complex I	6.98e-05	0.000187597	Lsac_Contig19_G00184/Lsac_Contig1_G00132/Lsac_Contig1_G00135/Lsac_Contig2_G00424/Lsac_Contig33_G00043/Lsac_Contig5_G00129/Lsac_Contig67_G00029/Lsac_Contig6_G00068/Lsac_Contig70_G00035/Lsac_Contig21_G00126/Lsac_Contig23_G00035/Lsac_Contig26_G00150
GO:0007528	neuromuscular junction development	8.62e-05	0.000229127	Lsac_Contig10_G00177/Lsac_Contig10_G00304/Lsac_Contig12_G00185/Lsac_Contig12_G00229/Lsac_Contig140_G00007/Lsac_Contig16_G00028/Lsac_Contig3_G00287/Lsac_Contig49_G00075/Lsac_Contig4_G00593/Lsac_Contig63_G00014/Lsac_Contig75_G00007/Lsac_Contig77_G00020/Lsac_Contig7_G00118
GO:0051020	GTPase binding	8.62e-05	0.000229127	Lsac_Contig139_G00001/Lsac_Contig139_G00043/Lsac_Contig139_G00044/Lsac_Contig145_G00001/Lsac_Contig206_G00002/Lsac_Contig218_G00001/Lsac_Contig68_G00296/Lsac_Contig68_G00336/Lsac_Contig68_G00337/Lsac_Contig90_G00001/Lsac_Contig90_G00002/Lsac_Contig95_G00091/Lsac_Contig95_G00145
GO:0001916	positive regulation of T cell mediated cytotoxicity	8.9e-05	0.000235128	Lsac_Contig110_G00037/Lsac_Contig121_G00008/Lsac_Contig121_G00010/Lsac_Contig121_G00011/Lsac_Contig121_G00012/Lsac_Contig136_G00014/Lsac_Contig183_G00001/Lsac_Contig183_G00002
GO:0050830	defense response to Gram-positive bacterium	8.98e-05	0.000236105	Lsac_Contig110_G00026/Lsac_Contig110_G00037/Lsac_Contig121_G00001/Lsac_Contig121_G00010/Lsac_Contig121_G00011/Lsac_Contig121_G00013/Lsac_Contig121_G00017/Lsac_Contig121_G00041/Lsac_Contig132_G00001/Lsac_Contig136_G00010/Lsac_Contig183_G00001/Lsac_Contig195_G00001/Lsac_Contig7_G00217/Lsac_Contig7_G00218/Lsac_Contig7_G00219/Lsac_Contig7_G00220/Lsac_Contig13_G00239/Lsac_Contig13_G00241/Lsac_Contig13…
GO:0010646	regulation of cell communication	0.000116173	0.000302044	Lsac_Contig121_G00025/Lsac_Contig122_G00010/Lsac_Contig123_G00027/Lsac_Contig124_G00030/Lsac_Contig135_G00029
GO:0051205	protein insertion into membrane	0.000116173	0.000302044	Lsac_Contig1_G00368/Lsac_Contig44_G00120/Lsac_Contig44_G00121/Lsac_Contig44_G00122/Lsac_Contig44_G00123
GO:0043195	terminal bouton	0.000123809	0.000320147	Lsac_Contig10_G00177/Lsac_Contig10_G00304/Lsac_Contig12_G00185/Lsac_Contig12_G00229/Lsac_Contig140_G00007/Lsac_Contig16_G00028/Lsac_Contig3_G00287/Lsac_Contig49_G00075/Lsac_Contig4_G00593/Lsac_Contig63_G00014/Lsac_Contig75_G00007/Lsac_Contig77_G00020/Lsac_Contig7_G00118/Lsac_Contig68_G00131/Lsac_Contig5_G00264/Lsac_Contig5_G00265/Lsac_Contig5_G00266/Lsac_Contig27_G00092/Lsac_Contig3_G00301
GO:0014912	negative regulation of smooth muscle cell migration	0.00013927	0.000349193	Lsac_Contig13_G00063/Lsac_Contig17_G00291/Lsac_Contig1_G00365/Lsac_Contig1_G00372/Lsac_Contig1_G00447/Lsac_Contig23_G00120/Lsac_Contig28_G00078/Lsac_Contig2_G00418/Lsac_Contig7_G00117
GO:0000250	lanosterol synthase activity	0.000141647	0.000349193	Lsac_Contig10_G00084/Lsac_Contig219_G00001/Lsac_Contig25_G00079/Lsac_Contig54_G00106
GO:0006168	adenine salvage	0.000141647	0.000349193	Lsac_Contig17_G00064/Lsac_Contig26_G00086/Lsac_Contig41_G00042/Lsac_Contig4_G00466
GO:0016104	triterpenoid biosynthetic process	0.000141647	0.000349193	Lsac_Contig10_G00084/Lsac_Contig219_G00001/Lsac_Contig25_G00079/Lsac_Contig54_G00106
GO:0016866	intramolecular transferase activity	0.000141647	0.000349193	Lsac_Contig10_G00084/Lsac_Contig219_G00001/Lsac_Contig25_G00079/Lsac_Contig54_G00106
GO:0042300	beta-amyrin synthase activity	0.000141647	0.000349193	Lsac_Contig10_G00084/Lsac_Contig219_G00001/Lsac_Contig25_G00079/Lsac_Contig54_G00106
GO:0046038	GMP catabolic process	0.000141647	0.000349193	Lsac_Contig17_G00064/Lsac_Contig26_G00086/Lsac_Contig41_G00042/Lsac_Contig4_G00466
GO:0046083	adenine metabolic process	0.000141647	0.000349193	Lsac_Contig17_G00064/Lsac_Contig26_G00086/Lsac_Contig41_G00042/Lsac_Contig4_G00466
GO:0098554	cytoplasmic side of endoplasmic reticulum membrane	0.000141647	0.000349193	Lsac_Contig2_G00361/Lsac_Contig53_G00026/Lsac_Contig70_G00047/Lsac_Contig85_G00075
GO:0005641	nuclear envelope lumen	0.000150198	0.000366475	Lsac_Contig3_G00117/Lsac_Contig3_G00118/Lsac_Contig3_G00119/Lsac_Contig3_G00120/Lsac_Contig3_G00121/Lsac_Contig3_G00122/Lsac_Contig3_G00123
GO:0050805	negative regulation of synaptic transmission	0.000150198	0.000366475	Lsac_Contig3_G00117/Lsac_Contig3_G00118/Lsac_Contig3_G00119/Lsac_Contig3_G00120/Lsac_Contig3_G00121/Lsac_Contig3_G00122/Lsac_Contig3_G00123
GO:0010466	negative regulation of peptidase activity	0.000152553	0.000370322	Lsac_Contig115_G00011/Lsac_Contig11_G00174/Lsac_Contig15_G00123/Lsac_Contig15_G00333/Lsac_Contig18_G00058/Lsac_Contig25_G00064/Lsac_Contig2_G00309/Lsac_Contig31_G00085/Lsac_Contig37_G00005/Lsac_Contig3_G00363/Lsac_Contig40_G00064/Lsac_Contig43_G00128/Lsac_Contig5_G00080/Lsac_Contig5_G00267/Lsac_Contig87_G00036/Lsac_Contig87_G00037/Lsac_Contig2_G00390
GO:0034058	endosomal vesicle fusion	0.000162078	0.000387512	Lsac_Contig11_G00369/Lsac_Contig24_G00028/Lsac_Contig4_G00476/Lsac_Contig6_G00328/Lsac_Contig87_G00017/Lsac_Contig9_G00058
GO:0034706	sodium channel complex	0.000162078	0.000387512	Lsac_Contig17_G00151/Lsac_Contig17_G00152/Lsac_Contig9_G00219/Lsac_Contig9_G00221/Lsac_Contig9_G00225/Lsac_Contig9_G00227
GO:0042035	regulation of cytokine biosynthetic process	0.000162078	0.000387512	Lsac_Contig123_G00008/Lsac_Contig123_G00021/Lsac_Contig123_G00033/Lsac_Contig123_G00036/Lsac_Contig132_G00024/Lsac_Contig135_G00014
GO:0040015	negative regulation of multicellular organism growth	0.000201396	0.00047911	Lsac_Contig3_G00168/Lsac_Contig41_G00048/Lsac_Contig50_G00095/Lsac_Contig50_G00096/Lsac_Contig71_G00057/Lsac_Contig76_G00123/Lsac_Contig96_G00013/Lsac_Contig96_G00014
GO:0140358	NA	0.000203015	0.000480559	Lsac_Contig1_G00305/Lsac_Contig21_G00089/Lsac_Contig39_G00038/Lsac_Contig3_G00341/Lsac_Contig6_G00166
GO:0042417	dopamine metabolic process	0.000205374	0.000483737	Lsac_Contig17_G00064/Lsac_Contig26_G00086/Lsac_Contig41_G00042/Lsac_Contig4_G00466/Lsac_Contig5_G00264/Lsac_Contig5_G00265/Lsac_Contig5_G00266
GO:0030414	peptidase inhibitor activity	0.000212992	0.000499208	Lsac_Contig115_G00011/Lsac_Contig11_G00174/Lsac_Contig15_G00123/Lsac_Contig15_G00333/Lsac_Contig18_G00058/Lsac_Contig25_G00064/Lsac_Contig2_G00309/Lsac_Contig31_G00085/Lsac_Contig37_G00005/Lsac_Contig3_G00363/Lsac_Contig40_G00064/Lsac_Contig43_G00128/Lsac_Contig5_G00080/Lsac_Contig5_G00267/Lsac_Contig87_G00036/Lsac_Contig87_G00037/Lsac_Contig2_G00390
GO:0005543	phospholipid binding	0.000219339	0.000511565	Lsac_Contig10_G00304/Lsac_Contig12_G00185/Lsac_Contig12_G00229/Lsac_Contig140_G00007/Lsac_Contig3_G00287/Lsac_Contig4_G00593/Lsac_Contig75_G00007/Lsac_Contig77_G00020/Lsac_Contig139_G00001/Lsac_Contig139_G00043/Lsac_Contig139_G00044/Lsac_Contig145_G00001/Lsac_Contig206_G00002/Lsac_Contig218_G00001/Lsac_Contig68_G00296/Lsac_Contig68_G00336/Lsac_Contig68_G00337/Lsac_Contig90_G00001/Lsac_Contig90_G0…
GO:0060259	regulation of feeding behavior	0.000258035	0.000598881	Lsac_Contig3_G00168/Lsac_Contig41_G00048/Lsac_Contig50_G00095/Lsac_Contig50_G00096/Lsac_Contig71_G00057/Lsac_Contig76_G00123/Lsac_Contig96_G00013/Lsac_Contig96_G00014
GO:0001835	blastocyst hatching	0.000304037	0.000702222	Lsac_Contig110_G00028/Lsac_Contig110_G00044/Lsac_Contig121_G00033/Lsac_Contig122_G00017/Lsac_Contig123_G00015/Lsac_Contig132_G00014/Lsac_Contig3_G00127/Lsac_Contig42_G00093/Lsac_Contig83_G00004/Lsac_Contig21_G00114
GO:0032264	IMP salvage	0.000315599	0.000718463	Lsac_Contig17_G00064/Lsac_Contig26_G00086/Lsac_Contig41_G00042/Lsac_Contig4_G00466
GO:0042610	CD8 receptor binding	0.000315599	0.000718463	Lsac_Contig121_G00008/Lsac_Contig121_G00011/Lsac_Contig136_G00014/Lsac_Contig183_G00001
GO:0051838	cytolysis by host of symbiont cells	0.000315599	0.000718463	Lsac_Contig10_G00340/Lsac_Contig162_G00001/Lsac_Contig162_G00004/Lsac_Contig28_G00055
GO:0004519	endonuclease activity	0.000323782	0.00073358	Lsac_Contig13_G00063/Lsac_Contig17_G00291/Lsac_Contig1_G00365/Lsac_Contig1_G00372/Lsac_Contig1_G00447/Lsac_Contig23_G00120/Lsac_Contig28_G00078/Lsac_Contig2_G00418/Lsac_Contig7_G00117/Lsac_Contig15_G00003/Lsac_Contig22_G00026/Lsac_Contig44_G00082/Lsac_Contig64_G00063/Lsac_Contig75_G00058/Lsac_Contig7_G00202
GO:0022007	convergent extension involved in neural plate elongation	0.000331758	0.000748091	Lsac_Contig121_G00025/Lsac_Contig122_G00010/Lsac_Contig123_G00027/Lsac_Contig124_G00030/Lsac_Contig135_G00029
GO:0032795	heterotrimeric G-protein binding	0.000340591	0.000760797	Lsac_Contig14_G00196/Lsac_Contig14_G00197/Lsac_Contig14_G00198/Lsac_Contig14_G00199/Lsac_Contig14_G00200/Lsac_Contig14_G00201
GO:0070493	thrombin-activated receptor signaling pathway	0.000340591	0.000760797	Lsac_Contig14_G00196/Lsac_Contig14_G00197/Lsac_Contig14_G00198/Lsac_Contig14_G00199/Lsac_Contig14_G00200/Lsac_Contig14_G00201
GO:0009888	tissue development	0.000368843	0.000820053	Lsac_Contig10_G00177/Lsac_Contig10_G00304/Lsac_Contig12_G00229/Lsac_Contig13_G00202/Lsac_Contig140_G00007/Lsac_Contig16_G00028/Lsac_Contig3_G00287/Lsac_Contig4_G00593/Lsac_Contig63_G00014/Lsac_Contig75_G00007/Lsac_Contig134_G00058/Lsac_Contig134_G00062/Lsac_Contig134_G00063
GO:0005178	integrin binding	0.000371699	0.000822561	Lsac_Contig87_G00010/Lsac_Contig101_G00004/Lsac_Contig122_G00020/Lsac_Contig12_G00105/Lsac_Contig37_G00072/Lsac_Contig44_G00028/Lsac_Contig54_G00020/Lsac_Contig62_G00140/Lsac_Contig8_G00221/Lsac_Contig10_G00177/Lsac_Contig10_G00304/Lsac_Contig12_G00229/Lsac_Contig13_G00202/Lsac_Contig140_G00007/Lsac_Contig16_G00028/Lsac_Contig3_G00287/Lsac_Contig4_G00593/Lsac_Contig63_G00014/Lsac_Contig75_G00007/…
GO:0043488	regulation of mRNA stability	0.000401218	0.000883774	Lsac_Contig13_G00063/Lsac_Contig17_G00291/Lsac_Contig1_G00365/Lsac_Contig1_G00372/Lsac_Contig1_G00447/Lsac_Contig23_G00120/Lsac_Contig28_G00078/Lsac_Contig2_G00418/Lsac_Contig7_G00117
GO:0031594	neuromuscular junction	0.000463814	0.00101282	Lsac_Contig10_G00177/Lsac_Contig10_G00304/Lsac_Contig12_G00185/Lsac_Contig12_G00229/Lsac_Contig140_G00007/Lsac_Contig16_G00028/Lsac_Contig3_G00287/Lsac_Contig49_G00075/Lsac_Contig4_G00593/Lsac_Contig63_G00014/Lsac_Contig75_G00007/Lsac_Contig77_G00020/Lsac_Contig7_G00118/Lsac_Contig14_G00196/Lsac_Contig14_G00197/Lsac_Contig14_G00198/Lsac_Contig14_G00199/Lsac_Contig14_G00200/Lsac_Contig14_G00201/Ls…
GO:0032981	mitochondrial respiratory chain complex I assembly	0.000464057	0.00101282	Lsac_Contig19_G00184/Lsac_Contig1_G00132/Lsac_Contig1_G00135/Lsac_Contig2_G00424/Lsac_Contig33_G00043/Lsac_Contig5_G00129/Lsac_Contig67_G00029/Lsac_Contig6_G00068/Lsac_Contig70_G00035/Lsac_Contig21_G00126/Lsac_Contig23_G00035/Lsac_Contig26_G00150
GO:0030193	regulation of blood coagulation	0.000473983	0.00101673	Lsac_Contig14_G00196/Lsac_Contig14_G00197/Lsac_Contig14_G00198/Lsac_Contig14_G00199/Lsac_Contig14_G00200/Lsac_Contig14_G00201
GO:0090160	Golgi to lysosome transport	0.000473983	0.00101673	Lsac_Contig11_G00369/Lsac_Contig24_G00028/Lsac_Contig4_G00476/Lsac_Contig6_G00328/Lsac_Contig87_G00017/Lsac_Contig9_G00058
GO:0001518	voltage-gated sodium channel complex	0.000474398	0.00101673	Lsac_Contig134_G00065/Lsac_Contig17_G00151/Lsac_Contig17_G00152/Lsac_Contig9_G00219/Lsac_Contig9_G00221/Lsac_Contig9_G00225/Lsac_Contig9_G00227
GO:0045725	positive regulation of glycogen biosynthetic process	0.000474398	0.00101673	Lsac_Contig151_G00001/Lsac_Contig151_G00002/Lsac_Contig209_G00001/Lsac_Contig2_G00361/Lsac_Contig53_G00026/Lsac_Contig70_G00047/Lsac_Contig85_G00075
GO:0004521	endoribonuclease activity	0.000485203	0.00103522	Lsac_Contig13_G00063/Lsac_Contig17_G00291/Lsac_Contig1_G00365/Lsac_Contig1_G00372/Lsac_Contig1_G00447/Lsac_Contig23_G00120/Lsac_Contig28_G00078/Lsac_Contig2_G00418/Lsac_Contig7_G00117
GO:0030916	otic vesicle formation	0.000513946	0.00109165	Lsac_Contig24_G00153/Lsac_Contig24_G00154/Lsac_Contig24_G00155/Lsac_Contig24_G00158/Lsac_Contig46_G00082
GO:0045964	positive regulation of dopamine metabolic process	0.000602778	0.00127465	Lsac_Contig17_G00064/Lsac_Contig26_G00086/Lsac_Contig41_G00042/Lsac_Contig4_G00466
GO:0086010	membrane depolarization during action potential	0.000609303	0.00128274	Lsac_Contig134_G00065/Lsac_Contig17_G00151/Lsac_Contig17_G00152/Lsac_Contig9_G00219/Lsac_Contig9_G00221/Lsac_Contig9_G00225/Lsac_Contig9_G00227
GO:0051233	spindle midzone	0.000628862	0.00131809	Lsac_Contig126_G00051/Lsac_Contig14_G00150/Lsac_Contig15_G00322/Lsac_Contig15_G00331/Lsac_Contig31_G00083/Lsac_Contig4_G00596/Lsac_Contig66_G00033/Lsac_Contig6_G00329
GO:0002177	manchette	0.000644776	0.00133964	Lsac_Contig11_G00361/Lsac_Contig5_G00311/Lsac_Contig6_G00331/Lsac_Contig8_G00241/Lsac_Contig58_G00058/Lsac_Contig92_G00036
GO:0042824	MHC class I peptide loading complex	0.000644776	0.00133964	Lsac_Contig121_G00008/Lsac_Contig121_G00011/Lsac_Contig136_G00014/Lsac_Contig183_G00001/Lsac_Contig121_G00003/Lsac_Contig121_G00009
GO:0035987	endodermal cell differentiation	0.000700514	0.00144912	Lsac_Contig10_G00177/Lsac_Contig10_G00304/Lsac_Contig12_G00229/Lsac_Contig13_G00202/Lsac_Contig140_G00007/Lsac_Contig16_G00028/Lsac_Contig3_G00287/Lsac_Contig4_G00593/Lsac_Contig63_G00014/Lsac_Contig75_G00007
GO:0035264	multicellular organism growth	0.000734006	0.00151183	Lsac_Contig135_G00024/Lsac_Contig121_G00008/Lsac_Contig136_G00014/Lsac_Contig183_G00001/Lsac_Contig80_G00211/Lsac_Contig139_G00001/Lsac_Contig139_G00043/Lsac_Contig139_G00044/Lsac_Contig145_G00001/Lsac_Contig206_G00002/Lsac_Contig218_G00001/Lsac_Contig68_G00296/Lsac_Contig68_G00336/Lsac_Contig68_G00337/Lsac_Contig90_G00001/Lsac_Contig90_G00002/Lsac_Contig90_G00122/Lsac_Contig95_G00091/Lsac_Contig…
GO:0007196	adenylate cyclase-inhibiting G protein-coupled glutamate receptor signaling pathway	0.000762214	0.0015498	Lsac_Contig195_G00004/Lsac_Contig195_G00006/Lsac_Contig21_G00142/Lsac_Contig27_G00092/Lsac_Contig3_G00301
GO:0042494	detection of bacterial lipoprotein	0.000762214	0.0015498	Lsac_Contig195_G00001/Lsac_Contig7_G00217/Lsac_Contig7_G00218/Lsac_Contig7_G00219/Lsac_Contig7_G00220
GO:0097371	MDM2/MDM4 family protein binding	0.000762214	0.0015498	Lsac_Contig44_G00131/Lsac_Contig44_G00132/Lsac_Contig80_G00211/Lsac_Contig81_G00011/Lsac_Contig81_G00012
GO:0051059	NF-kappaB binding	0.000827415	0.00166812	Lsac_Contig13_G00063/Lsac_Contig17_G00291/Lsac_Contig1_G00365/Lsac_Contig1_G00372/Lsac_Contig1_G00447/Lsac_Contig23_G00120/Lsac_Contig28_G00078/Lsac_Contig2_G00418/Lsac_Contig7_G00117
GO:0051276	chromosome organization	0.000827415	0.00166812	Lsac_Contig80_G00211/Lsac_Contig126_G00051/Lsac_Contig14_G00150/Lsac_Contig15_G00322/Lsac_Contig15_G00331/Lsac_Contig31_G00083/Lsac_Contig4_G00596/Lsac_Contig66_G00033/Lsac_Contig6_G00329
GO:0007416	synapse assembly	0.000921853	0.00185067	Lsac_Contig139_G00001/Lsac_Contig139_G00043/Lsac_Contig139_G00044/Lsac_Contig145_G00001/Lsac_Contig206_G00002/Lsac_Contig218_G00001/Lsac_Contig68_G00296/Lsac_Contig68_G00336/Lsac_Contig68_G00337/Lsac_Contig90_G00001/Lsac_Contig90_G00002/Lsac_Contig90_G00122/Lsac_Contig95_G00091/Lsac_Contig95_G00145
GO:0046040	IMP metabolic process	0.00103625	0.00206291	Lsac_Contig17_G00064/Lsac_Contig26_G00086/Lsac_Contig41_G00042/Lsac_Contig4_G00466
GO:2000467	positive regulation of glycogen (starch) synthase activity	0.00103625	0.00206291	Lsac_Contig2_G00361/Lsac_Contig53_G00026/Lsac_Contig70_G00047/Lsac_Contig85_G00075
GO:0015386	potassium:proton antiporter activity	0.00109012	0.00215214	Lsac_Contig23_G00019/Lsac_Contig23_G00021/Lsac_Contig26_G00092/Lsac_Contig36_G00060/Lsac_Contig36_G00061
GO:0036128	CatSper complex	0.00109012	0.00215214	Lsac_Contig19_G00167/Lsac_Contig45_G00103/Lsac_Contig51_G00026/Lsac_Contig66_G00016/Lsac_Contig66_G00017
GO:0006284	base-excision repair	0.00114908	0.00225035	Lsac_Contig13_G00063/Lsac_Contig17_G00291/Lsac_Contig1_G00365/Lsac_Contig1_G00372/Lsac_Contig1_G00447/Lsac_Contig23_G00120/Lsac_Contig28_G00078/Lsac_Contig2_G00418/Lsac_Contig7_G00117
GO:0005882	intermediate filament	0.00114932	0.00225035	Lsac_Contig68_G00119/Lsac_Contig68_G00120/Lsac_Contig68_G00122/Lsac_Contig68_G00123/Lsac_Contig68_G00124/Lsac_Contig68_G00125/Lsac_Contig68_G00126/Lsac_Contig68_G00127/Lsac_Contig68_G00128/Lsac_Contig68_G00129/Lsac_Contig68_G00130/Lsac_Contig9_G00148/Lsac_Contig68_G00132/Lsac_Contig68_G00134/Lsac_Contig68_G00135
GO:0030672	synaptic vesicle membrane	0.00124623	0.00243009	Lsac_Contig10_G00177/Lsac_Contig10_G00304/Lsac_Contig12_G00185/Lsac_Contig12_G00229/Lsac_Contig140_G00007/Lsac_Contig16_G00028/Lsac_Contig3_G00287/Lsac_Contig49_G00075/Lsac_Contig4_G00593/Lsac_Contig63_G00014/Lsac_Contig75_G00007/Lsac_Contig77_G00020/Lsac_Contig7_G00118/Lsac_Contig5_G00264/Lsac_Contig5_G00265/Lsac_Contig5_G00266
GO:0001917	photoreceptor inner segment	0.00125684	0.00243087	Lsac_Contig139_G00001/Lsac_Contig139_G00043/Lsac_Contig139_G00044/Lsac_Contig145_G00001/Lsac_Contig206_G00002/Lsac_Contig218_G00001/Lsac_Contig68_G00296/Lsac_Contig68_G00336/Lsac_Contig68_G00337/Lsac_Contig90_G00001/Lsac_Contig90_G00002/Lsac_Contig90_G00122/Lsac_Contig95_G00091/Lsac_Contig95_G00145
GO:1903078	positive regulation of protein localization to plasma membrane	0.00125684	0.00243087	Lsac_Contig68_G00131/Lsac_Contig139_G00001/Lsac_Contig139_G00043/Lsac_Contig139_G00044/Lsac_Contig145_G00001/Lsac_Contig206_G00002/Lsac_Contig218_G00001/Lsac_Contig68_G00296/Lsac_Contig68_G00336/Lsac_Contig68_G00337/Lsac_Contig90_G00001/Lsac_Contig90_G00002/Lsac_Contig95_G00091/Lsac_Contig95_G00145
GO:0000281	mitotic cytokinesis	0.00135429	0.00260874	Lsac_Contig139_G00001/Lsac_Contig139_G00043/Lsac_Contig139_G00044/Lsac_Contig145_G00001/Lsac_Contig206_G00002/Lsac_Contig218_G00001/Lsac_Contig68_G00296/Lsac_Contig68_G00336/Lsac_Contig68_G00337/Lsac_Contig90_G00001/Lsac_Contig90_G00002/Lsac_Contig95_G00091/Lsac_Contig95_G00145
GO:0035690	cellular response to drug	0.00150519	0.00284337	Lsac_Contig68_G00131/Lsac_Contig80_G00211/Lsac_Contig3_G00546/Lsac_Contig3_G00547/Lsac_Contig3_G00548/Lsac_Contig3_G00549/Lsac_Contig3_G00550/Lsac_Contig3_G00579/Lsac_Contig3_G00582/Lsac_Contig3_G00583/Lsac_Contig3_G00584/Lsac_Contig3_G00585/Lsac_Contig3_G00586
GO:0015385	sodium:proton antiporter activity	0.00151195	0.00284337	Lsac_Contig23_G00019/Lsac_Contig23_G00021/Lsac_Contig26_G00092/Lsac_Contig36_G00060/Lsac_Contig36_G00061
GO:0031402	sodium ion binding	0.00151195	0.00284337	Lsac_Contig17_G00152/Lsac_Contig9_G00219/Lsac_Contig9_G00221/Lsac_Contig9_G00225/Lsac_Contig9_G00227
GO:0035375	zymogen binding	0.00151195	0.00284337	Lsac_Contig195_G00001/Lsac_Contig7_G00217/Lsac_Contig7_G00218/Lsac_Contig7_G00219/Lsac_Contig7_G00220
GO:0060028	convergent extension involved in axis elongation	0.00151195	0.00284337	Lsac_Contig121_G00025/Lsac_Contig122_G00010/Lsac_Contig123_G00027/Lsac_Contig124_G00030/Lsac_Contig135_G00029
GO:0060669	embryonic placenta morphogenesis	0.00151195	0.00284337	Lsac_Contig121_G00025/Lsac_Contig122_G00010/Lsac_Contig123_G00027/Lsac_Contig124_G00030/Lsac_Contig135_G00029
GO:0030315	T-tubule	0.00153247	0.00287061	Lsac_Contig161_G00001/Lsac_Contig161_G00002/Lsac_Contig161_G00003/Lsac_Contig68_G00340/Lsac_Contig68_G00341/Lsac_Contig68_G00342/Lsac_Contig68_G00343/Lsac_Contig68_G00344/Lsac_Contig17_G00151/Lsac_Contig17_G00152/Lsac_Contig9_G00219/Lsac_Contig9_G00221/Lsac_Contig9_G00225/Lsac_Contig9_G00227
GO:0042771	intrinsic apoptotic signaling pathway in response to DNA damage by p53 class mediator	0.00159725	0.00295416	Lsac_Contig44_G00131/Lsac_Contig44_G00132/Lsac_Contig80_G00211/Lsac_Contig81_G00011/Lsac_Contig81_G00012/Lsac_Contig39_G00056/Lsac_Contig50_G00009/Lsac_Contig72_G00046
GO:0006166	purine ribonucleoside salvage	0.00164963	0.00295416	Lsac_Contig17_G00064/Lsac_Contig26_G00086/Lsac_Contig41_G00042/Lsac_Contig4_G00466
GO:0046651	lymphocyte proliferation	0.00164963	0.00295416	Lsac_Contig17_G00064/Lsac_Contig26_G00086/Lsac_Contig41_G00042/Lsac_Contig4_G00466
GO:0003684	damaged DNA binding	0.00166032	0.00295416	Lsac_Contig13_G00063/Lsac_Contig17_G00291/Lsac_Contig1_G00365/Lsac_Contig1_G00372/Lsac_Contig1_G00447/Lsac_Contig23_G00120/Lsac_Contig28_G00078/Lsac_Contig2_G00418/Lsac_Contig7_G00117/Lsac_Contig44_G00131/Lsac_Contig44_G00132
GO:0043000	Golgi to plasma membrane CFTR protein transport	0.00167642	0.00295416	Lsac_Contig125_G00065/Lsac_Contig150_G00001/Lsac_Contig150_G00002
GO:0043056	forward locomotion	0.00167642	0.00295416	Lsac_Contig65_G00046/Lsac_Contig65_G00047/Lsac_Contig65_G00048
GO:0051583	dopamine uptake involved in synaptic transmission	0.00167642	0.00295416	Lsac_Contig5_G00264/Lsac_Contig5_G00265/Lsac_Contig5_G00266
GO:0060419	heart growth	0.00167642	0.00295416	Lsac_Contig65_G00046/Lsac_Contig65_G00047/Lsac_Contig65_G00048
GO:0090275	negative regulation of somatostatin secretion	0.00167642	0.00295416	Lsac_Contig151_G00001/Lsac_Contig151_G00002/Lsac_Contig209_G00001
GO:0097493	structural molecule activity conferring elasticity	0.00167642	0.00295416	Lsac_Contig65_G00046/Lsac_Contig65_G00047/Lsac_Contig65_G00048
GO:0099074	mitochondrion to lysosome transport	0.00167642	0.00295416	Lsac_Contig5_G00264/Lsac_Contig5_G00265/Lsac_Contig5_G00266
GO:1904049	negative regulation of spontaneous neurotransmitter secretion	0.00167642	0.00295416	Lsac_Contig5_G00264/Lsac_Contig5_G00265/Lsac_Contig5_G00266
GO:1904691	negative regulation of type B pancreatic cell proliferation	0.00167642	0.00295416	Lsac_Contig39_G00056/Lsac_Contig50_G00009/Lsac_Contig72_G00046
GO:1904881	cellular response to hydrogen sulfide	0.00167642	0.00295416	Lsac_Contig5_G00264/Lsac_Contig5_G00265/Lsac_Contig5_G00266
GO:1990444	F-box domain binding	0.00167642	0.00295416	Lsac_Contig5_G00264/Lsac_Contig5_G00265/Lsac_Contig5_G00266
GO:2000194	regulation of female gonad development	0.00167642	0.00295416	Lsac_Contig39_G00056/Lsac_Contig50_G00009/Lsac_Contig72_G00046
GO:0003887	DNA-directed DNA polymerase activity	0.00180139	0.00315103	Lsac_Contig15_G00003/Lsac_Contig22_G00026/Lsac_Contig2_G00399/Lsac_Contig44_G00082/Lsac_Contig64_G00063/Lsac_Contig75_G00058/Lsac_Contig7_G00202
GO:0007584	response to nutrient	0.00180139	0.00315103	Lsac_Contig3_G00117/Lsac_Contig3_G00118/Lsac_Contig3_G00119/Lsac_Contig3_G00120/Lsac_Contig3_G00121/Lsac_Contig3_G00122/Lsac_Contig3_G00123
GO:0030194	positive regulation of blood coagulation	0.00184201	0.00319857	Lsac_Contig14_G00196/Lsac_Contig14_G00197/Lsac_Contig14_G00198/Lsac_Contig14_G00199/Lsac_Contig14_G00200/Lsac_Contig14_G00201
GO:1901981	phosphatidylinositol phosphate binding	0.00184201	0.00319857	Lsac_Contig11_G00369/Lsac_Contig24_G00028/Lsac_Contig4_G00476/Lsac_Contig6_G00328/Lsac_Contig87_G00017/Lsac_Contig9_G00058
GO:0052689	carboxylic ester hydrolase activity	0.00189084	0.00327142	Lsac_Contig3_G00117/Lsac_Contig3_G00118/Lsac_Contig3_G00119/Lsac_Contig3_G00120/Lsac_Contig3_G00121/Lsac_Contig3_G00122/Lsac_Contig3_G00123/Lsac_Contig154_G00009/Lsac_Contig41_G00196/Lsac_Contig81_G00073
GO:0051965	positive regulation of synapse assembly	0.00203902	0.0034958	Lsac_Contig12_G00167/Lsac_Contig147_G00020/Lsac_Contig147_G00021/Lsac_Contig147_G00022/Lsac_Contig19_G00483/Lsac_Contig19_G00484/Lsac_Contig229_G00001/Lsac_Contig229_G00002/Lsac_Contig229_G00003/Lsac_Contig256_G00001/Lsac_Contig256_G00002/Lsac_Contig130_G00030/Lsac_Contig130_G00031/Lsac_Contig54_G00062
GO:0043584	nose development	0.00204257	0.0034958	Lsac_Contig24_G00153/Lsac_Contig24_G00154/Lsac_Contig24_G00155/Lsac_Contig24_G00158/Lsac_Contig46_G00082
GO:0048853	forebrain morphogenesis	0.00204257	0.0034958	Lsac_Contig24_G00153/Lsac_Contig24_G00154/Lsac_Contig24_G00155/Lsac_Contig24_G00158/Lsac_Contig46_G00082
GO:0000070	mitotic sister chromatid segregation	0.00221709	0.00378088	Lsac_Contig126_G00051/Lsac_Contig14_G00150/Lsac_Contig15_G00322/Lsac_Contig15_G00331/Lsac_Contig31_G00083/Lsac_Contig4_G00596/Lsac_Contig66_G00033/Lsac_Contig6_G00329
GO:0000723	telomere maintenance	0.00240642	0.00408911	Lsac_Contig13_G00063/Lsac_Contig17_G00291/Lsac_Contig1_G00365/Lsac_Contig1_G00372/Lsac_Contig1_G00447/Lsac_Contig23_G00120/Lsac_Contig28_G00078/Lsac_Contig2_G00418/Lsac_Contig7_G00117
GO:0019774	proteasome core complex, beta-subunit complex	0.00247626	0.00419281	Lsac_Contig121_G00005/Lsac_Contig136_G00016/Lsac_Contig7_G00078/Lsac_Contig80_G00119
GO:0043034	costamere	0.00259057	0.0043708	Lsac_Contig161_G00001/Lsac_Contig161_G00002/Lsac_Contig161_G00003/Lsac_Contig68_G00340/Lsac_Contig68_G00341/Lsac_Contig68_G00342/Lsac_Contig68_G00343/Lsac_Contig68_G00344
GO:1903508	positive regulation of nucleic acid-templated transcription	0.0026356	0.00443106	Lsac_Contig13_G00063/Lsac_Contig17_G00291/Lsac_Contig1_G00372/Lsac_Contig1_G00447/Lsac_Contig23_G00120/Lsac_Contig28_G00078/Lsac_Contig2_G00418/Lsac_Contig7_G00117/Lsac_Contig39_G00056/Lsac_Contig50_G00009/Lsac_Contig72_G00046
GO:0003300	cardiac muscle hypertrophy	0.00269718	0.00448702	Lsac_Contig123_G00037/Lsac_Contig124_G00017/Lsac_Contig65_G00046/Lsac_Contig65_G00047/Lsac_Contig65_G00048
GO:0043152	induction of bacterial agglutination	0.00269718	0.00448702	Lsac_Contig195_G00001/Lsac_Contig7_G00217/Lsac_Contig7_G00218/Lsac_Contig7_G00219/Lsac_Contig7_G00220
GO:1904399	heparan sulfate binding	0.00269718	0.00448702	Lsac_Contig195_G00001/Lsac_Contig7_G00217/Lsac_Contig7_G00218/Lsac_Contig7_G00219/Lsac_Contig7_G00220
GO:0006511	ubiquitin-dependent protein catabolic process	0.00308536	0.00511493	Lsac_Contig13_G00063/Lsac_Contig17_G00291/Lsac_Contig1_G00372/Lsac_Contig1_G00447/Lsac_Contig23_G00120/Lsac_Contig28_G00078/Lsac_Contig2_G00418/Lsac_Contig7_G00117/Lsac_Contig3_G00025/Lsac_Contig3_G00026/Lsac_Contig3_G00027/Lsac_Contig3_G00028/Lsac_Contig3_G00029/Lsac_Contig3_G00030/Lsac_Contig3_G00031/Lsac_Contig3_G00032/Lsac_Contig3_G00033/Lsac_Contig88_G00028/Lsac_Contig5_G00264/Lsac_Contig5_G…
GO:0070971	endoplasmic reticulum exit site	0.00310242	0.00512534	Lsac_Contig121_G00008/Lsac_Contig121_G00011/Lsac_Contig136_G00014/Lsac_Contig183_G00001/Lsac_Contig125_G00065/Lsac_Contig150_G00001/Lsac_Contig150_G00002
GO:0008627	intrinsic apoptotic signaling pathway in response to osmotic stress	0.0032112	0.00517917	Lsac_Contig9_G00219/Lsac_Contig9_G00221/Lsac_Contig9_G00227
GO:0010698	acetyltransferase activator activity	0.0032112	0.00517917	Lsac_Contig39_G00056/Lsac_Contig50_G00009/Lsac_Contig72_G00046
GO:0055002	striated muscle cell development	0.0032112	0.00517917	Lsac_Contig65_G00046/Lsac_Contig65_G00047/Lsac_Contig65_G00048
GO:0099073	mitochondrion-derived vesicle	0.0032112	0.00517917	Lsac_Contig5_G00264/Lsac_Contig5_G00265/Lsac_Contig5_G00266
GO:0099545	trans-synaptic signaling by trans-synaptic complex	0.0032112	0.00517917	Lsac_Contig130_G00030/Lsac_Contig130_G00031/Lsac_Contig54_G00062
GO:1902283	negative regulation of primary amine oxidase activity	0.0032112	0.00517917	Lsac_Contig5_G00264/Lsac_Contig5_G00265/Lsac_Contig5_G00266
GO:1905477	positive regulation of protein localization to membrane	0.0032112	0.00517917	Lsac_Contig5_G00264/Lsac_Contig5_G00265/Lsac_Contig5_G00266
GO:0007080	mitotic metaphase plate congression	0.00348369	0.00557203	Lsac_Contig126_G00051/Lsac_Contig14_G00150/Lsac_Contig15_G00322/Lsac_Contig15_G00331/Lsac_Contig31_G00083/Lsac_Contig4_G00596/Lsac_Contig66_G00033/Lsac_Contig6_G00329
GO:0006298	mismatch repair	0.00350162	0.00557203	Lsac_Contig15_G00003/Lsac_Contig22_G00026/Lsac_Contig44_G00082/Lsac_Contig64_G00063/Lsac_Contig75_G00058/Lsac_Contig7_G00202
GO:0031295	T cell costimulation	0.00350162	0.00557203	Lsac_Contig20_G00184/Lsac_Contig3_G00002/Lsac_Contig3_G00020/Lsac_Contig83_G00136/Lsac_Contig83_G00137/Lsac_Contig8_G00358
GO:1901800	positive regulation of proteasomal protein catabolic process	0.00350162	0.00557203	Lsac_Contig5_G00264/Lsac_Contig5_G00265/Lsac_Contig5_G00266/Lsac_Contig39_G00056/Lsac_Contig50_G00009/Lsac_Contig72_G00046
GO:0031901	early endosome membrane	0.00377378	0.00598508	Lsac_Contig15_G00318/Lsac_Contig110_G00026/Lsac_Contig110_G00037/Lsac_Contig121_G00001/Lsac_Contig121_G00010/Lsac_Contig121_G00011/Lsac_Contig121_G00013/Lsac_Contig121_G00017/Lsac_Contig121_G00041/Lsac_Contig132_G00001/Lsac_Contig136_G00010/Lsac_Contig183_G00001/Lsac_Contig26_G00092/Lsac_Contig1_G00221
GO:0007568	aging	0.00389342	0.00615432	Lsac_Contig13_G00063/Lsac_Contig17_G00291/Lsac_Contig1_G00365/Lsac_Contig1_G00372/Lsac_Contig1_G00447/Lsac_Contig23_G00120/Lsac_Contig28_G00078/Lsac_Contig2_G00418/Lsac_Contig7_G00117/Lsac_Contig153_G00014
GO:0045445	myoblast differentiation	0.00424581	0.00668911	Lsac_Contig20_G00184/Lsac_Contig3_G00002/Lsac_Contig3_G00020/Lsac_Contig83_G00136/Lsac_Contig83_G00137/Lsac_Contig8_G00358
GO:0005248	voltage-gated sodium channel activity	0.00430345	0.00675754	Lsac_Contig134_G00065/Lsac_Contig17_G00151/Lsac_Contig17_G00152/Lsac_Contig9_G00219/Lsac_Contig9_G00221/Lsac_Contig9_G00225/Lsac_Contig9_G00227
GO:0002504	antigen processing and presentation of peptide or polysaccharide antigen via MHC class II	0.00443997	0.00688108	Lsac_Contig122_G00013/Lsac_Contig160_G00019/Lsac_Contig110_G00055/Lsac_Contig110_G00056/Lsac_Contig21_G00057
GO:0015299	solute:proton antiporter activity	0.00443997	0.00688108	Lsac_Contig23_G00019/Lsac_Contig23_G00021/Lsac_Contig26_G00092/Lsac_Contig36_G00060/Lsac_Contig36_G00061
GO:0048002	antigen processing and presentation of peptide antigen	0.00443997	0.00688108	Lsac_Contig122_G00013/Lsac_Contig160_G00019/Lsac_Contig110_G00055/Lsac_Contig110_G00056/Lsac_Contig21_G00057
GO:0070891	lipoteichoic acid binding	0.00443997	0.00688108	Lsac_Contig195_G00001/Lsac_Contig7_G00217/Lsac_Contig7_G00218/Lsac_Contig7_G00219/Lsac_Contig7_G00220
GO:0051482	positive regulation of cytosolic calcium ion concentration involved in phospholipase C-activating G protein-coupled signaling pathway	0.00456867	0.00705755	Lsac_Contig72_G00016/Lsac_Contig72_G00023/Lsac_Contig14_G00196/Lsac_Contig14_G00197/Lsac_Contig14_G00198/Lsac_Contig14_G00199/Lsac_Contig14_G00200/Lsac_Contig14_G00201/Lsac_Contig86_G00048
GO:0042788	polysomal ribosome	0.00524927	0.00785621	Lsac_Contig23_G00091/Lsac_Contig30_G00042/Lsac_Contig41_G00039/Lsac_Contig4_G00145/Lsac_Contig82_G00002/Lsac_Contig14_G00052/Lsac_Contig4_G00189/Lsac_Contig8_G00145
GO:0004908	interleukin-1 receptor activity	0.0053829	0.00785621	Lsac_Contig130_G00030/Lsac_Contig130_G00031/Lsac_Contig54_G00062
GO:0010636	positive regulation of mitochondrial fusion	0.0053829	0.00785621	Lsac_Contig5_G00264/Lsac_Contig5_G00265/Lsac_Contig5_G00266
GO:0010994	free ubiquitin chain polymerization	0.0053829	0.00785621	Lsac_Contig5_G00264/Lsac_Contig5_G00265/Lsac_Contig5_G00266
GO:0016213	linoleoyl-CoA desaturase activity	0.0053829	0.00785621	Lsac_Contig90_G00110/Lsac_Contig90_G00112/Lsac_Contig90_G00113
GO:0030241	skeletal muscle myosin thick filament assembly	0.0053829	0.00785621	Lsac_Contig65_G00046/Lsac_Contig65_G00047/Lsac_Contig65_G00048
GO:0031401	positive regulation of protein modification process	0.0053829	0.00785621	Lsac_Contig39_G00056/Lsac_Contig50_G00009/Lsac_Contig72_G00046
GO:0031731	CCR6 chemokine receptor binding	0.0053829	0.00785621	Lsac_Contig13_G00239/Lsac_Contig13_G00241/Lsac_Contig13_G00242
GO:0033132	negative regulation of glucokinase activity	0.0053829	0.00785621	Lsac_Contig5_G00264/Lsac_Contig5_G00265/Lsac_Contig5_G00266
GO:0048769	sarcomerogenesis	0.0053829	0.00785621	Lsac_Contig65_G00046/Lsac_Contig65_G00047/Lsac_Contig65_G00048
GO:0086016	AV node cell action potential	0.0053829	0.00785621	Lsac_Contig134_G00065/Lsac_Contig17_G00151/Lsac_Contig17_G00152
GO:0090258	negative regulation of mitochondrial fission	0.0053829	0.00785621	Lsac_Contig5_G00264/Lsac_Contig5_G00265/Lsac_Contig5_G00266
GO:0150078	positive regulation of neuroinflammatory response	0.0053829	0.00785621	Lsac_Contig39_G00056/Lsac_Contig50_G00009/Lsac_Contig72_G00046
GO:1903377	negative regulation of oxidative stress-induced neuron intrinsic apoptotic signaling pathway	0.0053829	0.00785621	Lsac_Contig5_G00264/Lsac_Contig5_G00265/Lsac_Contig5_G00266
GO:1903599	positive regulation of autophagy of mitochondrion	0.0053829	0.00785621	Lsac_Contig5_G00264/Lsac_Contig5_G00265/Lsac_Contig5_G00266
GO:1905232	cellular response to L-glutamate	0.0053829	0.00785621	Lsac_Contig5_G00264/Lsac_Contig5_G00265/Lsac_Contig5_G00266
GO:1905897	regulation of response to endoplasmic reticulum stress	0.0053829	0.00785621	Lsac_Contig39_G00056/Lsac_Contig50_G00009/Lsac_Contig72_G00046
GO:1990452	Parkin-FBXW7-Cul1 ubiquitin ligase complex	0.0053829	0.00785621	Lsac_Contig5_G00264/Lsac_Contig5_G00265/Lsac_Contig5_G00266
GO:0071108	protein K48-linked deubiquitination	0.00596818	0.00868378	Lsac_Contig13_G00063/Lsac_Contig17_G00291/Lsac_Contig1_G00372/Lsac_Contig1_G00447/Lsac_Contig23_G00120/Lsac_Contig28_G00078/Lsac_Contig2_G00418/Lsac_Contig7_G00117
GO:0003785	actin monomer binding	0.00607484	0.00878524	Lsac_Contig15_G00175/Lsac_Contig26_G00014/Lsac_Contig2_G00415/Lsac_Contig32_G00174/Lsac_Contig36_G00009/Lsac_Contig4_G00132
GO:0004190	aspartic-type endopeptidase activity	0.00607484	0.00878524	Lsac_Contig11_G00193/Lsac_Contig146_G00002/Lsac_Contig3_G00349/Lsac_Contig5_G00193/Lsac_Contig5_G00367/Lsac_Contig33_G00046
GO:0001913	T cell mediated cytotoxicity	0.00655121	0.00944545	Lsac_Contig17_G00064/Lsac_Contig26_G00086/Lsac_Contig41_G00042/Lsac_Contig4_G00466
GO:0019216	regulation of lipid metabolic process	0.00675948	0.00971628	Lsac_Contig3_G00168/Lsac_Contig41_G00048/Lsac_Contig50_G00095/Lsac_Contig50_G00096/Lsac_Contig71_G00057/Lsac_Contig76_G00123/Lsac_Contig96_G00013/Lsac_Contig96_G00014
GO:0030858	positive regulation of epithelial cell differentiation	0.00686271	0.00983496	Lsac_Contig195_G00001/Lsac_Contig7_G00217/Lsac_Contig7_G00218/Lsac_Contig7_G00219/Lsac_Contig7_G00220
GO:0031681	G-protein beta-subunit binding	0.00717787	0.010225	Lsac_Contig14_G00196/Lsac_Contig14_G00197/Lsac_Contig14_G00198/Lsac_Contig14_G00199/Lsac_Contig14_G00200/Lsac_Contig14_G00201
GO:0045182	translation regulator activity	0.00717787	0.010225	Lsac_Contig11_G00193/Lsac_Contig146_G00002/Lsac_Contig34_G00115/Lsac_Contig3_G00349/Lsac_Contig5_G00193/Lsac_Contig5_G00367
GO:0030511	positive regulation of transforming growth factor beta receptor signaling pathway	0.00762757	0.0108332	Lsac_Contig101_G00004/Lsac_Contig122_G00020/Lsac_Contig12_G00105/Lsac_Contig37_G00072/Lsac_Contig44_G00028/Lsac_Contig54_G00020/Lsac_Contig62_G00140/Lsac_Contig8_G00221
GO:0001642	group III metabotropic glutamate receptor activity	0.00825097	0.0115124	Lsac_Contig21_G00142/Lsac_Contig27_G00092/Lsac_Contig3_G00301
GO:0005859	muscle myosin complex	0.00825097	0.0115124	Lsac_Contig65_G00046/Lsac_Contig65_G00047/Lsac_Contig65_G00048
GO:0016717	oxidoreductase activity, acting on paired donors, with oxidation of a pair of donors resulting in the reduction of molecular oxygen to two molecules of water	0.00825097	0.0115124	Lsac_Contig90_G00110/Lsac_Contig90_G00112/Lsac_Contig90_G00113
GO:0035995	detection of muscle stretch	0.00825097	0.0115124	Lsac_Contig65_G00046/Lsac_Contig65_G00047/Lsac_Contig65_G00048
GO:0045030	UTP-activated nucleotide receptor activity	0.00825097	0.0115124	Lsac_Contig86_G00048/Lsac_Contig86_G00156/Lsac_Contig86_G00157
GO:1903542	negative regulation of exosomal secretion	0.00825097	0.0115124	Lsac_Contig5_G00264/Lsac_Contig5_G00265/Lsac_Contig5_G00266
GO:0010812	negative regulation of cell-substrate adhesion	0.0084186	0.0117119	Lsac_Contig20_G00184/Lsac_Contig3_G00002/Lsac_Contig3_G00020/Lsac_Contig83_G00136/Lsac_Contig83_G00137/Lsac_Contig8_G00358
GO:0071398	cellular response to fatty acid	0.00853707	0.0118421	Lsac_Contig15_G00318/Lsac_Contig151_G00001/Lsac_Contig151_G00002/Lsac_Contig209_G00001
GO:0022627	cytosolic small ribosomal subunit	0.0088828	0.0122859	Lsac_Contig23_G00091/Lsac_Contig30_G00042/Lsac_Contig41_G00039/Lsac_Contig4_G00145/Lsac_Contig82_G00002/Lsac_Contig5_G00264/Lsac_Contig14_G00052/Lsac_Contig4_G00189/Lsac_Contig8_G00145
GO:0003727	single-stranded RNA binding	0.00982976	0.0135562	Lsac_Contig13_G00202/Lsac_Contig1_G00438/Lsac_Contig87_G00023/Lsac_Contig11_G00193/Lsac_Contig146_G00002/Lsac_Contig34_G00115/Lsac_Contig3_G00349/Lsac_Contig5_G00193/Lsac_Contig5_G00367
GO:0010498	proteasomal protein catabolic process	0.0100302	0.0137529	Lsac_Contig121_G00005/Lsac_Contig136_G00016/Lsac_Contig7_G00078/Lsac_Contig80_G00119/Lsac_Contig5_G00264/Lsac_Contig5_G00265/Lsac_Contig5_G00266
GO:0043236	laminin binding	0.0100302	0.0137529	Lsac_Contig68_G00131/Lsac_Contig20_G00184/Lsac_Contig3_G00002/Lsac_Contig3_G00020/Lsac_Contig83_G00136/Lsac_Contig83_G00137/Lsac_Contig8_G00358
GO:0005516	calmodulin binding	0.0105056	0.0143634	Lsac_Contig10_G00177/Lsac_Contig10_G00304/Lsac_Contig12_G00185/Lsac_Contig12_G00229/Lsac_Contig140_G00007/Lsac_Contig16_G00028/Lsac_Contig3_G00287/Lsac_Contig49_G00075/Lsac_Contig4_G00593/Lsac_Contig63_G00014/Lsac_Contig75_G00007/Lsac_Contig77_G00020/Lsac_Contig7_G00118/Lsac_Contig65_G00046/Lsac_Contig65_G00047/Lsac_Contig65_G00048/Lsac_Contig3_G00026/Lsac_Contig3_G00028/Lsac_Contig3_G00032/Lsac_…
GO:0005604	basement membrane	0.0106388	0.0145038	Lsac_Contig101_G00004/Lsac_Contig122_G00020/Lsac_Contig12_G00105/Lsac_Contig37_G00072/Lsac_Contig44_G00028/Lsac_Contig54_G00020/Lsac_Contig62_G00140/Lsac_Contig8_G00221/Lsac_Contig10_G00177/Lsac_Contig10_G00304/Lsac_Contig12_G00229/Lsac_Contig140_G00007/Lsac_Contig16_G00028/Lsac_Contig3_G00287/Lsac_Contig4_G00593/Lsac_Contig63_G00014/Lsac_Contig75_G00007/Lsac_Contig68_G00131/Lsac_Contig134_G00062…
GO:0002181	cytoplasmic translation	0.0107368	0.0145956	Lsac_Contig23_G00091/Lsac_Contig30_G00042/Lsac_Contig41_G00039/Lsac_Contig4_G00145/Lsac_Contig82_G00002/Lsac_Contig14_G00052/Lsac_Contig4_G00189/Lsac_Contig8_G00145
GO:0002381	immunoglobulin production involved in immunoglobulin mediated immune response	0.0108788	0.0147465	Lsac_Contig110_G00055/Lsac_Contig110_G00056/Lsac_Contig21_G00057/Lsac_Contig13_G00297
GO:0031324	negative regulation of cellular metabolic process	0.0118583	0.0156622	Lsac_Contig43_G00365/Lsac_Contig43_G00366/Lsac_Contig3_G00077
GO:0044828	negative regulation by host of viral genome replication	0.0118583	0.0156622	Lsac_Contig5_G00264/Lsac_Contig5_G00265/Lsac_Contig5_G00266
GO:0061734	parkin-mediated stimulation of mitophagy in response to mitochondrial depolarization	0.0118583	0.0156622	Lsac_Contig5_G00264/Lsac_Contig5_G00265/Lsac_Contig5_G00266
GO:0070094	positive regulation of glucagon secretion	0.0118583	0.0156622	Lsac_Contig151_G00001/Lsac_Contig151_G00002/Lsac_Contig209_G00001
GO:0070842	aggresome assembly	0.0118583	0.0156622	Lsac_Contig5_G00264/Lsac_Contig5_G00265/Lsac_Contig5_G00266
GO:0085020	protein K6-linked ubiquitination	0.0118583	0.0156622	Lsac_Contig5_G00264/Lsac_Contig5_G00265/Lsac_Contig5_G00266
GO:0098779	positive regulation of mitophagy in response to mitochondrial depolarization	0.0118583	0.0156622	Lsac_Contig5_G00264/Lsac_Contig5_G00265/Lsac_Contig5_G00266
GO:1901897	regulation of relaxation of cardiac muscle	0.0118583	0.0156622	Lsac_Contig65_G00046/Lsac_Contig65_G00047/Lsac_Contig65_G00048
GO:1904036	negative regulation of epithelial cell apoptotic process	0.0118583	0.0156622	Lsac_Contig39_G00056/Lsac_Contig50_G00009/Lsac_Contig72_G00046
GO:0034446	substrate adhesion-dependent cell spreading	0.01191	0.0156622	Lsac_Contig10_G00177/Lsac_Contig10_G00304/Lsac_Contig12_G00229/Lsac_Contig13_G00202/Lsac_Contig140_G00007/Lsac_Contig16_G00028/Lsac_Contig3_G00287/Lsac_Contig4_G00593/Lsac_Contig63_G00014/Lsac_Contig75_G00007/Lsac_Contig134_G00058
GO:0001890	placenta development	0.0119493	0.0156622	Lsac_Contig111_G00016/Lsac_Contig11_G00248/Lsac_Contig19_G00428/Lsac_Contig39_G00022/Lsac_Contig41_G00054/Lsac_Contig59_G00053/Lsac_Contig63_G00021/Lsac_Contig6_G00157/Lsac_Contig7_G00307
GO:0004527	exonuclease activity	0.0119493	0.0156622	Lsac_Contig13_G00063/Lsac_Contig17_G00291/Lsac_Contig1_G00365/Lsac_Contig1_G00372/Lsac_Contig1_G00447/Lsac_Contig23_G00120/Lsac_Contig28_G00078/Lsac_Contig2_G00418/Lsac_Contig7_G00117
GO:0001222	transcription corepressor binding	0.0120266	0.0157201	Lsac_Contig121_G00025/Lsac_Contig122_G00010/Lsac_Contig123_G00027/Lsac_Contig124_G00030/Lsac_Contig135_G00029
GO:0051453	regulation of intracellular pH	0.0130544	0.0170168	Lsac_Contig23_G00019/Lsac_Contig23_G00021/Lsac_Contig26_G00092/Lsac_Contig36_G00060/Lsac_Contig36_G00061/Lsac_Contig80_G00211
GO:1900087	positive regulation of G1/S transition of mitotic cell cycle	0.0131287	0.017067	Lsac_Contig13_G00063/Lsac_Contig17_G00291/Lsac_Contig1_G00365/Lsac_Contig1_G00372/Lsac_Contig1_G00447/Lsac_Contig23_G00120/Lsac_Contig28_G00078/Lsac_Contig2_G00418/Lsac_Contig7_G00117
GO:0007200	phospholipase C-activating G protein-coupled receptor signaling pathway	0.0137374	0.0178096	Lsac_Contig87_G00010/Lsac_Contig14_G00196/Lsac_Contig14_G00197/Lsac_Contig14_G00198/Lsac_Contig14_G00199/Lsac_Contig14_G00200/Lsac_Contig14_G00201/Lsac_Contig86_G00048/Lsac_Contig86_G00156/Lsac_Contig86_G00157
GO:0005201	extracellular matrix structural constituent	0.0141638	0.0182683	Lsac_Contig10_G00177/Lsac_Contig10_G00304/Lsac_Contig12_G00229/Lsac_Contig13_G00202/Lsac_Contig140_G00007/Lsac_Contig16_G00028/Lsac_Contig3_G00287/Lsac_Contig4_G00593/Lsac_Contig63_G00014/Lsac_Contig75_G00007/Lsac_Contig195_G00001/Lsac_Contig7_G00217/Lsac_Contig7_G00218/Lsac_Contig7_G00219/Lsac_Contig7_G00220/Lsac_Contig134_G00058/Lsac_Contig134_G00062/Lsac_Contig134_G00063
GO:0008066	glutamate receptor activity	0.0142094	0.0182683	Lsac_Contig195_G00004/Lsac_Contig195_G00006/Lsac_Contig21_G00142/Lsac_Contig27_G00092/Lsac_Contig3_G00301
GO:0019829	cation-transporting ATPase activity	0.0142094	0.0182683	Lsac_Contig1_G00305/Lsac_Contig21_G00089/Lsac_Contig39_G00038/Lsac_Contig3_G00341/Lsac_Contig6_G00166
GO:0042734	presynaptic membrane	0.0142448	0.0182683	Lsac_Contig10_G00177/Lsac_Contig10_G00304/Lsac_Contig12_G00185/Lsac_Contig12_G00229/Lsac_Contig140_G00007/Lsac_Contig16_G00028/Lsac_Contig3_G00287/Lsac_Contig49_G00075/Lsac_Contig4_G00593/Lsac_Contig63_G00014/Lsac_Contig75_G00007/Lsac_Contig77_G00020/Lsac_Contig7_G00118/Lsac_Contig21_G00142/Lsac_Contig3_G00301
GO:0035025	positive regulation of Rho protein signal transduction	0.0146959	0.0187961	Lsac_Contig49_G00075/Lsac_Contig14_G00196/Lsac_Contig14_G00197/Lsac_Contig14_G00198/Lsac_Contig14_G00199/Lsac_Contig14_G00200/Lsac_Contig14_G00201/Lsac_Contig86_G00048
GO:0045599	negative regulation of fat cell differentiation	0.0157434	0.0200818	Lsac_Contig4_G00165/Lsac_Contig3_G00168/Lsac_Contig41_G00048/Lsac_Contig50_G00095/Lsac_Contig50_G00096/Lsac_Contig71_G00057/Lsac_Contig76_G00123/Lsac_Contig96_G00013/Lsac_Contig96_G00014
GO:0051384	response to glucocorticoid	0.0161007	0.0201664	Lsac_Contig3_G00117/Lsac_Contig3_G00118/Lsac_Contig3_G00119/Lsac_Contig3_G00120/Lsac_Contig3_G00121/Lsac_Contig3_G00122/Lsac_Contig3_G00123
GO:0051928	positive regulation of calcium ion transport	0.0161007	0.0201664	Lsac_Contig14_G00196/Lsac_Contig14_G00197/Lsac_Contig14_G00198/Lsac_Contig14_G00199/Lsac_Contig14_G00200/Lsac_Contig14_G00201/Lsac_Contig65_G00046
GO:0043484	regulation of RNA splicing	0.0162245	0.0201664	Lsac_Contig161_G00001/Lsac_Contig161_G00002/Lsac_Contig161_G00003/Lsac_Contig68_G00340/Lsac_Contig68_G00341/Lsac_Contig68_G00342/Lsac_Contig68_G00343/Lsac_Contig68_G00344
GO:0002579	positive regulation of antigen processing and presentation	0.0162335	0.0201664	Lsac_Contig110_G00055/Lsac_Contig110_G00056/Lsac_Contig21_G00057
GO:0005899	insulin receptor complex	0.0162335	0.0201664	Lsac_Contig151_G00001/Lsac_Contig151_G00002/Lsac_Contig209_G00001
GO:0031433	telethonin binding	0.0162335	0.0201664	Lsac_Contig65_G00046/Lsac_Contig65_G00047/Lsac_Contig65_G00048
GO:0032527	protein exit from endoplasmic reticulum	0.0162335	0.0201664	Lsac_Contig125_G00065/Lsac_Contig150_G00001/Lsac_Contig150_G00002
GO:0032623	interleukin-2 production	0.0162335	0.0201664	Lsac_Contig130_G00030/Lsac_Contig130_G00031/Lsac_Contig54_G00062
GO:0033119	negative regulation of RNA splicing	0.0162335	0.0201664	Lsac_Contig14_G00052/Lsac_Contig4_G00189/Lsac_Contig8_G00145
GO:0046635	positive regulation of alpha-beta T cell activation	0.0162335	0.0201664	Lsac_Contig110_G00055/Lsac_Contig110_G00056/Lsac_Contig21_G00057
GO:0019886	antigen processing and presentation of exogenous peptide antigen via MHC class II	0.0166429	0.0205463	Lsac_Contig122_G00013/Lsac_Contig160_G00019/Lsac_Contig110_G00055/Lsac_Contig110_G00056/Lsac_Contig21_G00057
GO:0098719	sodium ion import across plasma membrane	0.0166429	0.0205463	Lsac_Contig23_G00019/Lsac_Contig23_G00021/Lsac_Contig26_G00092/Lsac_Contig36_G00060/Lsac_Contig36_G00061
GO:0016125	sterol metabolic process	0.016712	0.0205463	Lsac_Contig10_G00084/Lsac_Contig219_G00001/Lsac_Contig25_G00079/Lsac_Contig54_G00106
GO:0046007	negative regulation of activated T cell proliferation	0.016712	0.0205463	Lsac_Contig68_G00131/Lsac_Contig43_G00365/Lsac_Contig43_G00366/Lsac_Contig3_G00077
GO:0070373	negative regulation of ERK1 and ERK2 cascade	0.0176381	0.0216289	Lsac_Contig68_G00129/Lsac_Contig4_G00165/Lsac_Contig3_G00168/Lsac_Contig41_G00048/Lsac_Contig50_G00095/Lsac_Contig50_G00096/Lsac_Contig71_G00057/Lsac_Contig76_G00123/Lsac_Contig96_G00013/Lsac_Contig96_G00014/Lsac_Contig43_G00365/Lsac_Contig43_G00366/Lsac_Contig13_G00296
GO:0030168	platelet activation	0.0192332	0.0235243	Lsac_Contig14_G00196/Lsac_Contig14_G00197/Lsac_Contig14_G00198/Lsac_Contig14_G00199/Lsac_Contig14_G00200/Lsac_Contig14_G00201
GO:0007216	G protein-coupled glutamate receptor signaling pathway	0.019338	0.0235918	Lsac_Contig195_G00004/Lsac_Contig195_G00006/Lsac_Contig21_G00142/Lsac_Contig27_G00092/Lsac_Contig3_G00301
GO:0002455	humoral immune response mediated by circulating immunoglobulin	0.0202376	0.0246261	Lsac_Contig110_G00055/Lsac_Contig110_G00056/Lsac_Contig21_G00057/Lsac_Contig152_G00001
GO:0002344	B cell affinity maturation	0.0213924	0.0254457	Lsac_Contig110_G00055/Lsac_Contig110_G00056/Lsac_Contig21_G00057
GO:0015440	peptide-transporting ATPase activity	0.0213924	0.0254457	Lsac_Contig121_G00003/Lsac_Contig121_G00009/Lsac_Contig136_G00015
GO:0042053	regulation of dopamine metabolic process	0.0213924	0.0254457	Lsac_Contig5_G00264/Lsac_Contig5_G00265/Lsac_Contig5_G00266
GO:0044212	transcription regulatory region DNA binding	0.0213924	0.0254457	Lsac_Contig44_G00131/Lsac_Contig80_G00211/Lsac_Contig81_G00011
GO:0048208	COPII vesicle coating	0.0213924	0.0254457	Lsac_Contig125_G00065/Lsac_Contig150_G00001/Lsac_Contig150_G00002
GO:0051646	mitochondrion localization	0.0213924	0.0254457	Lsac_Contig5_G00264/Lsac_Contig5_G00265/Lsac_Contig5_G00266
GO:0060371	regulation of atrial cardiac muscle cell membrane depolarization	0.0213924	0.0254457	Lsac_Contig134_G00065/Lsac_Contig17_G00151/Lsac_Contig17_G00152
GO:0070973	protein localization to endoplasmic reticulum exit site	0.0213924	0.0254457	Lsac_Contig125_G00065/Lsac_Contig150_G00001/Lsac_Contig150_G00002
GO:1903862	positive regulation of oxidative phosphorylation	0.0213924	0.0254457	Lsac_Contig39_G00056/Lsac_Contig50_G00009/Lsac_Contig72_G00046
GO:0007205	protein kinase C-activating G protein-coupled receptor signaling pathway	0.0216709	0.0257127	Lsac_Contig14_G00196/Lsac_Contig14_G00197/Lsac_Contig14_G00198/Lsac_Contig14_G00199/Lsac_Contig14_G00200/Lsac_Contig14_G00201
GO:0001833	inner cell mass cell proliferation	0.0223041	0.0263326	Lsac_Contig195_G00001/Lsac_Contig7_G00217/Lsac_Contig7_G00218/Lsac_Contig7_G00219/Lsac_Contig7_G00220
GO:0042589	zymogen granule membrane	0.0223041	0.0263326	Lsac_Contig195_G00001/Lsac_Contig7_G00217/Lsac_Contig7_G00218/Lsac_Contig7_G00219/Lsac_Contig7_G00220
GO:0005839	proteasome core complex	0.024187	0.0284146	Lsac_Contig121_G00005/Lsac_Contig136_G00016/Lsac_Contig7_G00078/Lsac_Contig80_G00119
GO:0021756	striatum development	0.024187	0.0284146	Lsac_Contig17_G00064/Lsac_Contig26_G00086/Lsac_Contig41_G00042/Lsac_Contig4_G00466
GO:0005272	sodium channel activity	0.0243087	0.0284173	Lsac_Contig17_G00151/Lsac_Contig17_G00152/Lsac_Contig9_G00219/Lsac_Contig9_G00221/Lsac_Contig9_G00225/Lsac_Contig9_G00227
GO:0051281	positive regulation of release of sequestered calcium ion into cytosol	0.0243087	0.0284173	Lsac_Contig14_G00196/Lsac_Contig14_G00197/Lsac_Contig14_G00198/Lsac_Contig14_G00199/Lsac_Contig14_G00200/Lsac_Contig14_G00201
GO:0051262	protein tetramerization	0.0255499	0.0297951	Lsac_Contig44_G00131/Lsac_Contig44_G00132/Lsac_Contig80_G00211/Lsac_Contig81_G00011/Lsac_Contig81_G00012
GO:0010811	positive regulation of cell-substrate adhesion	0.0256192	0.0298028	Lsac_Contig101_G00004/Lsac_Contig122_G00020/Lsac_Contig12_G00105/Lsac_Contig37_G00072/Lsac_Contig44_G00028/Lsac_Contig54_G00020/Lsac_Contig62_G00140/Lsac_Contig8_G00221
GO:0019228	neuronal action potential	0.026862	0.0311723	Lsac_Contig134_G00065/Lsac_Contig17_G00151/Lsac_Contig17_G00152/Lsac_Contig9_G00219/Lsac_Contig9_G00221/Lsac_Contig9_G00225/Lsac_Contig9_G00227
GO:0032197	transposition, RNA-mediated	0.0273404	0.0312843	Lsac_Contig13_G00202/Lsac_Contig1_G00438/Lsac_Contig87_G00023
GO:0032232	negative regulation of actin filament bundle assembly	0.0273404	0.0312843	Lsac_Contig5_G00264/Lsac_Contig5_G00265/Lsac_Contig5_G00266
GO:0032633	interleukin-4 production	0.0273404	0.0312843	Lsac_Contig130_G00030/Lsac_Contig130_G00031/Lsac_Contig54_G00062
GO:0051152	positive regulation of smooth muscle cell differentiation	0.0273404	0.0312843	Lsac_Contig32_G00174/Lsac_Contig36_G00009/Lsac_Contig4_G00132
GO:1902254	negative regulation of intrinsic apoptotic signaling pathway by p53 class mediator	0.0273404	0.0312843	Lsac_Contig5_G00264/Lsac_Contig5_G00265/Lsac_Contig5_G00266
GO:0030512	negative regulation of transforming growth factor beta receptor signaling pathway	0.027353	0.0312843	Lsac_Contig111_G00016/Lsac_Contig11_G00248/Lsac_Contig19_G00428/Lsac_Contig39_G00022/Lsac_Contig41_G00054/Lsac_Contig59_G00053/Lsac_Contig63_G00021/Lsac_Contig6_G00157/Lsac_Contig7_G00307/Lsac_Contig80_G00211
GO:0009897	external side of plasma membrane	0.0280267	0.031978	Lsac_Contig110_G00026/Lsac_Contig110_G00037/Lsac_Contig121_G00001/Lsac_Contig121_G00008/Lsac_Contig121_G00010/Lsac_Contig121_G00011/Lsac_Contig121_G00012/Lsac_Contig121_G00013/Lsac_Contig121_G00017/Lsac_Contig121_G00041/Lsac_Contig132_G00001/Lsac_Contig136_G00010/Lsac_Contig136_G00014/Lsac_Contig183_G00001/Lsac_Contig183_G00002/Lsac_Contig58_G00010/Lsac_Contig58_G00011/Lsac_Contig143_G00010/Lsac_…
GO:0004298	threonine-type endopeptidase activity	0.0285701	0.0323651	Lsac_Contig121_G00005/Lsac_Contig136_G00016/Lsac_Contig7_G00078/Lsac_Contig80_G00119
GO:0005797	Golgi medial cisterna	0.0285701	0.0323651	Lsac_Contig121_G00008/Lsac_Contig121_G00011/Lsac_Contig136_G00014/Lsac_Contig183_G00001
GO:0009116	nucleoside metabolic process	0.0285701	0.0323651	Lsac_Contig17_G00064/Lsac_Contig26_G00086/Lsac_Contig41_G00042/Lsac_Contig4_G00466
GO:0038187	pattern recognition receptor activity	0.029083	0.0327901	Lsac_Contig195_G00001/Lsac_Contig7_G00217/Lsac_Contig7_G00218/Lsac_Contig7_G00219/Lsac_Contig7_G00220
GO:0043194	axon initial segment	0.029083	0.0327901	Lsac_Contig17_G00152/Lsac_Contig9_G00219/Lsac_Contig9_G00221/Lsac_Contig9_G00225/Lsac_Contig9_G00227
GO:0007166	cell surface receptor signaling pathway	0.0292162	0.0328623	Lsac_Contig115_G00011/Lsac_Contig11_G00174/Lsac_Contig15_G00123/Lsac_Contig17_G00056/Lsac_Contig18_G00058/Lsac_Contig25_G00045/Lsac_Contig25_G00064/Lsac_Contig2_G00309/Lsac_Contig31_G00085/Lsac_Contig37_G00005/Lsac_Contig3_G00363/Lsac_Contig40_G00064/Lsac_Contig43_G00128/Lsac_Contig5_G00080/Lsac_Contig5_G00267/Lsac_Contig87_G00036/Lsac_Contig87_G00037/Lsac_Contig153_G00014
GO:0008081	phosphoric diester hydrolase activity	0.0300808	0.033755	Lsac_Contig13_G00063/Lsac_Contig17_G00291/Lsac_Contig1_G00365/Lsac_Contig1_G00372/Lsac_Contig1_G00447/Lsac_Contig23_G00120/Lsac_Contig28_G00078/Lsac_Contig2_G00418/Lsac_Contig7_G00117
GO:0030904	retromer complex	0.0302641	0.0338809	Lsac_Contig14_G00170/Lsac_Contig83_G00055/Lsac_Contig11_G00369/Lsac_Contig24_G00028/Lsac_Contig4_G00476/Lsac_Contig6_G00328/Lsac_Contig87_G00017/Lsac_Contig9_G00058
GO:0005721	pericentric heterochromatin	0.0333939	0.0369598	Lsac_Contig12_G00227/Lsac_Contig24_G00047/Lsac_Contig9_G00048/Lsac_Contig9_G00151
GO:0007625	grooming behavior	0.0333939	0.0369598	Lsac_Contig17_G00064/Lsac_Contig26_G00086/Lsac_Contig41_G00042/Lsac_Contig4_G00466
GO:0046475	glycerophospholipid catabolic process	0.0333939	0.0369598	Lsac_Contig1_G00216/Lsac_Contig1_G00221/Lsac_Contig1_G00222/Lsac_Contig1_G00224
GO:0047498	calcium-dependent phospholipase A2 activity	0.0333939	0.0369598	Lsac_Contig1_G00216/Lsac_Contig1_G00221/Lsac_Contig1_G00222/Lsac_Contig1_G00224
GO:0032967	positive regulation of collagen biosynthetic process	0.0334805	0.0369598	Lsac_Contig14_G00196/Lsac_Contig14_G00197/Lsac_Contig14_G00198/Lsac_Contig14_G00199/Lsac_Contig14_G00200/Lsac_Contig14_G00201
GO:0046427	positive regulation of JAK-STAT cascade	0.0334805	0.0369598	Lsac_Contig14_G00196/Lsac_Contig14_G00197/Lsac_Contig14_G00198/Lsac_Contig14_G00199/Lsac_Contig14_G00200/Lsac_Contig14_G00201
GO:0031902	late endosome membrane	0.0339848	0.0370978	Lsac_Contig110_G00026/Lsac_Contig110_G00037/Lsac_Contig121_G00001/Lsac_Contig121_G00010/Lsac_Contig121_G00011/Lsac_Contig121_G00013/Lsac_Contig121_G00017/Lsac_Contig121_G00041/Lsac_Contig132_G00001/Lsac_Contig136_G00010/Lsac_Contig183_G00001
GO:0004445	inositol-polyphosphate 5-phosphatase activity	0.0340734	0.0370978	Lsac_Contig125_G00065/Lsac_Contig150_G00001/Lsac_Contig150_G00002
GO:0070585	protein localization to mitochondrion	0.0340734	0.0370978	Lsac_Contig5_G00264/Lsac_Contig5_G00265/Lsac_Contig5_G00266
GO:0070863	positive regulation of protein exit from endoplasmic reticulum	0.0340734	0.0370978	Lsac_Contig125_G00065/Lsac_Contig150_G00001/Lsac_Contig150_G00002
GO:1903265	positive regulation of tumor necrosis factor-mediated signaling pathway	0.0340734	0.0370978	Lsac_Contig5_G00264/Lsac_Contig5_G00265/Lsac_Contig5_G00266
GO:1990226	histone methyltransferase binding	0.0340734	0.0370978	Lsac_Contig12_G00227/Lsac_Contig24_G00047/Lsac_Contig9_G00048
GO:0007162	negative regulation of cell adhesion	0.0347523	0.0377506	Lsac_Contig10_G00177/Lsac_Contig10_G00304/Lsac_Contig12_G00229/Lsac_Contig140_G00007/Lsac_Contig16_G00028/Lsac_Contig3_G00287/Lsac_Contig4_G00593/Lsac_Contig63_G00014/Lsac_Contig75_G00007
GO:0031638	zymogen activation	0.0370355	0.0401392	Lsac_Contig195_G00001/Lsac_Contig35_G00090/Lsac_Contig7_G00218/Lsac_Contig7_G00219/Lsac_Contig7_G00220
GO:0070301	cellular response to hydrogen peroxide	0.0372654	0.0402966	Lsac_Contig13_G00063/Lsac_Contig17_G00291/Lsac_Contig1_G00365/Lsac_Contig1_G00372/Lsac_Contig1_G00447/Lsac_Contig23_G00120/Lsac_Contig28_G00078/Lsac_Contig2_G00418/Lsac_Contig7_G00117
GO:0010499	proteasomal ubiquitin-independent protein catabolic process	0.0386629	0.0416186	Lsac_Contig121_G00005/Lsac_Contig136_G00016/Lsac_Contig7_G00078/Lsac_Contig80_G00119
GO:0021895	cerebral cortex neuron differentiation	0.0386629	0.0416186	Lsac_Contig17_G00064/Lsac_Contig26_G00086/Lsac_Contig41_G00042/Lsac_Contig4_G00466
GO:0000423	mitophagy	0.0415794	0.0439623	Lsac_Contig5_G00264/Lsac_Contig5_G00265/Lsac_Contig5_G00266
GO:0010907	positive regulation of glucose metabolic process	0.0415794	0.0439623	Lsac_Contig151_G00001/Lsac_Contig151_G00002/Lsac_Contig209_G00001
GO:0012507	ER to Golgi transport vesicle membrane	0.0415794	0.0439623	Lsac_Contig125_G00065/Lsac_Contig150_G00001/Lsac_Contig150_G00002
GO:0032000	positive regulation of fatty acid beta-oxidation	0.0415794	0.0439623	Lsac_Contig151_G00001/Lsac_Contig151_G00002/Lsac_Contig209_G00001
GO:0099508	voltage-gated ion channel activity involved in regulation of presynaptic membrane potential	0.0415794	0.0439623	Lsac_Contig9_G00219/Lsac_Contig9_G00221/Lsac_Contig9_G00227
GO:1900407	regulation of cellular response to oxidative stress	0.0415794	0.0439623	Lsac_Contig5_G00264/Lsac_Contig5_G00265/Lsac_Contig5_G00266
GO:1904385	cellular response to angiotensin	0.0415794	0.0439623	Lsac_Contig151_G00001/Lsac_Contig151_G00002/Lsac_Contig209_G00001
GO:2001171	positive regulation of ATP biosynthetic process	0.0415794	0.0439623	Lsac_Contig5_G00264/Lsac_Contig5_G00265/Lsac_Contig5_G00266
GO:0009887	animal organ morphogenesis	0.0426967	0.0450435	Lsac_Contig10_G00177/Lsac_Contig10_G00304/Lsac_Contig12_G00229/Lsac_Contig13_G00202/Lsac_Contig140_G00007/Lsac_Contig16_G00028/Lsac_Contig3_G00287/Lsac_Contig4_G00593/Lsac_Contig63_G00014/Lsac_Contig75_G00007/Lsac_Contig44_G00131/Lsac_Contig44_G00132/Lsac_Contig134_G00058/Lsac_Contig134_G00062/Lsac_Contig134_G00063/Lsac_Contig153_G00014/Lsac_Contig24_G00155/Lsac_Contig46_G00082
GO:2000134	negative regulation of G1/S transition of mitotic cell cycle	0.0446367	0.046986	Lsac_Contig123_G00009/Lsac_Contig123_G00032/Lsac_Contig123_G00037/Lsac_Contig83_G00058/Lsac_Contig43_G00365/Lsac_Contig43_G00366
GO:0045454	cell redox homeostasis	0.0455404	0.0478315	Lsac_Contig13_G00063/Lsac_Contig17_G00291/Lsac_Contig1_G00365/Lsac_Contig1_G00372/Lsac_Contig1_G00447/Lsac_Contig23_G00120/Lsac_Contig28_G00078/Lsac_Contig2_G00418/Lsac_Contig7_G00117
GO:0033268	node of Ranvier	0.0461993	0.0484166	Lsac_Contig17_G00152/Lsac_Contig9_G00219/Lsac_Contig9_G00221/Lsac_Contig9_G00225/Lsac_Contig9_G00227
GO:0045184	establishment of protein localization	0.0475701	0.0497437	Lsac_Contig101_G00004/Lsac_Contig122_G00020/Lsac_Contig12_G00105/Lsac_Contig37_G00072/Lsac_Contig44_G00028/Lsac_Contig54_G00020/Lsac_Contig62_G00140/Lsac_Contig8_G00221
GO:0051209	release of sequestered calcium ion into cytosol	0.0488127	0.0508196	Lsac_Contig14_G00196/Lsac_Contig14_G00197/Lsac_Contig14_G00198/Lsac_Contig14_G00199/Lsac_Contig14_G00200/Lsac_Contig14_G00201
GO:0099059	integral component of presynaptic active zone membrane	0.0488127	0.0508196	Lsac_Contig21_G00142/Lsac_Contig27_G00092/Lsac_Contig3_G00301/Lsac_Contig86_G00156/Lsac_Contig86_G00157/Lsac_Contig17_G00152
GO:0002227	innate immune response in mucosa	0.04984	0.0513276	Lsac_Contig13_G00239/Lsac_Contig13_G00241/Lsac_Contig13_G00242
GO:0030240	skeletal muscle thin filament assembly	0.04984	0.0513276	Lsac_Contig65_G00046/Lsac_Contig65_G00047/Lsac_Contig65_G00048
GO:0031000	response to caffeine	0.04984	0.0513276	Lsac_Contig151_G00001/Lsac_Contig151_G00002/Lsac_Contig209_G00001
GO:0032736	positive regulation of interleukin-13 production	0.04984	0.0513276	Lsac_Contig130_G00030/Lsac_Contig130_G00031/Lsac_Contig54_G00062
GO:0048739	cardiac muscle fiber development	0.04984	0.0513276	Lsac_Contig65_G00046/Lsac_Contig65_G00047/Lsac_Contig65_G00048
GO:0102567	phospholipase A2 activity (consuming 1,2-dipalmitoylphosphatidylcholine)	0.0505413	0.0518254	Lsac_Contig1_G00216/Lsac_Contig1_G00221/Lsac_Contig1_G00222/Lsac_Contig1_G00224
GO:0102568	phospholipase A2 activity consuming 1,2-dioleoylphosphatidylethanolamine)	0.0505413	0.0518254	Lsac_Contig1_G00216/Lsac_Contig1_G00221/Lsac_Contig1_G00222/Lsac_Contig1_G00224
GO:0007612	learning	0.0507015	0.051878	Lsac_Contig3_G00117/Lsac_Contig3_G00118/Lsac_Contig3_G00119/Lsac_Contig3_G00120/Lsac_Contig3_G00121/Lsac_Contig3_G00122/Lsac_Contig3_G00123/Lsac_Contig5_G00264/Lsac_Contig5_G00265/Lsac_Contig5_G00266/Lsac_Contig27_G00092
GO:0032868	response to insulin	0.0545272	0.0556727	Lsac_Contig77_G00020/Lsac_Contig151_G00001/Lsac_Contig151_G00002/Lsac_Contig209_G00001/Lsac_Contig2_G00361/Lsac_Contig53_G00026/Lsac_Contig70_G00047/Lsac_Contig85_G00075
GO:0006164	purine nucleotide biosynthetic process	0.0571471	0.0582226	Lsac_Contig17_G00064/Lsac_Contig26_G00086/Lsac_Contig41_G00042/Lsac_Contig4_G00466
GO:0006812	cation transport	0.0576254	0.0585845	Lsac_Contig23_G00019/Lsac_Contig23_G00021/Lsac_Contig26_G00092/Lsac_Contig36_G00060/Lsac_Contig36_G00061/Lsac_Contig1_G00305/Lsac_Contig21_G00089/Lsac_Contig39_G00038/Lsac_Contig3_G00341/Lsac_Contig6_G00166
GO:0051402	neuron apoptotic process	0.0578635	0.0586818	Lsac_Contig44_G00131/Lsac_Contig44_G00132/Lsac_Contig80_G00211/Lsac_Contig9_G00219/Lsac_Contig9_G00221/Lsac_Contig9_G00227
GO:0006952	defense response	0.0582368	0.0586818	Lsac_Contig195_G00001/Lsac_Contig7_G00217/Lsac_Contig7_G00218/Lsac_Contig7_G00219/Lsac_Contig7_G00220/Lsac_Contig13_G00239/Lsac_Contig13_G00241/Lsac_Contig13_G00242
GO:0001533	cornified envelope	0.0588311	0.0586818	Lsac_Contig15_G00333/Lsac_Contig43_G00128/Lsac_Contig87_G00036
GO:0002526	acute inflammatory response	0.0588311	0.0586818	Lsac_Contig39_G00056/Lsac_Contig50_G00009/Lsac_Contig72_G00046
GO:0005068	transmembrane receptor protein tyrosine kinase adaptor activity	0.0588311	0.0586818	Lsac_Contig151_G00001/Lsac_Contig151_G00002/Lsac_Contig209_G00001
GO:0010737	protein kinase A signaling	0.0588311	0.0586818	Lsac_Contig65_G00046/Lsac_Contig65_G00047/Lsac_Contig65_G00048
GO:0042415	norepinephrine metabolic process	0.0588311	0.0586818	Lsac_Contig5_G00264/Lsac_Contig5_G00265/Lsac_Contig5_G00266
GO:0043522	leucine zipper domain binding	0.0588311	0.0586818	Lsac_Contig9_G00219/Lsac_Contig9_G00221/Lsac_Contig9_G00227
GO:0097708	intracellular vesicle	0.0588311	0.0586818	Lsac_Contig5_G00264/Lsac_Contig5_G00265/Lsac_Contig5_G00266
GO:0007160	cell-matrix adhesion	0.060276	0.0599972	Lsac_Contig101_G00004/Lsac_Contig122_G00020/Lsac_Contig12_G00105/Lsac_Contig37_G00072/Lsac_Contig44_G00028/Lsac_Contig54_G00020/Lsac_Contig62_G00140/Lsac_Contig8_G00221/Lsac_Contig77_G00020/Lsac_Contig67_G00004/Lsac_Contig67_G00005/Lsac_Contig67_G00006
GO:0090305	nucleic acid phosphodiester bond hydrolysis	0.0618891	0.0614742	Lsac_Contig13_G00063/Lsac_Contig17_G00291/Lsac_Contig1_G00372/Lsac_Contig1_G00447/Lsac_Contig23_G00120/Lsac_Contig28_G00078/Lsac_Contig2_G00418/Lsac_Contig7_G00117/Lsac_Contig5_G00369
GO:0000186	activation of MAPKK activity	0.0627406	0.0621903	Lsac_Contig14_G00196/Lsac_Contig14_G00197/Lsac_Contig14_G00198/Lsac_Contig14_G00199/Lsac_Contig14_G00200/Lsac_Contig14_G00201
GO:0021954	central nervous system neuron development	0.0641913	0.0632539	Lsac_Contig17_G00064/Lsac_Contig26_G00086/Lsac_Contig41_G00042/Lsac_Contig4_G00466
GO:0090136	epithelial cell-cell adhesion	0.0641913	0.0632539	Lsac_Contig2_G00391/Lsac_Contig2_G00392/Lsac_Contig2_G00393/Lsac_Contig2_G00394
GO:0031490	chromatin DNA binding	0.0642125	0.0632539	Lsac_Contig13_G00063/Lsac_Contig17_G00291/Lsac_Contig1_G00365/Lsac_Contig1_G00372/Lsac_Contig1_G00447/Lsac_Contig23_G00120/Lsac_Contig28_G00078/Lsac_Contig2_G00418/Lsac_Contig7_G00117/Lsac_Contig134_G00063
GO:0045669	positive regulation of osteoblast differentiation	0.0676801	0.066532	Lsac_Contig101_G00004/Lsac_Contig122_G00020/Lsac_Contig12_G00105/Lsac_Contig37_G00072/Lsac_Contig44_G00028/Lsac_Contig54_G00020/Lsac_Contig62_G00140/Lsac_Contig8_G00221/Lsac_Contig44_G00131/Lsac_Contig44_G00132
GO:0010918	positive regulation of mitochondrial membrane potential	0.0685239	0.0666727	Lsac_Contig5_G00264/Lsac_Contig5_G00265/Lsac_Contig5_G00266
GO:0019538	protein metabolic process	0.0685239	0.0666727	Lsac_Contig5_G00264/Lsac_Contig5_G00265/Lsac_Contig5_G00266
GO:0032754	positive regulation of interleukin-5 production	0.0685239	0.0666727	Lsac_Contig130_G00030/Lsac_Contig130_G00031/Lsac_Contig54_G00062
GO:0035589	G protein-coupled purinergic nucleotide receptor signaling pathway	0.0685239	0.0666727	Lsac_Contig86_G00048/Lsac_Contig86_G00156/Lsac_Contig86_G00157
GO:0070257	positive regulation of mucus secretion	0.0685239	0.0666727	Lsac_Contig86_G00048/Lsac_Contig86_G00156/Lsac_Contig86_G00157
GO:0045907	positive regulation of vasoconstriction	0.0700637	0.0680317	Lsac_Contig87_G00010/Lsac_Contig14_G00196/Lsac_Contig14_G00197/Lsac_Contig14_G00198/Lsac_Contig14_G00199/Lsac_Contig14_G00200/Lsac_Contig14_G00201
GO:0001558	regulation of cell growth	0.0703025	0.0681246	Lsac_Contig13_G00063/Lsac_Contig17_G00291/Lsac_Contig1_G00372/Lsac_Contig1_G00447/Lsac_Contig23_G00120/Lsac_Contig28_G00078/Lsac_Contig2_G00418/Lsac_Contig7_G00117
GO:0030097	hemopoiesis	0.0712647	0.0689167	Lsac_Contig135_G00024/Lsac_Contig58_G00010/Lsac_Contig58_G00011/Lsac_Contig143_G00010/Lsac_Contig143_G00013/Lsac_Contig143_G00018/Lsac_Contig80_G00055/Lsac_Contig80_G00058/Lsac_Contig80_G00059/Lsac_Contig80_G00063
GO:1903204	negative regulation of oxidative stress-induced neuron death	0.0716668	0.0691649	Lsac_Contig77_G00020/Lsac_Contig5_G00264/Lsac_Contig5_G00265/Lsac_Contig5_G00266
GO:0001658	branching involved in ureteric bud morphogenesis	0.0746389	0.0718875	Lsac_Contig101_G00004/Lsac_Contig122_G00020/Lsac_Contig12_G00105/Lsac_Contig37_G00072/Lsac_Contig44_G00028/Lsac_Contig54_G00020/Lsac_Contig62_G00140/Lsac_Contig8_G00221
GO:0006636	unsaturated fatty acid biosynthetic process	0.0788863	0.075368	Lsac_Contig90_G00110/Lsac_Contig90_G00112/Lsac_Contig90_G00113
GO:0015833	peptide transport	0.0788863	0.075368	Lsac_Contig121_G00003/Lsac_Contig121_G00009/Lsac_Contig136_G00015
GO:0045028	G protein-coupled purinergic nucleotide receptor activity	0.0788863	0.075368	Lsac_Contig86_G00048/Lsac_Contig86_G00156/Lsac_Contig86_G00157
GO:0048009	insulin-like growth factor receptor signaling pathway	0.0788863	0.075368	Lsac_Contig151_G00001/Lsac_Contig151_G00002/Lsac_Contig209_G00001
GO:0001975	response to amphetamine	0.0795648	0.0757122	Lsac_Contig17_G00064/Lsac_Contig26_G00086/Lsac_Contig41_G00042/Lsac_Contig4_G00466
GO:2000378	negative regulation of reactive oxygen species metabolic process	0.0795648	0.0757122	Lsac_Contig80_G00211/Lsac_Contig5_G00264/Lsac_Contig5_G00265/Lsac_Contig5_G00266
GO:0007599	hemostasis	0.084592	0.0801753	Lsac_Contig14_G00196/Lsac_Contig14_G00197/Lsac_Contig14_G00198/Lsac_Contig14_G00199/Lsac_Contig14_G00200/Lsac_Contig14_G00201
GO:0046676	negative regulation of insulin secretion	0.084592	0.0801753	Lsac_Contig5_G00264/Lsac_Contig5_G00265/Lsac_Contig5_G00266/Lsac_Contig151_G00001/Lsac_Contig151_G00002/Lsac_Contig209_G00001
GO:0005149	interleukin-1 receptor binding	0.089883	0.0845165	Lsac_Contig130_G00030/Lsac_Contig130_G00031/Lsac_Contig54_G00062
GO:0014066	regulation of phosphatidylinositol 3-kinase signaling	0.089883	0.0845165	Lsac_Contig3_G00026/Lsac_Contig3_G00028/Lsac_Contig3_G00032
GO:0042759	long-chain fatty acid biosynthetic process	0.089883	0.0845165	Lsac_Contig90_G00110/Lsac_Contig90_G00112/Lsac_Contig90_G00113
GO:0043653	mitochondrial fragmentation involved in apoptotic process	0.089883	0.0845165	Lsac_Contig5_G00264/Lsac_Contig5_G00265/Lsac_Contig5_G00266
GO:0000086	G2/M transition of mitotic cell cycle	0.0904071	0.0848418	Lsac_Contig3_G00025/Lsac_Contig3_G00029/Lsac_Contig3_G00030/Lsac_Contig3_G00031/Lsac_Contig3_G00032/Lsac_Contig88_G00028/Lsac_Contig136_G00015
GO:0090734	site of DNA damage	0.0965847	0.0904606	Lsac_Contig12_G00227/Lsac_Contig24_G00047/Lsac_Contig9_G00048/Lsac_Contig9_G00151
GO:0005901	caveola	0.101426	0.0941158	Lsac_Contig14_G00196/Lsac_Contig14_G00197/Lsac_Contig14_G00198/Lsac_Contig14_G00199/Lsac_Contig14_G00200/Lsac_Contig14_G00201/Lsac_Contig151_G00001/Lsac_Contig151_G00002/Lsac_Contig209_G00001/Lsac_Contig17_G00151/Lsac_Contig17_G00152/Lsac_Contig153_G00014
GO:0005159	insulin-like growth factor receptor binding	0.101476	0.0941158	Lsac_Contig151_G00001/Lsac_Contig151_G00002/Lsac_Contig209_G00001
GO:0044257	cellular protein catabolic process	0.101476	0.0941158	Lsac_Contig5_G00264/Lsac_Contig5_G00265/Lsac_Contig5_G00266
GO:0055003	cardiac myofibril assembly	0.101476	0.0941158	Lsac_Contig65_G00046/Lsac_Contig65_G00047/Lsac_Contig65_G00048
GO:1902236	negative regulation of endoplasmic reticulum stress-induced intrinsic apoptotic signaling pathway	0.101476	0.0941158	Lsac_Contig5_G00264/Lsac_Contig5_G00265/Lsac_Contig5_G00266
GO:0046983	protein dimerization activity	0.10561	0.0976349	Lsac_Contig83_G00059/Lsac_Contig135_G00047/Lsac_Contig12_G00149/Lsac_Contig1_G00371/Lsac_Contig24_G00077/Lsac_Contig65_G00070/Lsac_Contig104_G00009/Lsac_Contig11_G00361/Lsac_Contig10_G00213/Lsac_Contig138_G00011/Lsac_Contig146_G00001/Lsac_Contig2_G00240/Lsac_Contig49_G00024/Lsac_Contig4_G00135/Lsac_Contig57_G00004/Lsac_Contig57_G00068/Lsac_Contig77_G00024
GO:0046928	regulation of neurotransmitter secretion	0.105681	0.0976349	Lsac_Contig5_G00264/Lsac_Contig5_G00265/Lsac_Contig5_G00266/Lsac_Contig21_G00142
GO:0097228	sperm principal piece	0.110301	0.101705	Lsac_Contig19_G00167/Lsac_Contig45_G00103/Lsac_Contig51_G00026/Lsac_Contig66_G00016/Lsac_Contig66_G00017
GO:0050135	NAD(P)+ nucleosidase activity	0.113627	0.103967	Lsac_Contig130_G00030/Lsac_Contig130_G00031/Lsac_Contig54_G00062
GO:0051967	negative regulation of synaptic transmission, glutamatergic	0.113627	0.103967	Lsac_Contig5_G00264/Lsac_Contig5_G00265/Lsac_Contig5_G00266
GO:0061809	NAD+ nucleotidase, cyclic ADP-ribose generating	0.113627	0.103967	Lsac_Contig130_G00030/Lsac_Contig130_G00031/Lsac_Contig54_G00062
GO:1990405	protein antigen binding	0.113627	0.103967	Lsac_Contig110_G00055/Lsac_Contig110_G00056/Lsac_Contig21_G00057
GO:0001824	blastocyst development	0.118309	0.107629	Lsac_Contig195_G00001/Lsac_Contig7_G00217/Lsac_Contig7_G00218/Lsac_Contig7_G00219/Lsac_Contig7_G00220
GO:0002053	positive regulation of mesenchymal cell proliferation	0.118309	0.107629	Lsac_Contig44_G00131/Lsac_Contig44_G00132/Lsac_Contig151_G00001/Lsac_Contig151_G00002/Lsac_Contig209_G00001
GO:0048147	negative regulation of fibroblast proliferation	0.118309	0.107629	Lsac_Contig4_G00165/Lsac_Contig80_G00211/Lsac_Contig39_G00056/Lsac_Contig50_G00009/Lsac_Contig72_G00046
GO:0030018	Z disc	0.119919	0.108749	Lsac_Contig65_G00046/Lsac_Contig65_G00047/Lsac_Contig65_G00048/Lsac_Contig88_G00028/Lsac_Contig161_G00001/Lsac_Contig161_G00002/Lsac_Contig161_G00003/Lsac_Contig68_G00340/Lsac_Contig68_G00341/Lsac_Contig68_G00342/Lsac_Contig68_G00343/Lsac_Contig68_G00344/Lsac_Contig17_G00151/Lsac_Contig17_G00152/Lsac_Contig9_G00225
GO:0014704	intercalated disc	0.119997	0.108749	Lsac_Contig65_G00048/Lsac_Contig17_G00151/Lsac_Contig17_G00152/Lsac_Contig9_G00219/Lsac_Contig9_G00221/Lsac_Contig9_G00225/Lsac_Contig9_G00227
GO:0009395	phospholipid catabolic process	0.124974	0.112363	Lsac_Contig1_G00216/Lsac_Contig1_G00221/Lsac_Contig1_G00222/Lsac_Contig1_G00224
GO:0002827	positive regulation of T-helper 1 type immune response	0.126296	0.112363	Lsac_Contig110_G00055/Lsac_Contig110_G00056/Lsac_Contig21_G00057
GO:0006473	protein acetylation	0.126296	0.112363	Lsac_Contig39_G00056/Lsac_Contig50_G00009/Lsac_Contig72_G00046
GO:0010821	regulation of mitochondrion organization	0.126296	0.112363	Lsac_Contig5_G00264/Lsac_Contig5_G00265/Lsac_Contig5_G00266
GO:0042805	actinin binding	0.126296	0.112363	Lsac_Contig65_G00046/Lsac_Contig65_G00047/Lsac_Contig65_G00048
GO:0050832	defense response to fungus	0.126296	0.112363	Lsac_Contig13_G00239/Lsac_Contig13_G00241/Lsac_Contig13_G00242
GO:0051371	muscle alpha-actinin binding	0.126296	0.112363	Lsac_Contig65_G00046/Lsac_Contig65_G00047/Lsac_Contig65_G00048
GO:0099151	regulation of postsynaptic density assembly	0.126296	0.112363	Lsac_Contig130_G00030/Lsac_Contig130_G00031/Lsac_Contig54_G00062
GO:1902902	negative regulation of autophagosome assembly	0.126296	0.112363	Lsac_Contig39_G00056/Lsac_Contig50_G00009/Lsac_Contig72_G00046
GO:0030670	phagocytic vesicle membrane	0.126582	0.112363	Lsac_Contig195_G00001/Lsac_Contig7_G00217/Lsac_Contig7_G00218/Lsac_Contig7_G00219/Lsac_Contig7_G00220
GO:0051966	regulation of synaptic transmission, glutamatergic	0.126582	0.112363	Lsac_Contig195_G00004/Lsac_Contig195_G00006/Lsac_Contig21_G00142/Lsac_Contig27_G00092/Lsac_Contig3_G00301
GO:0000139	Golgi membrane	0.129777	0.11477	Lsac_Contig110_G00026/Lsac_Contig110_G00037/Lsac_Contig121_G00001/Lsac_Contig121_G00010/Lsac_Contig121_G00011/Lsac_Contig121_G00017/Lsac_Contig121_G00041/Lsac_Contig132_G00001/Lsac_Contig136_G00010/Lsac_Contig183_G00001/Lsac_Contig5_G00264/Lsac_Contig5_G00265/Lsac_Contig5_G00266/Lsac_Contig125_G00065/Lsac_Contig150_G00001/Lsac_Contig150_G00002/Lsac_Contig139_G00001/Lsac_Contig139_G00043/Lsac_Cont…
GO:0062023	collagen-containing extracellular matrix	0.129777	0.11477	Lsac_Contig10_G00177/Lsac_Contig20_G00184/Lsac_Contig3_G00002/Lsac_Contig3_G00020/Lsac_Contig83_G00136/Lsac_Contig83_G00137/Lsac_Contig8_G00358/Lsac_Contig115_G00011/Lsac_Contig11_G00174/Lsac_Contig15_G00123/Lsac_Contig18_G00058/Lsac_Contig25_G00064/Lsac_Contig2_G00309/Lsac_Contig31_G00085/Lsac_Contig37_G00005/Lsac_Contig3_G00363/Lsac_Contig40_G00064/Lsac_Contig5_G00080/Lsac_Contig5_G00267/Lsac_C…
GO:0006885	regulation of pH	0.135139	0.11929	Lsac_Contig23_G00019/Lsac_Contig23_G00021/Lsac_Contig36_G00060/Lsac_Contig36_G00061
GO:0016579	protein deubiquitination	0.138789	0.120626	Lsac_Contig13_G00063/Lsac_Contig17_G00291/Lsac_Contig1_G00372/Lsac_Contig1_G00447/Lsac_Contig23_G00120/Lsac_Contig28_G00078/Lsac_Contig2_G00418/Lsac_Contig7_G00117
GO:0048873	homeostasis of number of cells within a tissue	0.139105	0.120626	Lsac_Contig14_G00196/Lsac_Contig14_G00197/Lsac_Contig14_G00198/Lsac_Contig14_G00199/Lsac_Contig14_G00200/Lsac_Contig14_G00201
GO:0051930	regulation of sensory perception of pain	0.139105	0.120626	Lsac_Contig14_G00196/Lsac_Contig14_G00197/Lsac_Contig14_G00198/Lsac_Contig14_G00199/Lsac_Contig14_G00200/Lsac_Contig14_G00201
GO:0001738	morphogenesis of a polarized epithelium	0.139441	0.120626	Lsac_Contig44_G00131/Lsac_Contig44_G00132/Lsac_Contig134_G00063
GO:0005865	striated muscle thin filament	0.139441	0.120626	Lsac_Contig65_G00046/Lsac_Contig65_G00047/Lsac_Contig65_G00048
GO:0008331	high voltage-gated calcium channel activity	0.139441	0.120626	Lsac_Contig17_G00151/Lsac_Contig17_G00152/Lsac_Contig9_G00225
GO:0045582	positive regulation of T cell differentiation	0.139441	0.120626	Lsac_Contig122_G00013/Lsac_Contig160_G00019/Lsac_Contig134_G00063
GO:0045820	negative regulation of glycolytic process	0.139441	0.120626	Lsac_Contig39_G00056/Lsac_Contig50_G00009/Lsac_Contig72_G00046
GO:0090201	negative regulation of release of cytochrome c from mitochondria	0.139441	0.120626	Lsac_Contig5_G00264/Lsac_Contig5_G00265/Lsac_Contig5_G00266
GO:1903427	negative regulation of reactive oxygen species biosynthetic process	0.139441	0.120626	Lsac_Contig5_G00264/Lsac_Contig5_G00265/Lsac_Contig5_G00266
GO:1990381	ubiquitin-specific protease binding	0.139441	0.120626	Lsac_Contig5_G00264/Lsac_Contig5_G00265/Lsac_Contig5_G00266
GO:0001530	lipopolysaccharide binding	0.143891	0.124025	Lsac_Contig195_G00001/Lsac_Contig7_G00217/Lsac_Contig7_G00218/Lsac_Contig7_G00219/Lsac_Contig7_G00220
GO:0098656	anion transmembrane transport	0.143891	0.124025	Lsac_Contig23_G00019/Lsac_Contig23_G00021/Lsac_Contig26_G00092/Lsac_Contig36_G00060/Lsac_Contig36_G00061
GO:0001965	G-protein alpha-subunit binding	0.146858	0.126354	Lsac_Contig14_G00196/Lsac_Contig14_G00197/Lsac_Contig14_G00198/Lsac_Contig14_G00199/Lsac_Contig14_G00200/Lsac_Contig14_G00201
GO:0001963	synaptic transmission, dopaminergic	0.153021	0.130946	Lsac_Contig5_G00264/Lsac_Contig5_G00265/Lsac_Contig5_G00266
GO:0007512	adult heart development	0.153021	0.130946	Lsac_Contig65_G00046/Lsac_Contig65_G00047/Lsac_Contig65_G00048
GO:0008343	adult feeding behavior	0.153021	0.130946	Lsac_Contig24_G00156/Lsac_Contig24_G00159/Lsac_Contig46_G00081
GO:0005261	cation channel activity	0.153939	0.131495	Lsac_Contig134_G00065/Lsac_Contig17_G00151/Lsac_Contig17_G00152/Lsac_Contig9_G00219/Lsac_Contig9_G00221/Lsac_Contig9_G00225/Lsac_Contig9_G00227
GO:0007288	sperm axoneme assembly	0.156417	0.133372	Lsac_Contig11_G00361/Lsac_Contig5_G00311/Lsac_Contig6_G00331/Lsac_Contig8_G00241
GO:0014911	positive regulation of smooth muscle cell migration	0.162153	0.137769	Lsac_Contig32_G00174/Lsac_Contig36_G00009/Lsac_Contig4_G00132/Lsac_Contig86_G00156/Lsac_Contig86_G00157
GO:0021983	pituitary gland development	0.162153	0.137769	Lsac_Contig24_G00153/Lsac_Contig24_G00154/Lsac_Contig24_G00155/Lsac_Contig24_G00158/Lsac_Contig46_G00082
GO:0050896	response to stimulus	0.163452	0.138625	Lsac_Contig15_G00318/Lsac_Contig21_G00142/Lsac_Contig3_G00301/Lsac_Contig3_G00546/Lsac_Contig3_G00547/Lsac_Contig3_G00548/Lsac_Contig3_G00549/Lsac_Contig3_G00550/Lsac_Contig3_G00579/Lsac_Contig3_G00582/Lsac_Contig3_G00583/Lsac_Contig3_G00584/Lsac_Contig3_G00585/Lsac_Contig3_G00586
GO:0045171	intercellular bridge	0.164862	0.139572	Lsac_Contig126_G00051/Lsac_Contig14_G00150/Lsac_Contig15_G00322/Lsac_Contig15_G00331/Lsac_Contig31_G00083/Lsac_Contig4_G00596/Lsac_Contig66_G00033/Lsac_Contig6_G00329
GO:0033270	paranode region of axon	0.166996	0.140877	Lsac_Contig9_G00219/Lsac_Contig9_G00221/Lsac_Contig9_G00227
GO:0060044	negative regulation of cardiac muscle cell proliferation	0.166996	0.140877	Lsac_Contig80_G00211/Lsac_Contig81_G00011/Lsac_Contig81_G00012
GO:0006612	protein targeting to membrane	0.171616	0.144089	Lsac_Contig1_G00368/Lsac_Contig44_G00120/Lsac_Contig44_G00121/Lsac_Contig44_G00122/Lsac_Contig44_G00123
GO:0050840	extracellular matrix binding	0.171616	0.144089	Lsac_Contig195_G00001/Lsac_Contig7_G00217/Lsac_Contig7_G00218/Lsac_Contig7_G00219/Lsac_Contig7_G00220
GO:0036459	thiol-dependent ubiquitinyl hydrolase activity	0.171711	0.144089	Lsac_Contig13_G00063/Lsac_Contig17_G00291/Lsac_Contig1_G00372/Lsac_Contig1_G00447/Lsac_Contig23_G00120/Lsac_Contig28_G00078/Lsac_Contig2_G00418/Lsac_Contig7_G00117
GO:0032755	positive regulation of interleukin-6 production	0.173086	0.144987	Lsac_Contig14_G00196/Lsac_Contig14_G00197/Lsac_Contig14_G00198/Lsac_Contig14_G00199/Lsac_Contig14_G00200/Lsac_Contig14_G00201/Lsac_Contig130_G00030/Lsac_Contig130_G00031/Lsac_Contig54_G00062
GO:0010506	regulation of autophagy	0.176208	0.147342	Lsac_Contig3_G00026/Lsac_Contig3_G00028/Lsac_Contig3_G00032/Lsac_Contig5_G00264/Lsac_Contig5_G00265/Lsac_Contig5_G00266/Lsac_Contig134_G00063
GO:0043083	synaptic cleft	0.178841	0.149282	Lsac_Contig68_G00131/Lsac_Contig109_G00011/Lsac_Contig109_G00012/Lsac_Contig134_G00062
GO:0032757	positive regulation of interleukin-8 production	0.179717	0.149751	Lsac_Contig14_G00196/Lsac_Contig14_G00197/Lsac_Contig14_G00198/Lsac_Contig14_G00199/Lsac_Contig14_G00200/Lsac_Contig14_G00201
GO:0031090	organelle membrane	0.181324	0.150562	Lsac_Contig125_G00065/Lsac_Contig150_G00001/Lsac_Contig150_G00002
GO:0033627	cell adhesion mediated by integrin	0.181324	0.150562	Lsac_Contig67_G00004/Lsac_Contig67_G00005/Lsac_Contig67_G00006
GO:0016197	endosomal transport	0.183922	0.152453	Lsac_Contig2_G00307/Lsac_Contig11_G00369/Lsac_Contig24_G00028/Lsac_Contig4_G00476/Lsac_Contig6_G00328/Lsac_Contig87_G00017/Lsac_Contig9_G00058
GO:0045859	regulation of protein kinase activity	0.190434	0.157577	Lsac_Contig77_G00020/Lsac_Contig65_G00046/Lsac_Contig65_G00047/Lsac_Contig65_G00048
GO:0006513	protein monoubiquitination	0.191153	0.157623	Lsac_Contig3_G00026/Lsac_Contig3_G00028/Lsac_Contig5_G00264/Lsac_Contig5_G00265/Lsac_Contig5_G00266
GO:2001235	positive regulation of apoptotic signaling pathway	0.191153	0.157623	Lsac_Contig44_G00131/Lsac_Contig44_G00132/Lsac_Contig81_G00011/Lsac_Contig81_G00012/Lsac_Contig43_G00368
GO:0043274	phospholipase binding	0.195965	0.160479	Lsac_Contig5_G00264/Lsac_Contig5_G00265/Lsac_Contig5_G00266
GO:0050710	negative regulation of cytokine secretion	0.195965	0.160479	Lsac_Contig43_G00365/Lsac_Contig43_G00366/Lsac_Contig3_G00077
GO:0050860	negative regulation of T cell receptor signaling pathway	0.195965	0.160479	Lsac_Contig68_G00131/Lsac_Contig43_G00365/Lsac_Contig43_G00366
GO:0090394	negative regulation of excitatory postsynaptic potential	0.195965	0.160479	Lsac_Contig5_G00264/Lsac_Contig5_G00265/Lsac_Contig5_G00266
GO:0005044	scavenger receptor activity	0.19716	0.16118	Lsac_Contig195_G00001/Lsac_Contig35_G00090/Lsac_Contig7_G00217/Lsac_Contig7_G00218/Lsac_Contig7_G00219/Lsac_Contig7_G00220
GO:0004623	phospholipase A2 activity	0.202257	0.165063	Lsac_Contig1_G00216/Lsac_Contig1_G00221/Lsac_Contig1_G00222/Lsac_Contig1_G00224
GO:0008021	synaptic vesicle	0.21579	0.175806	Lsac_Contig5_G00264/Lsac_Contig5_G00265/Lsac_Contig5_G00266/Lsac_Contig139_G00001/Lsac_Contig139_G00043/Lsac_Contig139_G00044/Lsac_Contig145_G00001/Lsac_Contig206_G00002/Lsac_Contig218_G00001/Lsac_Contig68_G00296/Lsac_Contig68_G00336/Lsac_Contig68_G00337/Lsac_Contig90_G00001/Lsac_Contig90_G00002/Lsac_Contig90_G00122/Lsac_Contig95_G00091/Lsac_Contig95_G00145
GO:0000775	chromosome, centromeric region	0.218438	0.177659	Lsac_Contig49_G00075/Lsac_Contig126_G00051/Lsac_Contig14_G00150/Lsac_Contig15_G00322/Lsac_Contig15_G00331/Lsac_Contig31_G00083/Lsac_Contig4_G00596/Lsac_Contig66_G00033/Lsac_Contig6_G00329/Lsac_Contig12_G00227/Lsac_Contig24_G00047/Lsac_Contig9_G00048/Lsac_Contig9_G00151
GO:0001836	release of cytochrome c from mitochondria	0.226033	0.182356	Lsac_Contig80_G00211/Lsac_Contig81_G00011/Lsac_Contig81_G00012
GO:0015643	toxic substance binding	0.226033	0.182356	Lsac_Contig110_G00055/Lsac_Contig110_G00056/Lsac_Contig21_G00057
GO:0048745	smooth muscle tissue development	0.226033	0.182356	Lsac_Contig135_G00024/Lsac_Contig44_G00131/Lsac_Contig44_G00132
GO:0055008	cardiac muscle tissue morphogenesis	0.226033	0.182356	Lsac_Contig65_G00046/Lsac_Contig65_G00047/Lsac_Contig65_G00048
GO:0001817	regulation of cytokine production	0.226513	0.182356	Lsac_Contig43_G00364/Lsac_Contig43_G00365/Lsac_Contig43_G00366/Lsac_Contig3_G00077
GO:0006695	cholesterol biosynthetic process	0.226513	0.182356	Lsac_Contig10_G00084/Lsac_Contig219_G00001/Lsac_Contig25_G00079/Lsac_Contig54_G00106
GO:0071356	cellular response to tumor necrosis factor	0.22776	0.18305	Lsac_Contig101_G00004/Lsac_Contig122_G00020/Lsac_Contig12_G00105/Lsac_Contig37_G00072/Lsac_Contig44_G00028/Lsac_Contig54_G00020/Lsac_Contig62_G00140/Lsac_Contig8_G00221/Lsac_Contig153_G00014
GO:0051726	regulation of cell cycle	0.230578	0.185002	Lsac_Contig13_G00063/Lsac_Contig17_G00291/Lsac_Contig1_G00372/Lsac_Contig1_G00447/Lsac_Contig23_G00120/Lsac_Contig28_G00078/Lsac_Contig2_G00418/Lsac_Contig77_G00020/Lsac_Contig7_G00117/Lsac_Contig68_G00119/Lsac_Contig80_G00211/Lsac_Contig81_G00011/Lsac_Contig81_G00012/Lsac_Contig88_G00028
GO:0007157	heterophilic cell-cell adhesion via plasma membrane cell adhesion molecules	0.233779	0.18694	Lsac_Contig20_G00184/Lsac_Contig3_G00002/Lsac_Contig3_G00020/Lsac_Contig83_G00136/Lsac_Contig83_G00137/Lsac_Contig8_G00358
GO:0043280	positive regulation of cysteine-type endopeptidase activity involved in apoptotic process	0.233779	0.18694	Lsac_Contig14_G00196/Lsac_Contig14_G00197/Lsac_Contig14_G00198/Lsac_Contig14_G00199/Lsac_Contig14_G00200/Lsac_Contig14_G00201
GO:0006814	sodium ion transport	0.23793	0.189941	Lsac_Contig23_G00019/Lsac_Contig23_G00021/Lsac_Contig36_G00060/Lsac_Contig36_G00061/Lsac_Contig17_G00151/Lsac_Contig17_G00152/Lsac_Contig9_G00219/Lsac_Contig9_G00221/Lsac_Contig9_G00225/Lsac_Contig9_G00227
GO:0004843	thiol-dependent ubiquitin-specific protease activity	0.238557	0.190122	Lsac_Contig13_G00063/Lsac_Contig17_G00291/Lsac_Contig1_G00372/Lsac_Contig1_G00447/Lsac_Contig23_G00120/Lsac_Contig28_G00078/Lsac_Contig2_G00418/Lsac_Contig7_G00117
GO:0008305	integrin complex	0.241384	0.191095	Lsac_Contig67_G00004/Lsac_Contig67_G00005/Lsac_Contig67_G00006
GO:0031674	I band	0.241384	0.191095	Lsac_Contig65_G00046/Lsac_Contig65_G00047/Lsac_Contig65_G00048
GO:0046628	positive regulation of insulin receptor signaling pathway	0.241384	0.191095	Lsac_Contig151_G00001/Lsac_Contig151_G00002/Lsac_Contig209_G00001
GO:0097602	cullin family protein binding	0.241384	0.191095	Lsac_Contig5_G00264/Lsac_Contig5_G00265/Lsac_Contig5_G00266
GO:0019369	arachidonic acid metabolic process	0.256898	0.202702	Lsac_Contig90_G00110/Lsac_Contig90_G00112/Lsac_Contig90_G00113
GO:1900006	positive regulation of dendrite development	0.256898	0.202702	Lsac_Contig130_G00030/Lsac_Contig130_G00031/Lsac_Contig54_G00062
GO:0004620	phospholipase activity	0.264136	0.207724	Lsac_Contig1_G00216/Lsac_Contig1_G00221/Lsac_Contig1_G00222/Lsac_Contig1_G00224
GO:0097225	sperm midpiece	0.264136	0.207724	Lsac_Contig11_G00361/Lsac_Contig5_G00311/Lsac_Contig6_G00331/Lsac_Contig8_G00241
GO:0034976	response to endoplasmic reticulum stress	0.267708	0.210186	Lsac_Contig5_G00264/Lsac_Contig5_G00265/Lsac_Contig5_G00266/Lsac_Contig125_G00065/Lsac_Contig150_G00001/Lsac_Contig150_G00002/Lsac_Contig134_G00063
GO:0009611	response to wounding	0.272289	0.212577	Lsac_Contig14_G00196/Lsac_Contig14_G00197/Lsac_Contig14_G00198/Lsac_Contig14_G00199/Lsac_Contig14_G00200/Lsac_Contig14_G00201
GO:0004622	lysophospholipase activity	0.272541	0.212577	Lsac_Contig1_G00216/Lsac_Contig1_G00222/Lsac_Contig1_G00224
GO:0031396	regulation of protein ubiquitination	0.272541	0.212577	Lsac_Contig5_G00264/Lsac_Contig5_G00265/Lsac_Contig5_G00266
GO:0070979	protein K11-linked ubiquitination	0.272541	0.212577	Lsac_Contig5_G00264/Lsac_Contig5_G00265/Lsac_Contig5_G00266
GO:0007346	regulation of mitotic cell cycle	0.275776	0.214748	Lsac_Contig80_G00211/Lsac_Contig81_G00011/Lsac_Contig81_G00012/Lsac_Contig3_G00044/Lsac_Contig59_G00008
GO:0000977	RNA polymerase II regulatory region sequence-specific DNA binding	0.278307	0.216366	Lsac_Contig110_G00004/Lsac_Contig110_G00012/Lsac_Contig110_G00021/Lsac_Contig110_G00023/Lsac_Contig121_G00033/Lsac_Contig123_G00009/Lsac_Contig124_G00005/Lsac_Contig124_G00044/Lsac_Contig132_G00008/Lsac_Contig135_G00025/Lsac_Contig135_G00053/Lsac_Contig155_G00002/Lsac_Contig24_G00002/Lsac_Contig48_G00225/Lsac_Contig62_G00001/Lsac_Contig69_G00001/Lsac_Contig83_G00009/Lsac_Contig83_G00051/Lsac_Cont…
GO:0005884	actin filament	0.280375	0.217618	Lsac_Contig49_G00075/Lsac_Contig77_G00020/Lsac_Contig3_G00168/Lsac_Contig41_G00048/Lsac_Contig50_G00095/Lsac_Contig50_G00096/Lsac_Contig71_G00057/Lsac_Contig76_G00123/Lsac_Contig96_G00013/Lsac_Contig96_G00014
GO:0042130	negative regulation of T cell proliferation	0.286889	0.222311	Lsac_Contig122_G00013/Lsac_Contig160_G00019/Lsac_Contig110_G00055/Lsac_Contig110_G00056/Lsac_Contig21_G00057
GO:0009792	embryo development ending in birth or egg hatching	0.302796	0.234255	Lsac_Contig80_G00211/Lsac_Contig24_G00153/Lsac_Contig24_G00157/Lsac_Contig24_G00158
GO:0009636	response to toxic substance	0.309346	0.238547	Lsac_Contig39_G00056/Lsac_Contig50_G00009/Lsac_Contig72_G00046/Lsac_Contig17_G00152/Lsac_Contig153_G00014
GO:0031648	protein destabilization	0.309346	0.238547	Lsac_Contig68_G00131/Lsac_Contig5_G00264/Lsac_Contig5_G00265/Lsac_Contig5_G00266/Lsac_Contig134_G00063
GO:0016235	aggresome	0.31583	0.242368	Lsac_Contig2_G00307/Lsac_Contig5_G00264/Lsac_Contig5_G00265/Lsac_Contig5_G00266
GO:0030527	structural constituent of chromatin	0.31583	0.242368	Lsac_Contig4_G00099/Lsac_Contig50_G00127/Lsac_Contig80_G00031/Lsac_Contig80_G00172
GO:2001244	positive regulation of intrinsic apoptotic signaling pathway	0.31583	0.242368	Lsac_Contig80_G00211/Lsac_Contig39_G00056/Lsac_Contig50_G00009/Lsac_Contig72_G00046
GO:0001964	startle response	0.319923	0.243936	Lsac_Contig5_G00264/Lsac_Contig5_G00265/Lsac_Contig5_G00266
GO:0007569	cell aging	0.319923	0.243936	Lsac_Contig44_G00131/Lsac_Contig44_G00132/Lsac_Contig80_G00211
GO:0008307	structural constituent of muscle	0.319923	0.243936	Lsac_Contig65_G00046/Lsac_Contig65_G00047/Lsac_Contig65_G00048
GO:2000377	regulation of reactive oxygen species metabolic process	0.319923	0.243936	Lsac_Contig5_G00264/Lsac_Contig5_G00265/Lsac_Contig5_G00266
GO:0030282	bone mineralization	0.332033	0.252764	Lsac_Contig3_G00025/Lsac_Contig3_G00029/Lsac_Contig3_G00030/Lsac_Contig3_G00031/Lsac_Contig3_G00032
GO:0000422	autophagy of mitochondrion	0.335768	0.253177	Lsac_Contig5_G00264/Lsac_Contig5_G00265/Lsac_Contig5_G00266
GO:0010667	negative regulation of cardiac muscle cell apoptotic process	0.335768	0.253177	Lsac_Contig39_G00056/Lsac_Contig50_G00009/Lsac_Contig72_G00046
GO:0030159	receptor signaling complex scaffold activity	0.335768	0.253177	Lsac_Contig151_G00001/Lsac_Contig151_G00002/Lsac_Contig209_G00001
GO:0030878	thyroid gland development	0.335768	0.253177	Lsac_Contig153_G00014/Lsac_Contig24_G00155/Lsac_Contig46_G00082
GO:0031672	A band	0.335768	0.253177	Lsac_Contig65_G00046/Lsac_Contig65_G00047/Lsac_Contig65_G00048
GO:0043552	positive regulation of phosphatidylinositol 3-kinase activity	0.335768	0.253177	Lsac_Contig151_G00001/Lsac_Contig151_G00002/Lsac_Contig209_G00001
GO:0031647	regulation of protein stability	0.338291	0.254676	Lsac_Contig10_G00084/Lsac_Contig219_G00001/Lsac_Contig25_G00079/Lsac_Contig54_G00106/Lsac_Contig5_G00264/Lsac_Contig5_G00265/Lsac_Contig5_G00266/Lsac_Contig153_G00014
GO:0048477	oogenesis	0.342016	0.257074	Lsac_Contig124_G00007/Lsac_Contig24_G00153/Lsac_Contig24_G00157/Lsac_Contig24_G00158
GO:0051881	regulation of mitochondrial membrane potential	0.351593	0.263855	Lsac_Contig5_G00264/Lsac_Contig5_G00265/Lsac_Contig5_G00266
GO:0061844	antimicrobial humoral immune response mediated by antimicrobial peptide	0.354863	0.26589	Lsac_Contig195_G00001/Lsac_Contig7_G00217/Lsac_Contig7_G00218/Lsac_Contig7_G00219/Lsac_Contig7_G00220
GO:0070534	protein K63-linked ubiquitination	0.363178	0.271692	Lsac_Contig24_G00038/Lsac_Contig5_G00264/Lsac_Contig5_G00265/Lsac_Contig5_G00266/Lsac_Contig14_G00170/Lsac_Contig83_G00055
GO:0030513	positive regulation of BMP signaling pathway	0.366305	0.272733	Lsac_Contig3_G00025/Lsac_Contig3_G00029/Lsac_Contig3_G00030/Lsac_Contig3_G00031/Lsac_Contig3_G00032
GO:0005540	hyaluronic acid binding	0.367373	0.272733	Lsac_Contig68_G00131/Lsac_Contig80_G00057/Lsac_Contig124_G00038
GO:0043523	regulation of neuron apoptotic process	0.367373	0.272733	Lsac_Contig80_G00211/Lsac_Contig81_G00011/Lsac_Contig81_G00012
GO:0071158	positive regulation of cell cycle arrest	0.367373	0.272733	Lsac_Contig80_G00211/Lsac_Contig81_G00011/Lsac_Contig81_G00012
GO:0005769	early endosome	0.367435	0.272733	Lsac_Contig2_G00307/Lsac_Contig68_G00129/Lsac_Contig26_G00092/Lsac_Contig110_G00055/Lsac_Contig110_G00056/Lsac_Contig21_G00057/Lsac_Contig14_G00196/Lsac_Contig14_G00197/Lsac_Contig14_G00198/Lsac_Contig14_G00199/Lsac_Contig14_G00200/Lsac_Contig14_G00201/Lsac_Contig86_G00156/Lsac_Contig86_G00157/Lsac_Contig153_G00014/Lsac_Contig11_G00369/Lsac_Contig24_G00028/Lsac_Contig4_G00476/Lsac_Contig6_G00328/…
GO:0030198	extracellular matrix organization	0.376218	0.278817	Lsac_Contig101_G00004/Lsac_Contig122_G00020/Lsac_Contig12_G00105/Lsac_Contig37_G00072/Lsac_Contig44_G00028/Lsac_Contig54_G00020/Lsac_Contig62_G00140/Lsac_Contig8_G00221/Lsac_Contig68_G00131/Lsac_Contig105_G00001/Lsac_Contig25_G00082/Lsac_Contig25_G00083/Lsac_Contig61_G00001/Lsac_Contig2_G00390
GO:0006406	mRNA export from nucleus	0.383084	0.283024	Lsac_Contig49_G00075/Lsac_Contig10_G00162/Lsac_Contig37_G00097
GO:0043548	phosphatidylinositol 3-kinase binding	0.383084	0.283024	Lsac_Contig151_G00001/Lsac_Contig151_G00002/Lsac_Contig209_G00001
GO:0019905	syntaxin binding	0.394024	0.290503	Lsac_Contig10_G00304/Lsac_Contig12_G00229/Lsac_Contig140_G00007/Lsac_Contig3_G00287/Lsac_Contig4_G00593/Lsac_Contig75_G00007
GO:0001784	phosphotyrosine residue binding	0.394429	0.290503	Lsac_Contig151_G00001/Lsac_Contig151_G00002/Lsac_Contig209_G00001/Lsac_Contig153_G00014
GO:0014065	phosphatidylinositol 3-kinase signaling	0.398704	0.292656	Lsac_Contig151_G00001/Lsac_Contig151_G00002/Lsac_Contig209_G00001
GO:0021591	ventricular system development	0.398704	0.292656	Lsac_Contig65_G00046/Lsac_Contig65_G00047/Lsac_Contig65_G00048
GO:0042147	retrograde transport, endosome to Golgi	0.399197	0.292656	Lsac_Contig14_G00170/Lsac_Contig83_G00055/Lsac_Contig11_G00369/Lsac_Contig24_G00028/Lsac_Contig4_G00476/Lsac_Contig6_G00328/Lsac_Contig87_G00017/Lsac_Contig9_G00058
GO:0050776	regulation of immune response	0.407456	0.298252	Lsac_Contig43_G00364/Lsac_Contig43_G00365/Lsac_Contig43_G00366/Lsac_Contig3_G00077
GO:1903861	positive regulation of dendrite extension	0.414213	0.302527	Lsac_Contig5_G00264/Lsac_Contig5_G00265/Lsac_Contig5_G00266
GO:0019898	extrinsic component of membrane	0.414569	0.302527	Lsac_Contig49_G00075/Lsac_Contig195_G00001/Lsac_Contig7_G00217/Lsac_Contig7_G00218/Lsac_Contig7_G00219/Lsac_Contig7_G00220
GO:0045787	positive regulation of cell cycle	0.420427	0.306332	Lsac_Contig80_G00211/Lsac_Contig39_G00056/Lsac_Contig50_G00009/Lsac_Contig72_G00046
GO:0015297	antiporter activity	0.433328	0.315249	Lsac_Contig23_G00019/Lsac_Contig23_G00021/Lsac_Contig36_G00060/Lsac_Contig36_G00061
GO:0099560	synaptic membrane adhesion	0.444822	0.322423	Lsac_Contig130_G00030/Lsac_Contig130_G00031/Lsac_Contig54_G00062
GO:0005758	mitochondrial intermembrane space	0.445222	0.322423	Lsac_Contig3_G00025/Lsac_Contig3_G00026/Lsac_Contig3_G00027/Lsac_Contig3_G00031/Lsac_Contig3_G00033/Lsac_Contig88_G00028
GO:0006919	activation of cysteine-type endopeptidase activity involved in apoptotic process	0.445222	0.322423	Lsac_Contig14_G00196/Lsac_Contig14_G00197/Lsac_Contig14_G00198/Lsac_Contig14_G00199/Lsac_Contig14_G00200/Lsac_Contig14_G00201
GO:0000786	nucleosome	0.458879	0.331808	Lsac_Contig4_G00099/Lsac_Contig50_G00127/Lsac_Contig80_G00031/Lsac_Contig80_G00172
GO:0048589	developmental growth	0.459889	0.332034	Lsac_Contig24_G00156/Lsac_Contig24_G00159/Lsac_Contig46_G00081
GO:0005788	endoplasmic reticulum lumen	0.46275	0.333594	Lsac_Contig3_G00117/Lsac_Contig3_G00118/Lsac_Contig3_G00119/Lsac_Contig3_G00120/Lsac_Contig3_G00121/Lsac_Contig3_G00122/Lsac_Contig3_G00123
GO:0005245	voltage-gated calcium channel activity	0.471507	0.33918	Lsac_Contig3_G00301/Lsac_Contig17_G00151/Lsac_Contig17_G00152/Lsac_Contig9_G00225
GO:0005158	insulin receptor binding	0.474778	0.33918	Lsac_Contig151_G00001/Lsac_Contig151_G00002/Lsac_Contig209_G00001
GO:0007029	endoplasmic reticulum organization	0.474778	0.33918	Lsac_Contig125_G00065/Lsac_Contig150_G00001/Lsac_Contig150_G00002
GO:0007565	female pregnancy	0.474778	0.33918	Lsac_Contig121_G00008/Lsac_Contig136_G00014/Lsac_Contig183_G00001
GO:0031226	intrinsic component of plasma membrane	0.474778	0.33918	Lsac_Contig9_G00219/Lsac_Contig9_G00221/Lsac_Contig9_G00227
GO:1990782	protein tyrosine kinase binding	0.474778	0.33918	Lsac_Contig130_G00030/Lsac_Contig130_G00031/Lsac_Contig54_G00062
GO:0042981	regulation of apoptotic process	0.475928	0.339492	Lsac_Contig13_G00063/Lsac_Contig17_G00291/Lsac_Contig1_G00365/Lsac_Contig1_G00372/Lsac_Contig1_G00447/Lsac_Contig23_G00120/Lsac_Contig28_G00078/Lsac_Contig2_G00418/Lsac_Contig7_G00117/Lsac_Contig80_G00211/Lsac_Contig5_G00264/Lsac_Contig5_G00265/Lsac_Contig5_G00266
GO:0015631	tubulin binding	0.479475	0.341	Lsac_Contig49_G00075/Lsac_Contig68_G00133/Lsac_Contig5_G00264/Lsac_Contig5_G00265/Lsac_Contig5_G00266
GO:0031532	actin cytoskeleton reorganization	0.479475	0.341	Lsac_Contig28_G00041/Lsac_Contig28_G00042/Lsac_Contig9_G00139/Lsac_Contig9_G00140/Lsac_Contig9_G00141
GO:0004518	nuclease activity	0.482055	0.342324	Lsac_Contig13_G00063/Lsac_Contig17_G00291/Lsac_Contig1_G00365/Lsac_Contig1_G00372/Lsac_Contig1_G00447/Lsac_Contig23_G00120/Lsac_Contig28_G00078/Lsac_Contig2_G00418/Lsac_Contig7_G00117
GO:0002027	regulation of heart rate	0.489474	0.346755	Lsac_Contig134_G00065/Lsac_Contig17_G00151/Lsac_Contig17_G00152
GO:0010977	negative regulation of neuron projection development	0.490422	0.346755	Lsac_Contig77_G00020/Lsac_Contig20_G00184/Lsac_Contig3_G00002/Lsac_Contig3_G00020/Lsac_Contig83_G00136/Lsac_Contig83_G00137/Lsac_Contig8_G00358
GO:0042552	myelination	0.490482	0.346755	Lsac_Contig77_G00020/Lsac_Contig124_G00026/Lsac_Contig135_G00040/Lsac_Contig110_G00009/Lsac_Contig83_G00097
GO:0030216	keratinocyte differentiation	0.496419	0.350432	Lsac_Contig44_G00131/Lsac_Contig44_G00132/Lsac_Contig15_G00333/Lsac_Contig87_G00036
GO:0035725	sodium ion transmembrane transport	0.499553	0.352121	Lsac_Contig134_G00065/Lsac_Contig17_G00151/Lsac_Contig17_G00152/Lsac_Contig9_G00219/Lsac_Contig9_G00221/Lsac_Contig9_G00225/Lsac_Contig9_G00227
GO:0007017	microtubule-based process	0.503965	0.354182	Lsac_Contig20_G00001/Lsac_Contig30_G00003/Lsac_Contig30_G00098
GO:0050807	regulation of synapse organization	0.503965	0.354182	Lsac_Contig109_G00012/Lsac_Contig17_G00032/Lsac_Contig9_G00109
GO:0005581	collagen trimer	0.505341	0.354625	Lsac_Contig109_G00011/Lsac_Contig109_G00012/Lsac_Contig17_G00032/Lsac_Contig4_G00165/Lsac_Contig9_G00109/Lsac_Contig9_G00110
GO:0051603	proteolysis involved in cellular protein catabolic process	0.508686	0.355923	Lsac_Contig121_G00005/Lsac_Contig136_G00016/Lsac_Contig7_G00078/Lsac_Contig80_G00119
GO:0060048	cardiac muscle contraction	0.508686	0.355923	Lsac_Contig65_G00046/Lsac_Contig65_G00047/Lsac_Contig65_G00048/Lsac_Contig17_G00151
GO:0043524	negative regulation of neuron apoptotic process	0.515642	0.36026	Lsac_Contig81_G00011/Lsac_Contig81_G00012/Lsac_Contig14_G00196/Lsac_Contig14_G00197/Lsac_Contig14_G00198/Lsac_Contig14_G00199/Lsac_Contig14_G00200/Lsac_Contig14_G00201/Lsac_Contig5_G00264/Lsac_Contig5_G00265/Lsac_Contig5_G00266/Lsac_Contig86_G00147/Lsac_Contig3_G00301
GO:0030879	mammary gland development	0.518241	0.361545	Lsac_Contig151_G00001/Lsac_Contig151_G00002/Lsac_Contig209_G00001
GO:0005544	calcium-dependent phospholipid binding	0.520816	0.36281	Lsac_Contig1_G00216/Lsac_Contig1_G00221/Lsac_Contig1_G00222/Lsac_Contig1_G00224
GO:0030335	positive regulation of cell migration	0.522158	0.363212	Lsac_Contig10_G00177/Lsac_Contig10_G00304/Lsac_Contig12_G00229/Lsac_Contig13_G00202/Lsac_Contig140_G00007/Lsac_Contig16_G00028/Lsac_Contig3_G00287/Lsac_Contig4_G00593/Lsac_Contig63_G00014/Lsac_Contig75_G00007/Lsac_Contig14_G00196/Lsac_Contig14_G00197/Lsac_Contig14_G00198/Lsac_Contig14_G00199/Lsac_Contig14_G00200/Lsac_Contig14_G00201/Lsac_Contig65_G00046/Lsac_Contig151_G00001/Lsac_Contig151_G00002…
GO:0014068	positive regulation of phosphatidylinositol 3-kinase signaling	0.52487	0.364566	Lsac_Contig14_G00196/Lsac_Contig14_G00197/Lsac_Contig14_G00198/Lsac_Contig14_G00199/Lsac_Contig14_G00200/Lsac_Contig14_G00201
GO:0043123	positive regulation of I-kappaB kinase/NF-kappaB signaling	0.527157	0.365621	Lsac_Contig49_G00075/Lsac_Contig14_G00196/Lsac_Contig14_G00197/Lsac_Contig14_G00198/Lsac_Contig14_G00199/Lsac_Contig14_G00200/Lsac_Contig14_G00201/Lsac_Contig5_G00264/Lsac_Contig5_G00265/Lsac_Contig5_G00266/Lsac_Contig14_G00170/Lsac_Contig83_G00055
GO:0005246	calcium channel regulator activity	0.532292	0.368645	Lsac_Contig195_G00004/Lsac_Contig195_G00006/Lsac_Contig3_G00301
GO:0007596	blood coagulation	0.534517	0.369648	Lsac_Contig14_G00196/Lsac_Contig14_G00197/Lsac_Contig14_G00198/Lsac_Contig14_G00199/Lsac_Contig14_G00200/Lsac_Contig14_G00201
GO:0030659	cytoplasmic vesicle membrane	0.536535	0.370505	Lsac_Contig161_G00001/Lsac_Contig161_G00002/Lsac_Contig161_G00003/Lsac_Contig68_G00340/Lsac_Contig68_G00341/Lsac_Contig68_G00342/Lsac_Contig68_G00343/Lsac_Contig68_G00344
GO:0043434	response to peptide hormone	0.546109	0.376024	Lsac_Contig151_G00001/Lsac_Contig151_G00002/Lsac_Contig209_G00001
GO:0097746	regulation of blood vessel diameter	0.546109	0.376024	Lsac_Contig86_G00048/Lsac_Contig86_G00156/Lsac_Contig86_G00157
GO:1905606	regulation of presynapse assembly	0.559684	0.384814	Lsac_Contig130_G00030/Lsac_Contig130_G00031/Lsac_Contig54_G00062
GO:0000794	condensed nuclear chromosome	0.57301	0.391713	Lsac_Contig65_G00046/Lsac_Contig65_G00047/Lsac_Contig65_G00048
GO:0010507	negative regulation of autophagy	0.57301	0.391713	Lsac_Contig39_G00056/Lsac_Contig50_G00009/Lsac_Contig72_G00046
GO:0031624	ubiquitin conjugating enzyme binding	0.57301	0.391713	Lsac_Contig5_G00264/Lsac_Contig5_G00265/Lsac_Contig5_G00266
GO:0070469	respiratory chain	0.57301	0.391713	Lsac_Contig21_G00126/Lsac_Contig23_G00035/Lsac_Contig26_G00150
GO:0016192	vesicle-mediated transport	0.578884	0.394797	Lsac_Contig125_G00065/Lsac_Contig150_G00001/Lsac_Contig150_G00002/Lsac_Contig139_G00001/Lsac_Contig139_G00043/Lsac_Contig139_G00044/Lsac_Contig145_G00001/Lsac_Contig206_G00002/Lsac_Contig218_G00001/Lsac_Contig68_G00296/Lsac_Contig68_G00336/Lsac_Contig68_G00337/Lsac_Contig90_G00001/Lsac_Contig90_G00002/Lsac_Contig90_G00122/Lsac_Contig95_G00091/Lsac_Contig95_G00145
GO:0000502	proteasome complex	0.579181	0.394797	Lsac_Contig121_G00005/Lsac_Contig136_G00016/Lsac_Contig7_G00078/Lsac_Contig80_G00119
GO:0042327	positive regulation of phosphorylation	0.586083	0.39836	Lsac_Contig151_G00001/Lsac_Contig151_G00002/Lsac_Contig209_G00001
GO:1902187	negative regulation of viral release from host cell	0.586083	0.39836	Lsac_Contig24_G00038/Lsac_Contig14_G00170/Lsac_Contig83_G00055
GO:0030544	Hsp70 protein binding	0.590356	0.400692	Lsac_Contig77_G00020/Lsac_Contig5_G00264/Lsac_Contig5_G00265/Lsac_Contig5_G00266
GO:0002039	p53 binding	0.594919	0.403214	Lsac_Contig44_G00131/Lsac_Contig44_G00132/Lsac_Contig80_G00211/Lsac_Contig81_G00011/Lsac_Contig81_G00012
GO:0070374	positive regulation of ERK1 and ERK2 cascade	0.596441	0.403671	Lsac_Contig87_G00010/Lsac_Contig101_G00004/Lsac_Contig122_G00020/Lsac_Contig12_G00105/Lsac_Contig37_G00072/Lsac_Contig44_G00028/Lsac_Contig54_G00020/Lsac_Contig62_G00140/Lsac_Contig8_G00221/Lsac_Contig14_G00196/Lsac_Contig14_G00197/Lsac_Contig14_G00198/Lsac_Contig14_G00199/Lsac_Contig14_G00200/Lsac_Contig14_G00201
GO:0048813	dendrite morphogenesis	0.601355	0.406418	Lsac_Contig17_G00064/Lsac_Contig26_G00086/Lsac_Contig41_G00042/Lsac_Contig4_G00466
GO:0051898	negative regulation of protein kinase B signaling	0.611446	0.412558	Lsac_Contig68_G00129/Lsac_Contig43_G00365/Lsac_Contig43_G00366
GO:0051289	protein homotetramerization	0.612174	0.412558	Lsac_Contig17_G00064/Lsac_Contig26_G00086/Lsac_Contig41_G00042/Lsac_Contig4_G00466
GO:2000300	regulation of synaptic vesicle exocytosis	0.617149	0.415322	Lsac_Contig86_G00147/Lsac_Contig21_G00142/Lsac_Contig27_G00092/Lsac_Contig3_G00301/Lsac_Contig86_G00156/Lsac_Contig86_G00157
GO:0042626	ATPase activity, coupled to transmembrane movement of substances	0.62373	0.419159	Lsac_Contig121_G00003/Lsac_Contig121_G00009/Lsac_Contig136_G00015
GO:0006694	steroid biosynthetic process	0.633258	0.424363	Lsac_Contig10_G00084/Lsac_Contig219_G00001/Lsac_Contig25_G00079/Lsac_Contig54_G00106
GO:0050790	regulation of catalytic activity	0.633258	0.424363	Lsac_Contig65_G00046/Lsac_Contig65_G00047/Lsac_Contig65_G00048/Lsac_Contig86_G00146
GO:0030016	myofibril	0.635745	0.424833	Lsac_Contig65_G00046/Lsac_Contig65_G00047/Lsac_Contig65_G00048
GO:0030073	insulin secretion	0.635745	0.424833	Lsac_Contig151_G00001/Lsac_Contig151_G00002/Lsac_Contig209_G00001
GO:0001756	somitogenesis	0.643519	0.429424	Lsac_Contig80_G00211/Lsac_Contig65_G00046/Lsac_Contig65_G00047/Lsac_Contig65_G00048
GO:0034504	protein localization to nucleus	0.64749	0.430866	Lsac_Contig151_G00001/Lsac_Contig151_G00002/Lsac_Contig209_G00001
GO:0043388	positive regulation of DNA binding	0.64749	0.430866	Lsac_Contig5_G00264/Lsac_Contig5_G00265/Lsac_Contig5_G00266
GO:0035774	positive regulation of insulin secretion involved in cellular response to glucose stimulus	0.658963	0.436175	Lsac_Contig5_G00264/Lsac_Contig5_G00265/Lsac_Contig5_G00266
GO:0042169	SH2 domain binding	0.658963	0.436175	Lsac_Contig151_G00001/Lsac_Contig151_G00002/Lsac_Contig209_G00001
GO:0006260	DNA replication	0.659305	0.436175	Lsac_Contig15_G00003/Lsac_Contig22_G00026/Lsac_Contig2_G00399/Lsac_Contig44_G00082/Lsac_Contig64_G00063/Lsac_Contig75_G00058/Lsac_Contig7_G00202
GO:0045087	innate immune response	0.659832	0.436175	Lsac_Contig24_G00038/Lsac_Contig110_G00026/Lsac_Contig110_G00037/Lsac_Contig121_G00001/Lsac_Contig121_G00010/Lsac_Contig121_G00011/Lsac_Contig121_G00013/Lsac_Contig121_G00017/Lsac_Contig121_G00041/Lsac_Contig132_G00001/Lsac_Contig136_G00010/Lsac_Contig183_G00001/Lsac_Contig130_G00030/Lsac_Contig130_G00031/Lsac_Contig54_G00062/Lsac_Contig14_G00170/Lsac_Contig3_G00129/Lsac_Contig83_G00055/Lsac_Cont…
GO:0007626	locomotory behavior	0.660052	0.436175	Lsac_Contig17_G00064/Lsac_Contig26_G00086/Lsac_Contig41_G00042/Lsac_Contig4_G00466/Lsac_Contig5_G00264/Lsac_Contig5_G00265/Lsac_Contig5_G00266/Lsac_Contig17_G00152
GO:0043491	protein kinase B signaling	0.670164	0.44163	Lsac_Contig151_G00001/Lsac_Contig151_G00002/Lsac_Contig209_G00001
GO:0045786	negative regulation of cell cycle	0.670164	0.44163	Lsac_Contig39_G00056/Lsac_Contig50_G00009/Lsac_Contig72_G00046
GO:0007268	chemical synaptic transmission	0.677974	0.446159	Lsac_Contig10_G00304/Lsac_Contig12_G00229/Lsac_Contig140_G00007/Lsac_Contig3_G00287/Lsac_Contig4_G00593/Lsac_Contig75_G00007/Lsac_Contig195_G00004/Lsac_Contig195_G00006/Lsac_Contig86_G00147/Lsac_Contig21_G00142/Lsac_Contig27_G00092/Lsac_Contig3_G00301
GO:0032993	protein-DNA complex	0.681092	0.446359	Lsac_Contig39_G00056/Lsac_Contig50_G00009/Lsac_Contig72_G00046
GO:0034605	cellular response to heat	0.681092	0.446359	Lsac_Contig135_G00050/Lsac_Contig1_G00348/Lsac_Contig49_G00075
GO:0046326	positive regulation of glucose import	0.681092	0.446359	Lsac_Contig151_G00001/Lsac_Contig151_G00002/Lsac_Contig209_G00001
GO:0000784	nuclear chromosome, telomeric region	0.682638	0.446757	Lsac_Contig12_G00227/Lsac_Contig24_G00047/Lsac_Contig9_G00048/Lsac_Contig9_G00151
GO:0004867	serine-type endopeptidase inhibitor activity	0.686269	0.448516	Lsac_Contig2_G00390/Lsac_Contig2_G00391/Lsac_Contig2_G00392/Lsac_Contig2_G00393/Lsac_Contig2_G00394
GO:0035914	skeletal muscle cell differentiation	0.691749	0.450859	Lsac_Contig39_G00056/Lsac_Contig50_G00009/Lsac_Contig72_G00046
GO:0045214	sarcomere organization	0.691749	0.450859	Lsac_Contig65_G00046/Lsac_Contig65_G00047/Lsac_Contig65_G00048
GO:0050852	T cell receptor signaling pathway	0.694588	0.451472	Lsac_Contig43_G00364/Lsac_Contig43_G00365/Lsac_Contig43_G00366/Lsac_Contig3_G00077/Lsac_Contig153_G00014
GO:1902600	proton transmembrane transport	0.694588	0.451472	Lsac_Contig23_G00019/Lsac_Contig23_G00021/Lsac_Contig26_G00092/Lsac_Contig36_G00060/Lsac_Contig36_G00061
GO:0003779	actin binding	0.702748	0.456153	Lsac_Contig63_G00005/Lsac_Contig32_G00174/Lsac_Contig36_G00009/Lsac_Contig4_G00132/Lsac_Contig68_G00133/Lsac_Contig5_G00264/Lsac_Contig5_G00265/Lsac_Contig5_G00266/Lsac_Contig139_G00001/Lsac_Contig139_G00043/Lsac_Contig139_G00044/Lsac_Contig145_G00001/Lsac_Contig206_G00002/Lsac_Contig218_G00001/Lsac_Contig68_G00296/Lsac_Contig68_G00336/Lsac_Contig68_G00337/Lsac_Contig90_G00001/Lsac_Contig90_G0000…
GO:0032496	response to lipopolysaccharide	0.709672	0.46002	Lsac_Contig14_G00196/Lsac_Contig14_G00197/Lsac_Contig14_G00198/Lsac_Contig14_G00199/Lsac_Contig14_G00200/Lsac_Contig14_G00201/Lsac_Contig153_G00014
GO:0051592	response to calcium ion	0.712253	0.461064	Lsac_Contig65_G00046/Lsac_Contig65_G00047/Lsac_Contig65_G00048
GO:0006898	receptor-mediated endocytosis	0.718629	0.46456	Lsac_Contig195_G00001/Lsac_Contig7_G00217/Lsac_Contig7_G00218/Lsac_Contig7_G00219/Lsac_Contig7_G00220
GO:0006936	muscle contraction	0.722103	0.46554	Lsac_Contig65_G00046/Lsac_Contig65_G00047/Lsac_Contig65_G00048
GO:0007193	adenylate cyclase-inhibiting G protein-coupled receptor signaling pathway	0.722103	0.46554	Lsac_Contig87_G00010/Lsac_Contig21_G00142/Lsac_Contig3_G00301
GO:0030017	sarcomere	0.731688	0.470445	Lsac_Contig65_G00046/Lsac_Contig65_G00047/Lsac_Contig65_G00048
GO:0043085	positive regulation of catalytic activity	0.731688	0.470445	Lsac_Contig39_G00056/Lsac_Contig50_G00009/Lsac_Contig72_G00046
GO:0042493	response to drug	0.741476	0.476083	Lsac_Contig3_G00117/Lsac_Contig3_G00118/Lsac_Contig3_G00119/Lsac_Contig3_G00120/Lsac_Contig3_G00121/Lsac_Contig3_G00122/Lsac_Contig3_G00123/Lsac_Contig80_G00211/Lsac_Contig136_G00015
GO:0030334	regulation of cell migration	0.742457	0.476083	Lsac_Contig15_G00175/Lsac_Contig26_G00014/Lsac_Contig2_G00415/Lsac_Contig32_G00174/Lsac_Contig36_G00009/Lsac_Contig4_G00132/Lsac_Contig134_G00062
GO:0005771	multivesicular body	0.750074	0.479674	Lsac_Contig110_G00055/Lsac_Contig110_G00056/Lsac_Contig21_G00057
GO:0070936	protein K48-linked ubiquitination	0.750074	0.479674	Lsac_Contig5_G00264/Lsac_Contig5_G00265/Lsac_Contig5_G00266
GO:0043621	protein self-association	0.75154	0.479966	Lsac_Contig80_G00211/Lsac_Contig65_G00046/Lsac_Contig65_G00047/Lsac_Contig65_G00048
GO:0008286	insulin receptor signaling pathway	0.767435	0.489461	Lsac_Contig151_G00001/Lsac_Contig151_G00002/Lsac_Contig209_G00001
GO:0055038	recycling endosome membrane	0.775741	0.494095	Lsac_Contig26_G00092/Lsac_Contig36_G00060/Lsac_Contig36_G00061
GO:0000785	chromatin	0.778157	0.494972	Lsac_Contig24_G00038/Lsac_Contig80_G00211/Lsac_Contig81_G00011/Lsac_Contig81_G00012/Lsac_Contig98_G00001/Lsac_Contig12_G00227/Lsac_Contig24_G00047/Lsac_Contig9_G00048
GO:0006887	exocytosis	0.779498	0.495163	Lsac_Contig10_G00304/Lsac_Contig12_G00229/Lsac_Contig140_G00007/Lsac_Contig3_G00287/Lsac_Contig4_G00593/Lsac_Contig75_G00007
GO:0031175	neuron projection development	0.789593	0.500907	Lsac_Contig10_G00177/Lsac_Contig10_G00304/Lsac_Contig12_G00229/Lsac_Contig13_G00202/Lsac_Contig140_G00007/Lsac_Contig16_G00028/Lsac_Contig3_G00287/Lsac_Contig4_G00593/Lsac_Contig63_G00014/Lsac_Contig75_G00007
GO:0021766	hippocampus development	0.79162	0.501524	Lsac_Contig77_G00020/Lsac_Contig81_G00011/Lsac_Contig81_G00012
GO:0031514	motile cilium	0.794698	0.502804	Lsac_Contig107_G00001/Lsac_Contig42_G00040/Lsac_Contig19_G00167/Lsac_Contig45_G00103/Lsac_Contig51_G00026/Lsac_Contig66_G00016/Lsac_Contig66_G00017
GO:0001933	negative regulation of protein phosphorylation	0.796964	0.503568	Lsac_Contig123_G00037/Lsac_Contig124_G00017/Lsac_Contig68_G00131/Lsac_Contig5_G00264/Lsac_Contig5_G00265/Lsac_Contig5_G00266
GO:0047485	protein N-terminus binding	0.799972	0.504799	Lsac_Contig77_G00020/Lsac_Contig80_G00211/Lsac_Contig24_G00153/Lsac_Contig24_G00154/Lsac_Contig24_G00155/Lsac_Contig24_G00158/Lsac_Contig46_G00082
GO:0005080	protein kinase C binding	0.806552	0.508277	Lsac_Contig151_G00001/Lsac_Contig151_G00002/Lsac_Contig209_G00001
GO:0007417	central nervous system development	0.818568	0.515167	Lsac_Contig80_G00211/Lsac_Contig80_G00057/Lsac_Contig124_G00038/Lsac_Contig24_G00156/Lsac_Contig24_G00159/Lsac_Contig46_G00081
GO:0043410	positive regulation of MAPK cascade	0.820041	0.51518	Lsac_Contig49_G00075/Lsac_Contig14_G00196/Lsac_Contig14_G00197/Lsac_Contig14_G00198/Lsac_Contig14_G00199/Lsac_Contig14_G00200/Lsac_Contig14_G00201
GO:0007229	integrin-mediated signaling pathway	0.820755	0.51518	Lsac_Contig67_G00004/Lsac_Contig67_G00005/Lsac_Contig67_G00006/Lsac_Contig134_G00063
GO:0005811	lipid droplet	0.823991	0.516152	Lsac_Contig77_G00020/Lsac_Contig10_G00084/Lsac_Contig219_G00001/Lsac_Contig25_G00079/Lsac_Contig54_G00106
GO:0003729	mRNA binding	0.824472	0.516152	Lsac_Contig49_G00075/Lsac_Contig37_G00097/Lsac_Contig14_G00052/Lsac_Contig4_G00189/Lsac_Contig8_G00145/Lsac_Contig88_G00041/Lsac_Contig11_G00193/Lsac_Contig146_G00002/Lsac_Contig34_G00115/Lsac_Contig3_G00349/Lsac_Contig5_G00193/Lsac_Contig5_G00367
GO:0042593	glucose homeostasis	0.82684	0.516953	Lsac_Contig3_G00168/Lsac_Contig41_G00048/Lsac_Contig50_G00095/Lsac_Contig50_G00096/Lsac_Contig71_G00057/Lsac_Contig76_G00123/Lsac_Contig96_G00013/Lsac_Contig96_G00014
GO:0031072	heat shock protein binding	0.832503	0.519811	Lsac_Contig49_G00075/Lsac_Contig5_G00264/Lsac_Contig5_G00265/Lsac_Contig5_G00266
GO:0003735	structural constituent of ribosome	0.839705	0.520557	Lsac_Contig23_G00091/Lsac_Contig30_G00042/Lsac_Contig41_G00039/Lsac_Contig4_G00145/Lsac_Contig82_G00002/Lsac_Contig14_G00052/Lsac_Contig4_G00189/Lsac_Contig8_G00145
GO:0001664	G protein-coupled receptor binding	0.839972	0.520557	Lsac_Contig5_G00264/Lsac_Contig5_G00265/Lsac_Contig5_G00266
GO:0007050	cell cycle arrest	0.843602	0.520557	Lsac_Contig80_G00211/Lsac_Contig81_G00011/Lsac_Contig81_G00012/Lsac_Contig3_G00081
GO:0006633	fatty acid biosynthetic process	0.846024	0.520557	Lsac_Contig90_G00110/Lsac_Contig90_G00112/Lsac_Contig90_G00113
GO:0016477	cell migration	0.847091	0.520557	Lsac_Contig15_G00318/Lsac_Contig10_G00177/Lsac_Contig10_G00304/Lsac_Contig12_G00229/Lsac_Contig13_G00202/Lsac_Contig140_G00007/Lsac_Contig16_G00028/Lsac_Contig3_G00287/Lsac_Contig4_G00593/Lsac_Contig63_G00014/Lsac_Contig75_G00007/Lsac_Contig67_G00004/Lsac_Contig67_G00005/Lsac_Contig67_G00006/Lsac_Contig134_G00058/Lsac_Contig134_G00063
GO:0048704	embryonic skeletal system morphogenesis	0.851875	0.520557	Lsac_Contig24_G00155/Lsac_Contig24_G00156/Lsac_Contig46_G00082
GO:0050714	positive regulation of protein secretion	0.851875	0.520557	Lsac_Contig65_G00046/Lsac_Contig65_G00047/Lsac_Contig65_G00048
GO:0002250	adaptive immune response	0.851957	0.520557	Lsac_Contig77_G00020/Lsac_Contig122_G00013/Lsac_Contig160_G00019/Lsac_Contig110_G00055/Lsac_Contig110_G00056/Lsac_Contig21_G00057
GO:0032091	negative regulation of protein binding	0.854075	0.520557	Lsac_Contig10_G00340/Lsac_Contig162_G00001/Lsac_Contig162_G00004/Lsac_Contig28_G00055
GO:0010008	endosome membrane	0.85629	0.520557	Lsac_Contig11_G00369/Lsac_Contig24_G00028/Lsac_Contig4_G00476/Lsac_Contig6_G00328/Lsac_Contig87_G00017/Lsac_Contig9_G00058
GO:0016324	apical plasma membrane	0.860067	0.520557	Lsac_Contig87_G00010/Lsac_Contig2_G00307/Lsac_Contig107_G00001/Lsac_Contig42_G00040/Lsac_Contig86_G00156/Lsac_Contig86_G00157/Lsac_Contig139_G00001/Lsac_Contig139_G00043/Lsac_Contig139_G00044/Lsac_Contig145_G00001/Lsac_Contig206_G00002/Lsac_Contig218_G00001/Lsac_Contig68_G00296/Lsac_Contig68_G00336/Lsac_Contig68_G00337/Lsac_Contig90_G00001/Lsac_Contig90_G00002/Lsac_Contig90_G00122/Lsac_Contig95_G…
GO:0098609	cell-cell adhesion	0.863785	0.520557	Lsac_Contig68_G00129/Lsac_Contig57_G00070/Lsac_Contig57_G00071/Lsac_Contig57_G00075/Lsac_Contig57_G00076/Lsac_Contig57_G00077/Lsac_Contig15_G00333/Lsac_Contig87_G00036/Lsac_Contig134_G00063
GO:0002376	immune system process	0.867415	0.520557	Lsac_Contig24_G00038/Lsac_Contig110_G00026/Lsac_Contig110_G00037/Lsac_Contig121_G00001/Lsac_Contig121_G00010/Lsac_Contig121_G00013/Lsac_Contig121_G00017/Lsac_Contig121_G00041/Lsac_Contig132_G00001/Lsac_Contig136_G00010/Lsac_Contig80_G00062/Lsac_Contig122_G00013/Lsac_Contig160_G00019/Lsac_Contig110_G00055/Lsac_Contig110_G00056/Lsac_Contig21_G00057/Lsac_Contig121_G00005/Lsac_Contig136_G00016/Lsac_C…
GO:0000187	activation of MAPK activity	0.868664	0.520557	Lsac_Contig81_G00011/Lsac_Contig81_G00012/Lsac_Contig27_G00092/Lsac_Contig153_G00014
GO:0005770	late endosome	0.870335	0.520557	Lsac_Contig26_G00092/Lsac_Contig14_G00196/Lsac_Contig14_G00197/Lsac_Contig14_G00198/Lsac_Contig14_G00199/Lsac_Contig14_G00200/Lsac_Contig14_G00201/Lsac_Contig153_G00014
GO:0042826	histone deacetylase binding	0.872589	0.520557	Lsac_Contig80_G00211/Lsac_Contig5_G00264/Lsac_Contig5_G00265/Lsac_Contig5_G00266/Lsac_Contig9_G00048/Lsac_Contig9_G00151
GO:0048538	thymus development	0.87338	0.520557	Lsac_Contig153_G00014/Lsac_Contig24_G00155/Lsac_Contig46_G00082
GO:0030496	midbody	0.873805	0.520557	Lsac_Contig126_G00051/Lsac_Contig14_G00150/Lsac_Contig15_G00322/Lsac_Contig15_G00331/Lsac_Contig31_G00083/Lsac_Contig4_G00596/Lsac_Contig66_G00033/Lsac_Contig6_G00329
GO:0051865	protein autoubiquitination	0.878306	0.520557	Lsac_Contig5_G00264/Lsac_Contig5_G00265/Lsac_Contig5_G00266
GO:0043433	negative regulation of DNA-binding transcription factor activity	0.881981	0.520557	Lsac_Contig68_G00131/Lsac_Contig39_G00056/Lsac_Contig50_G00009/Lsac_Contig72_G00046
GO:0009617	response to bacterium	0.886929	0.520557	Lsac_Contig80_G00057/Lsac_Contig80_G00059/Lsac_Contig195_G00001/Lsac_Contig7_G00217/Lsac_Contig7_G00218/Lsac_Contig7_G00219/Lsac_Contig7_G00220/Lsac_Contig13_G00242
GO:0051087	chaperone binding	0.891366	0.520557	Lsac_Contig77_G00020/Lsac_Contig80_G00211/Lsac_Contig5_G00264/Lsac_Contig5_G00265/Lsac_Contig5_G00266
GO:0099056	integral component of presynaptic membrane	0.891366	0.520557	Lsac_Contig3_G00301/Lsac_Contig9_G00219/Lsac_Contig9_G00221/Lsac_Contig9_G00225/Lsac_Contig9_G00227
GO:0016607	nuclear speck	0.891419	0.520557	Lsac_Contig13_G00063/Lsac_Contig17_G00291/Lsac_Contig1_G00365/Lsac_Contig1_G00372/Lsac_Contig1_G00447/Lsac_Contig23_G00120/Lsac_Contig28_G00078/Lsac_Contig2_G00418/Lsac_Contig63_G00005/Lsac_Contig7_G00117/Lsac_Contig3_G00025/Lsac_Contig3_G00026/Lsac_Contig3_G00027/Lsac_Contig3_G00031/Lsac_Contig3_G00033/Lsac_Contig88_G00028/Lsac_Contig5_G00264/Lsac_Contig5_G00265/Lsac_Contig5_G00266
GO:1901215	negative regulation of neuron death	0.892074	0.520557	Lsac_Contig5_G00264/Lsac_Contig5_G00265/Lsac_Contig5_G00266
GO:0050821	protein stabilization	0.892329	0.520557	Lsac_Contig77_G00020/Lsac_Contig80_G00211/Lsac_Contig5_G00264/Lsac_Contig5_G00265/Lsac_Contig5_G00266/Lsac_Contig125_G00065/Lsac_Contig150_G00001/Lsac_Contig150_G00002/Lsac_Contig43_G00368
GO:0003713	transcription coactivator activity	0.893382	0.520557	Lsac_Contig13_G00063/Lsac_Contig17_G00291/Lsac_Contig1_G00365/Lsac_Contig1_G00372/Lsac_Contig1_G00447/Lsac_Contig23_G00120/Lsac_Contig28_G00078/Lsac_Contig2_G00418/Lsac_Contig7_G00117/Lsac_Contig39_G00056/Lsac_Contig50_G00009/Lsac_Contig72_G00046
GO:0005244	voltage-gated ion channel activity	0.897389	0.520557	Lsac_Contig17_G00151/Lsac_Contig17_G00152/Lsac_Contig9_G00219/Lsac_Contig9_G00221/Lsac_Contig9_G00225/Lsac_Contig9_G00227
GO:0005102	signaling receptor binding	0.907246	0.520557	Lsac_Contig121_G00008/Lsac_Contig121_G00011/Lsac_Contig121_G00012/Lsac_Contig136_G00014/Lsac_Contig183_G00001/Lsac_Contig183_G00002/Lsac_Contig109_G00011/Lsac_Contig109_G00012/Lsac_Contig14_G00196/Lsac_Contig14_G00197/Lsac_Contig14_G00198/Lsac_Contig14_G00199/Lsac_Contig14_G00200/Lsac_Contig14_G00201/Lsac_Contig43_G00364/Lsac_Contig43_G00365/Lsac_Contig43_G00366/Lsac_Contig134_G00062/Lsac_Contig1…
GO:0016605	PML body	0.908254	0.520557	Lsac_Contig80_G00211/Lsac_Contig9_G00048/Lsac_Contig9_G00151
GO:0004175	endopeptidase activity	0.908567	0.520557	Lsac_Contig121_G00005/Lsac_Contig136_G00016/Lsac_Contig7_G00078/Lsac_Contig80_G00119
GO:0005840	ribosome	0.909783	0.520557	Lsac_Contig23_G00091/Lsac_Contig30_G00042/Lsac_Contig41_G00039/Lsac_Contig4_G00145/Lsac_Contig82_G00002/Lsac_Contig14_G00052/Lsac_Contig4_G00189/Lsac_Contig8_G00145
GO:0065003	protein-containing complex assembly	0.911896	0.520557	Lsac_Contig80_G00211/Lsac_Contig39_G00056/Lsac_Contig50_G00009/Lsac_Contig72_G00046
GO:0050808	synapse organization	0.91194	0.520557	Lsac_Contig77_G00020/Lsac_Contig26_G00092/Lsac_Contig13_G00297
GO:0071805	potassium ion transmembrane transport	0.914327	0.520557	Lsac_Contig23_G00019/Lsac_Contig23_G00021/Lsac_Contig26_G00092/Lsac_Contig36_G00060/Lsac_Contig36_G00061
GO:0007204	positive regulation of cytosolic calcium ion concentration	0.914841	0.520557	Lsac_Contig14_G00196/Lsac_Contig14_G00197/Lsac_Contig14_G00198/Lsac_Contig14_G00199/Lsac_Contig14_G00200/Lsac_Contig14_G00201/Lsac_Contig86_G00156/Lsac_Contig86_G00157
GO:0007030	Golgi organization	0.921245	0.520557	Lsac_Contig55_G00015/Lsac_Contig125_G00065/Lsac_Contig150_G00001/Lsac_Contig150_G00002
GO:0003007	heart morphogenesis	0.922203	0.520557	Lsac_Contig65_G00046/Lsac_Contig65_G00047/Lsac_Contig65_G00048
GO:0009267	cellular response to starvation	0.925373	0.520557	Lsac_Contig90_G00110/Lsac_Contig90_G00112/Lsac_Contig90_G00113
GO:0042277	peptide binding	0.926973	0.520557	Lsac_Contig121_G00008/Lsac_Contig121_G00011/Lsac_Contig136_G00014/Lsac_Contig183_G00001
GO:0017137	Rab GTPase binding	0.927989	0.520557	Lsac_Contig11_G00369/Lsac_Contig24_G00028/Lsac_Contig4_G00476/Lsac_Contig6_G00328/Lsac_Contig87_G00017/Lsac_Contig9_G00058
GO:0019233	sensory perception of pain	0.928425	0.520557	Lsac_Contig86_G00156/Lsac_Contig86_G00157/Lsac_Contig153_G00014
GO:0014069	postsynaptic density	0.929424	0.520557	Lsac_Contig77_G00020/Lsac_Contig5_G00264/Lsac_Contig5_G00265/Lsac_Contig5_G00266/Lsac_Contig86_G00147/Lsac_Contig153_G00014/Lsac_Contig139_G00001/Lsac_Contig139_G00043/Lsac_Contig139_G00044/Lsac_Contig145_G00001/Lsac_Contig206_G00002/Lsac_Contig218_G00001/Lsac_Contig68_G00296/Lsac_Contig68_G00336/Lsac_Contig68_G00337/Lsac_Contig90_G00001/Lsac_Contig90_G00002/Lsac_Contig95_G00091/Lsac_Contig95_G00…
GO:0016604	nuclear body	0.930414	0.520557	Lsac_Contig17_G00270/Lsac_Contig63_G00005/Lsac_Contig110_G00048/Lsac_Contig110_G00050/Lsac_Contig121_G00039/Lsac_Contig122_G00008/Lsac_Contig124_G00001/Lsac_Contig124_G00021/Lsac_Contig124_G00031/Lsac_Contig135_G00002/Lsac_Contig135_G00019/Lsac_Contig135_G00043/Lsac_Contig135_G00046/Lsac_Contig83_G00010/Lsac_Contig80_G00211/Lsac_Contig9_G00225
GO:0071456	cellular response to hypoxia	0.931361	0.520557	Lsac_Contig9_G00219/Lsac_Contig9_G00221/Lsac_Contig9_G00227
GO:0032436	positive regulation of proteasomal ubiquitin-dependent protein catabolic process	0.934186	0.520557	Lsac_Contig5_G00264/Lsac_Contig5_G00265/Lsac_Contig5_G00266
GO:0034765	regulation of ion transmembrane transport	0.9348	0.520557	Lsac_Contig17_G00151/Lsac_Contig17_G00152/Lsac_Contig9_G00219/Lsac_Contig9_G00221/Lsac_Contig9_G00225/Lsac_Contig9_G00227
GO:0015630	microtubule cytoskeleton	0.936498	0.520557	Lsac_Contig123_G00039/Lsac_Contig122_G00006/Lsac_Contig44_G00002/Lsac_Contig107_G00001/Lsac_Contig42_G00040/Lsac_Contig61_G00105/Lsac_Contig20_G00001/Lsac_Contig30_G00003/Lsac_Contig30_G00098
GO:0004222	metalloendopeptidase activity	0.937316	0.520557	Lsac_Contig105_G00001/Lsac_Contig25_G00082/Lsac_Contig25_G00083/Lsac_Contig61_G00001
GO:0007015	actin filament organization	0.939017	0.520557	Lsac_Contig15_G00175/Lsac_Contig26_G00014/Lsac_Contig2_G00415/Lsac_Contig32_G00174/Lsac_Contig36_G00009/Lsac_Contig4_G00132
GO:0006979	response to oxidative stress	0.939685	0.520557	Lsac_Contig68_G00131/Lsac_Contig80_G00211/Lsac_Contig7_G00078/Lsac_Contig80_G00119
GO:0043130	ubiquitin binding	0.944446	0.520557	Lsac_Contig5_G00264/Lsac_Contig5_G00265/Lsac_Contig5_G00266
GO:0032869	cellular response to insulin stimulus	0.946768	0.520557	Lsac_Contig151_G00001/Lsac_Contig151_G00002/Lsac_Contig209_G00001
GO:0004252	serine-type endopeptidase activity	0.947799	0.520557	Lsac_Contig195_G00001/Lsac_Contig35_G00090/Lsac_Contig7_G00218/Lsac_Contig7_G00219/Lsac_Contig7_G00220
GO:0005791	rough endoplasmic reticulum	0.949	0.520557	Lsac_Contig44_G00131/Lsac_Contig44_G00132/Lsac_Contig3_G00301
GO:0030900	forebrain development	0.949	0.520557	Lsac_Contig81_G00011/Lsac_Contig81_G00012/Lsac_Contig46_G00082
GO:0032092	positive regulation of protein binding	0.949	0.520557	Lsac_Contig5_G00264/Lsac_Contig5_G00265/Lsac_Contig5_G00266
GO:0050680	negative regulation of epithelial cell proliferation	0.949	0.520557	Lsac_Contig39_G00056/Lsac_Contig50_G00009/Lsac_Contig72_G00046
GO:0005667	transcription factor complex	0.949449	0.520557	Lsac_Contig13_G00063/Lsac_Contig17_G00291/Lsac_Contig1_G00365/Lsac_Contig1_G00372/Lsac_Contig1_G00447/Lsac_Contig23_G00120/Lsac_Contig28_G00078/Lsac_Contig2_G00418/Lsac_Contig7_G00117/Lsac_Contig80_G00211/Lsac_Contig24_G00156/Lsac_Contig24_G00159/Lsac_Contig46_G00081
GO:0055037	recycling endosome	0.949663	0.520557	Lsac_Contig23_G00019/Lsac_Contig23_G00021/Lsac_Contig26_G00092/Lsac_Contig36_G00060/Lsac_Contig36_G00061
GO:0043161	proteasome-mediated ubiquitin-dependent protein catabolic process	0.94999	0.520557	Lsac_Contig121_G00005/Lsac_Contig136_G00016/Lsac_Contig7_G00078/Lsac_Contig80_G00119/Lsac_Contig5_G00264/Lsac_Contig5_G00265/Lsac_Contig5_G00266
GO:0004713	protein tyrosine kinase activity	0.955888	0.520557	Lsac_Contig65_G00046/Lsac_Contig65_G00047/Lsac_Contig65_G00048/Lsac_Contig61_G00105
GO:0006914	autophagy	0.956123	0.520557	Lsac_Contig80_G00211/Lsac_Contig5_G00264/Lsac_Contig5_G00265/Lsac_Contig5_G00266/Lsac_Contig125_G00065/Lsac_Contig150_G00001/Lsac_Contig150_G00002
GO:0008584	male gonad development	0.957082	0.520557	Lsac_Contig39_G00056/Lsac_Contig50_G00009/Lsac_Contig72_G00046
GO:0016853	isomerase activity	0.959258	0.520557	Lsac_Contig10_G00084/Lsac_Contig219_G00001/Lsac_Contig25_G00079/Lsac_Contig54_G00106
GO:0001501	skeletal system development	0.963868	0.520557	Lsac_Contig44_G00131/Lsac_Contig44_G00132/Lsac_Contig80_G00057/Lsac_Contig124_G00038
GO:0000151	ubiquitin ligase complex	0.963952	0.520557	Lsac_Contig5_G00264/Lsac_Contig5_G00265/Lsac_Contig5_G00266
GO:0007613	memory	0.966666	0.520557	Lsac_Contig3_G00301/Lsac_Contig9_G00219/Lsac_Contig9_G00221/Lsac_Contig9_G00227
GO:0030165	PDZ domain binding	0.966666	0.520557	Lsac_Contig5_G00264/Lsac_Contig5_G00265/Lsac_Contig5_G00266/Lsac_Contig3_G00301
GO:0050804	modulation of chemical synaptic transmission	0.966985	0.520557	Lsac_Contig5_G00264/Lsac_Contig5_G00265/Lsac_Contig5_G00266
GO:0019221	cytokine-mediated signaling pathway	0.969776	0.520557	Lsac_Contig130_G00030/Lsac_Contig130_G00031/Lsac_Contig54_G00062
GO:0071346	cellular response to interferon-gamma	0.969776	0.520557	Lsac_Contig110_G00055/Lsac_Contig110_G00056/Lsac_Contig21_G00057
GO:0006935	chemotaxis	0.971087	0.520557	Lsac_Contig61_G00105/Lsac_Contig13_G00241/Lsac_Contig13_G00242
GO:0060548	negative regulation of cell death	0.972343	0.520557	Lsac_Contig5_G00264/Lsac_Contig5_G00265/Lsac_Contig5_G00266
GO:0008013	beta-catenin binding	0.973548	0.520557	Lsac_Contig5_G00264/Lsac_Contig5_G00265/Lsac_Contig5_G00266
GO:1990904	ribonucleoprotein complex	0.973639	0.520557	Lsac_Contig13_G00202/Lsac_Contig1_G00438/Lsac_Contig87_G00023/Lsac_Contig37_G00097/Lsac_Contig9_G00048/Lsac_Contig9_G00151
GO:0016042	lipid catabolic process	0.973897	0.520557	Lsac_Contig151_G00001/Lsac_Contig151_G00002/Lsac_Contig209_G00001/Lsac_Contig1_G00221
GO:0006954	inflammatory response	0.974406	0.520557	Lsac_Contig81_G00011/Lsac_Contig81_G00012/Lsac_Contig14_G00196/Lsac_Contig14_G00197/Lsac_Contig14_G00198/Lsac_Contig14_G00199/Lsac_Contig14_G00200/Lsac_Contig14_G00201/Lsac_Contig130_G00030/Lsac_Contig130_G00031/Lsac_Contig54_G00062/Lsac_Contig13_G00296
GO:0006888	ER to Golgi vesicle-mediated transport	0.97687	0.520557	Lsac_Contig125_G00065/Lsac_Contig150_G00001/Lsac_Contig150_G00002
GO:0019903	protein phosphatase binding	0.97687	0.520557	Lsac_Contig80_G00211/Lsac_Contig3_G00026/Lsac_Contig3_G00028
GO:0031012	extracellular matrix	0.976887	0.520557	Lsac_Contig10_G00177/Lsac_Contig68_G00131/Lsac_Contig80_G00057/Lsac_Contig105_G00001/Lsac_Contig25_G00082/Lsac_Contig25_G00083/Lsac_Contig61_G00001/Lsac_Contig195_G00001/Lsac_Contig7_G00217/Lsac_Contig7_G00218/Lsac_Contig7_G00219/Lsac_Contig7_G00220/Lsac_Contig152_G00001/Lsac_Contig124_G00038
GO:0005819	spindle	0.97886	0.520557	Lsac_Contig12_G00227/Lsac_Contig24_G00047/Lsac_Contig9_G00048
GO:0043065	positive regulation of apoptotic process	0.979858	0.520557	Lsac_Contig80_G00211/Lsac_Contig81_G00011/Lsac_Contig81_G00012/Lsac_Contig23_G00091/Lsac_Contig30_G00042/Lsac_Contig41_G00039/Lsac_Contig4_G00145/Lsac_Contig82_G00002/Lsac_Contig107_G00001/Lsac_Contig42_G00040/Lsac_Contig5_G00264/Lsac_Contig5_G00265/Lsac_Contig5_G00266/Lsac_Contig39_G00056/Lsac_Contig50_G00009/Lsac_Contig72_G00046
GO:0009791	post-embryonic development	0.980686	0.520557	Lsac_Contig135_G00024/Lsac_Contig81_G00011/Lsac_Contig81_G00012
GO:0032880	regulation of protein localization	0.981542	0.520557	Lsac_Contig49_G00075/Lsac_Contig14_G00170/Lsac_Contig83_G00055
GO:0071222	cellular response to lipopolysaccharide	0.985456	0.520557	Lsac_Contig135_G00050/Lsac_Contig1_G00348/Lsac_Contig3_G00347/Lsac_Contig134_G00063
GO:0031966	mitochondrial membrane	0.985962	0.520557	Lsac_Contig21_G00126/Lsac_Contig23_G00035/Lsac_Contig26_G00150
GO:0000278	mitotic cell cycle	0.987196	0.520557	Lsac_Contig20_G00001/Lsac_Contig30_G00003/Lsac_Contig30_G00098
GO:0090090	negative regulation of canonical Wnt signaling pathway	0.98825	0.520557	Lsac_Contig68_G00129/Lsac_Contig5_G00264/Lsac_Contig5_G00265/Lsac_Contig5_G00266
GO:0000776	kinetochore	0.988852	0.520557	Lsac_Contig49_G00075/Lsac_Contig9_G00048/Lsac_Contig9_G00151
GO:0030246	carbohydrate binding	0.989534	0.520557	Lsac_Contig20_G00184/Lsac_Contig3_G00002/Lsac_Contig3_G00020/Lsac_Contig83_G00136/Lsac_Contig83_G00137/Lsac_Contig8_G00358/Lsac_Contig152_G00001
GO:0019900	kinase binding	0.991165	0.520557	Lsac_Contig5_G00264/Lsac_Contig5_G00265/Lsac_Contig5_G00266
GO:0000226	microtubule cytoskeleton organization	0.992039	0.520557	Lsac_Contig68_G00133/Lsac_Contig20_G00001/Lsac_Contig30_G00003/Lsac_Contig30_G00098
GO:0051092	positive regulation of NF-kappaB transcription factor activity	0.992245	0.520557	Lsac_Contig130_G00030/Lsac_Contig130_G00031/Lsac_Contig54_G00062/Lsac_Contig14_G00170/Lsac_Contig83_G00055
GO:0006897	endocytosis	0.992478	0.520557	Lsac_Contig2_G00307/Lsac_Contig35_G00090/Lsac_Contig11_G00369/Lsac_Contig24_G00028/Lsac_Contig4_G00476/Lsac_Contig6_G00328/Lsac_Contig87_G00017/Lsac_Contig9_G00058
GO:0000287	magnesium ion binding	0.994027	0.520557	Lsac_Contig17_G00064/Lsac_Contig26_G00086/Lsac_Contig41_G00042/Lsac_Contig4_G00466/Lsac_Contig107_G00001/Lsac_Contig42_G00040/Lsac_Contig5_G00369
GO:0070588	calcium ion transmembrane transport	0.994737	0.520557	Lsac_Contig17_G00151/Lsac_Contig17_G00152/Lsac_Contig9_G00225
GO:0061630	ubiquitin protein ligase activity	0.994984	0.520557	Lsac_Contig24_G00038/Lsac_Contig5_G00264/Lsac_Contig5_G00265/Lsac_Contig5_G00266/Lsac_Contig14_G00170/Lsac_Contig3_G00129/Lsac_Contig83_G00055/Lsac_Contig43_G00364/Lsac_Contig43_G00365/Lsac_Contig43_G00366/Lsac_Contig43_G00368
GO:0000209	protein polyubiquitination	0.995092	0.520557	Lsac_Contig5_G00264/Lsac_Contig5_G00265/Lsac_Contig5_G00266/Lsac_Contig14_G00170/Lsac_Contig83_G00055
GO:0005216	ion channel activity	0.995099	0.520557	Lsac_Contig17_G00151/Lsac_Contig17_G00152/Lsac_Contig9_G00219/Lsac_Contig9_G00221/Lsac_Contig9_G00225/Lsac_Contig9_G00227
GO:0006813	potassium ion transport	0.995214	0.520557	Lsac_Contig77_G00020/Lsac_Contig36_G00060/Lsac_Contig36_G00061
GO:0004984	olfactory receptor activity	0.995514	0.520557	Lsac_Contig15_G00318/Lsac_Contig15_G00319/Lsac_Contig15_G00330/Lsac_Contig15_G00331
GO:0009952	anterior/posterior pattern specification	0.996046	0.520557	Lsac_Contig24_G00155/Lsac_Contig24_G00156/Lsac_Contig46_G00082
GO:0007283	spermatogenesis	0.996091	0.520557	Lsac_Contig110_G00012/Lsac_Contig110_G00046/Lsac_Contig121_G00020/Lsac_Contig122_G00007/Lsac_Contig132_G00014/Lsac_Contig135_G00005/Lsac_Contig3_G00157/Lsac_Contig83_G00091/Lsac_Contig124_G00007/Lsac_Contig107_G00001/Lsac_Contig42_G00040/Lsac_Contig19_G00167/Lsac_Contig45_G00103/Lsac_Contig92_G00036
GO:0003690	double-stranded DNA binding	0.996231	0.520557	Lsac_Contig44_G00131/Lsac_Contig44_G00132/Lsac_Contig153_G00014
GO:0045211	postsynaptic membrane	0.996648	0.520557	Lsac_Contig14_G00196/Lsac_Contig14_G00197/Lsac_Contig14_G00198/Lsac_Contig14_G00199/Lsac_Contig14_G00200/Lsac_Contig14_G00201/Lsac_Contig3_G00301
GO:0005925	focal adhesion	0.996787	0.520557	Lsac_Contig67_G00004/Lsac_Contig67_G00005/Lsac_Contig67_G00006/Lsac_Contig153_G00014/Lsac_Contig61_G00105
GO:0006412	translation	0.997014	0.520557	Lsac_Contig23_G00091/Lsac_Contig30_G00042/Lsac_Contig41_G00039/Lsac_Contig4_G00145/Lsac_Contig82_G00002/Lsac_Contig14_G00052/Lsac_Contig4_G00189/Lsac_Contig8_G00145
GO:0048511	rhythmic process	0.997889	0.520557	Lsac_Contig80_G00211/Lsac_Contig86_G00147/Lsac_Contig9_G00048
GO:0010976	positive regulation of neuron projection development	0.998419	0.520557	Lsac_Contig68_G00129/Lsac_Contig86_G00156/Lsac_Contig86_G00157/Lsac_Contig61_G00105
GO:0042383	sarcolemma	0.998572	0.520557	Lsac_Contig65_G00048/Lsac_Contig134_G00062/Lsac_Contig17_G00151
GO:0016757	transferase activity, transferring glycosyl groups	0.998624	0.520557	Lsac_Contig17_G00064/Lsac_Contig26_G00086/Lsac_Contig41_G00042/Lsac_Contig4_G00466
GO:0006631	fatty acid metabolic process	0.99864	0.520557	Lsac_Contig90_G00110/Lsac_Contig90_G00112/Lsac_Contig90_G00113
GO:0008017	microtubule binding	0.998658	0.520557	Lsac_Contig68_G00131/Lsac_Contig68_G00133/Lsac_Contig3_G00044/Lsac_Contig59_G00008/Lsac_Contig134_G00063/Lsac_Contig13_G00296/Lsac_Contig61_G00105
GO:0031625	ubiquitin protein ligase binding	0.998767	0.520557	Lsac_Contig80_G00211/Lsac_Contig110_G00055/Lsac_Contig110_G00056/Lsac_Contig21_G00057/Lsac_Contig5_G00264/Lsac_Contig5_G00265/Lsac_Contig5_G00266/Lsac_Contig17_G00151/Lsac_Contig17_G00152/Lsac_Contig136_G00015
GO:0016887	ATPase activity	0.998949	0.520557	Lsac_Contig121_G00003/Lsac_Contig121_G00009/Lsac_Contig136_G00015/Lsac_Contig1_G00305/Lsac_Contig21_G00089/Lsac_Contig39_G00038/Lsac_Contig3_G00341/Lsac_Contig6_G00166
GO:0044325	ion channel binding	0.999037	0.520557	Lsac_Contig87_G00010/Lsac_Contig17_G00151/Lsac_Contig17_G00152
GO:0005694	chromosome	0.999154	0.520557	Lsac_Contig49_G00075/Lsac_Contig26_G00086/Lsac_Contig4_G00466/Lsac_Contig126_G00051/Lsac_Contig14_G00150/Lsac_Contig15_G00322/Lsac_Contig15_G00331/Lsac_Contig31_G00083/Lsac_Contig4_G00596/Lsac_Contig66_G00033/Lsac_Contig6_G00329/Lsac_Contig9_G00151
GO:0008022	protein C-terminus binding	0.999335	0.520557	Lsac_Contig80_G00211/Lsac_Contig24_G00153/Lsac_Contig24_G00154/Lsac_Contig24_G00155/Lsac_Contig24_G00158/Lsac_Contig46_G00082
GO:0036064	ciliary basal body	0.999414	0.520557	Lsac_Contig151_G00001/Lsac_Contig151_G00002/Lsac_Contig209_G00001
GO:0046982	protein heterodimerization activity	0.999425	0.520557	Lsac_Contig123_G00039/Lsac_Contig122_G00006/Lsac_Contig44_G00002/Lsac_Contig80_G00211/Lsac_Contig134_G00063/Lsac_Contig4_G00099/Lsac_Contig50_G00127/Lsac_Contig80_G00031/Lsac_Contig80_G00172
GO:0001701	in utero embryonic development	0.999469	0.520557	Lsac_Contig121_G00025/Lsac_Contig122_G00010/Lsac_Contig123_G00027/Lsac_Contig124_G00030/Lsac_Contig135_G00029/Lsac_Contig80_G00211/Lsac_Contig65_G00046/Lsac_Contig65_G00047/Lsac_Contig65_G00048
GO:0005765	lysosomal membrane	0.99947	0.520557	Lsac_Contig121_G00003/Lsac_Contig121_G00009/Lsac_Contig1_G00221
GO:0072659	protein localization to plasma membrane	0.99947	0.520557	Lsac_Contig125_G00065/Lsac_Contig150_G00001/Lsac_Contig150_G00002
GO:0006281	DNA repair	0.999481	0.520557	Lsac_Contig13_G00063/Lsac_Contig17_G00291/Lsac_Contig1_G00365/Lsac_Contig1_G00372/Lsac_Contig1_G00447/Lsac_Contig23_G00120/Lsac_Contig28_G00078/Lsac_Contig2_G00418/Lsac_Contig7_G00117/Lsac_Contig98_G00001
GO:0008283	cell proliferation	0.99952	0.520557	Lsac_Contig44_G00131/Lsac_Contig44_G00132/Lsac_Contig130_G00030
GO:0003714	transcription corepressor activity	0.999566	0.520557	Lsac_Contig5_G00264/Lsac_Contig5_G00265/Lsac_Contig5_G00266
GO:0007608	sensory perception of smell	0.99971	0.520557	Lsac_Contig15_G00318/Lsac_Contig15_G00319/Lsac_Contig15_G00330
GO:0043547	positive regulation of GTPase activity	0.999767	0.520557	Lsac_Contig14_G00196/Lsac_Contig14_G00197/Lsac_Contig14_G00198/Lsac_Contig14_G00199/Lsac_Contig14_G00200/Lsac_Contig14_G00201
GO:0019904	protein domain specific binding	0.999778	0.520557	Lsac_Contig44_G00131/Lsac_Contig44_G00132/Lsac_Contig83_G00055/Lsac_Contig151_G00001/Lsac_Contig151_G00002/Lsac_Contig209_G00001/Lsac_Contig17_G00151/Lsac_Contig17_G00152/Lsac_Contig9_G00048
GO:0051015	actin filament binding	0.999811	0.520557	Lsac_Contig65_G00046/Lsac_Contig65_G00047/Lsac_Contig65_G00048/Lsac_Contig90_G00122
GO:0030426	growth cone	0.999825	0.520557	Lsac_Contig77_G00020/Lsac_Contig107_G00001/Lsac_Contig42_G00040
GO:0030027	lamellipodium	0.999858	0.520557	Lsac_Contig63_G00005/Lsac_Contig77_G00020/Lsac_Contig65_G00046
GO:0031965	nuclear membrane	0.999878	0.520557	Lsac_Contig49_G00075/Lsac_Contig68_G00131/Lsac_Contig80_G00211/Lsac_Contig14_G00170/Lsac_Contig83_G00055
GO:0035556	intracellular signal transduction	0.999881	0.520557	Lsac_Contig10_G00304/Lsac_Contig12_G00185/Lsac_Contig12_G00229/Lsac_Contig140_G00007/Lsac_Contig3_G00287/Lsac_Contig4_G00593/Lsac_Contig75_G00007/Lsac_Contig77_G00020/Lsac_Contig107_G00001/Lsac_Contig42_G00040/Lsac_Contig86_G00147/Lsac_Contig153_G00014
GO:0051301	cell division	0.999896	0.520557	Lsac_Contig49_G00075/Lsac_Contig126_G00051/Lsac_Contig14_G00150/Lsac_Contig15_G00322/Lsac_Contig15_G00331/Lsac_Contig31_G00083/Lsac_Contig4_G00596/Lsac_Contig66_G00033/Lsac_Contig6_G00329/Lsac_Contig98_G00001
GO:0004842	ubiquitin-protein transferase activity	0.999905	0.520557	Lsac_Contig24_G00038/Lsac_Contig5_G00264/Lsac_Contig5_G00265/Lsac_Contig5_G00266/Lsac_Contig14_G00170/Lsac_Contig83_G00055
GO:0007420	brain development	0.999925	0.520557	Lsac_Contig24_G00154/Lsac_Contig24_G00156/Lsac_Contig24_G00159/Lsac_Contig46_G00081
GO:0001525	angiogenesis	0.999956	0.520557	Lsac_Contig28_G00041/Lsac_Contig28_G00042/Lsac_Contig9_G00140/Lsac_Contig134_G00063/Lsac_Contig24_G00155/Lsac_Contig46_G00082
GO:0042127	regulation of cell proliferation	0.999968	0.520557	Lsac_Contig2_G00307/Lsac_Contig80_G00211/Lsac_Contig61_G00105
GO:0007507	heart development	0.999974	0.520557	Lsac_Contig80_G00211/Lsac_Contig65_G00046/Lsac_Contig65_G00047/Lsac_Contig65_G00048/Lsac_Contig153_G00014
GO:0008134	transcription factor binding	0.999984	0.520557	Lsac_Contig80_G00211/Lsac_Contig81_G00011/Lsac_Contig81_G00012/Lsac_Contig110_G00055/Lsac_Contig110_G00056/Lsac_Contig21_G00057/Lsac_Contig83_G00055/Lsac_Contig153_G00014/Lsac_Contig24_G00154
GO:0016323	basolateral plasma membrane	0.999995	0.520557	Lsac_Contig87_G00010/Lsac_Contig86_G00156/Lsac_Contig86_G00157
GO:0015629	actin cytoskeleton	0.999998	0.520557	Lsac_Contig124_G00010/Lsac_Contig49_G00075/Lsac_Contig124_G00023
GO:0008233	peptidase activity	0.999998	0.520557	Lsac_Contig25_G00082/Lsac_Contig25_G00083/Lsac_Contig61_G00001/Lsac_Contig121_G00005/Lsac_Contig136_G00016/Lsac_Contig7_G00078/Lsac_Contig80_G00119/Lsac_Contig13_G00297
GO:0010629	negative regulation of gene expression	0.999999	0.520557	Lsac_Contig80_G00211/Lsac_Contig5_G00264/Lsac_Contig5_G00265/Lsac_Contig5_G00266
GO:0005764	lysosome	0.999999	0.520557	Lsac_Contig122_G00013/Lsac_Contig160_G00019/Lsac_Contig86_G00156/Lsac_Contig86_G00157/Lsac_Contig121_G00003/Lsac_Contig121_G00009/Lsac_Contig1_G00221
GO:0045121	membrane raft	0.999999	0.520557	Lsac_Contig68_G00131/Lsac_Contig5_G00264/Lsac_Contig5_G00265/Lsac_Contig5_G00266
GO:0003924	GTPase activity	1	0.520557	Lsac_Contig20_G00001/Lsac_Contig30_G00003/Lsac_Contig30_G00098
GO:0005874	microtubule	1	0.520557	Lsac_Contig68_G00133/Lsac_Contig20_G00001/Lsac_Contig30_G00003/Lsac_Contig30_G00098
GO:0004674	protein serine/threonine kinase activity	1	0.520557	Lsac_Contig65_G00046/Lsac_Contig65_G00047/Lsac_Contig65_G00048/Lsac_Contig86_G00147/Lsac_Contig153_G00014
GO:0005525	GTP binding	1	0.520557	Lsac_Contig20_G00001/Lsac_Contig30_G00003/Lsac_Contig30_G00098

## Sheet: Table S9
Table S9. Summary of identified genes using different methods.
Name	PSG	QEG	LSM	CQEG	CONV	sum	SwissID	kobasID	GeneName
Lsac_Contig4_G00160.t1	1	1	1	1	1	5	ITA7_RAT	hsa:3679	ITGA7
Lsac_Contig56_G00098.t1	1	1	1	1	1	5	CFA70_HUMAN	hsa:118491	CFAP70, TTC18
Lsac_Contig14_G00120.t1	1	1	1	1	0	4	MCIN_HUMAN	hsa:345643	MCIDAS, IDAS, MCI, MCIN
Lsac_Contig2_G00137.t1	1	1	1	1	0	4	TAF4B_MOUSE	hsa:6875	TAF4B, SPGF13, TAF2C2, TAFII105
Lsac_Contig24_G00113.t1	1	1	1	1	0	4	UBP54_HUMAN	hsa:159195	USP54, C10orf29, bA137L10.3, bA137L10.4
Lsac_Contig42_G00208.t1	1	1	1	1	0	4	SLTM_XENLA	hsa:79811	SLTM, Met
Lsac_Contig42_G00019.t1	1	1	1	1	0	4	ZN710_MOUSE	hsa:374655	ZNF710
Lsac_Contig48_G00136.t1	1	0	1	1	1	4	DRC3_MOUSE	hsa:83450	DRC3, CFAP134, LRRC48
Lsac_Contig20_G00130.t1	1	1	1	1	0	4	RFX4_HUMAN	hsa:5992	RFX4, NYD-SP10
Lsac_Contig1_G00312.t1	1	1	1	1	0	4	KBTB4_MOUSE	hsa:55709	KBTBD4, BKLHD4, HSPC252
Lsac_Contig17_G00201.t1	1	1	1	1	0	4	SNP47_BOVIN	hsa:116841	SNAP47, C1orf142, ESFI5812, HEL-S-290, HEL170, SNAP-47, SVAP1
Lsac_Contig2_G00216.t1	1	1	1	0	1	4	ACTHR_MOUSE	hsa:4158	MC2R, ACTHR
Lsac_Contig10_G00272.t1	1	1	1	1	0	4	CCD18_HUMAN	hsa:343099	CCDC18, NY-SAR-41
Lsac_Contig7_G00311.t1	1	1	1	1	0	4	SLK_CAVPO	hsa:9748	SLK, LOSK, STK2, bA16H23.1, se20-9
Lsac_Contig4_G00588.t1	1	1	1	1	0	4	NUDC2_RAT	hsa:134492	NUDCD2, NudCL2
Lsac_Contig25_G00039.t1	1	1	1	1	0	4	VLDLR_CHICK	hsa:7436	VLDLR, CAMRQ1, CARMQ1, CHRMQ1, VLDL-R, VLDLRCH
Lsac_Contig81_G00072.t1	1	1	1	1	0	4	CDD_HUMAN	hsa:978	CDA, CDD
Lsac_Contig69_G00116.t1	1	1	1	1	0	4	ELOA1_MOUSE	hsa:6924	ELOA, SIII, SIII_p110, TCEB3, TCEB3A
Lsac_Contig84_G00007.t1	1	1	1	1	0	4	PDIA4_HUMAN	hsa:9601	PDIA4, ERP70, ERP72, ERp-72
Lsac_Contig35_G00215.t1	1	0	1	1	1	4	GEMI4_HUMAN	hsa:50628	GEMIN4, HC56, HCAP1, HHRF-1, NEDMCR, p97
Lsac_Contig50_G00069.t1	1	1	1	1	0	4	ESPL1_MOUSE	hsa:9700	ESPL1, ESP1, SEPA
Lsac_Contig31_G00032.t1	1	1	1	1	0	4	AXDN1_HUMAN	hsa:126859	AXDND1, C1orf125
Lsac_Contig126_G00015.t1	1	0	1	1	1	4	KMT2A_HUMAN	hsa:4297	KMT2A, ALL-1, CXXC7, HRX, HTRX1, MLL, MLL1, MLL1A, TRX1, WDSTS
Lsac_Contig60_G00053.t1	1	1	1	1	0	4	RGS22_HUMAN	hsa:26166	RGS22, CT145, PRTD-NY2
Lsac_Contig33_G00024.t1	1	1	1	1	0	4	RL9_HUMAN	hsa:6133	RPL9, L9, NPC-A-16
Lsac_Contig2_G00349.t1	1	1	1	1	0	4	RIOK1_HUMAN	hsa:83732	RIOK1, AD034, RIO1, RRP10, bA288G3.1
Lsac_Contig97_G00102.t1	1	1	1	1	0	4	MED15_MOUSE	hsa:51586	MED15, ARC105, CAG7A, CTG7A, PCQAP, TIG-1, TIG1, TNRC7
Lsac_Contig7_G00187.t1	1	1	1	1	0	4	ADA12_MOUSE	hsa:8038	ADAM12, ADAM12-OT1, CAR10, MCMP, MCMPMltna, MLTN, MLTNA
Lsac_Contig60_G00014.t1	1	1	1	1	0	4	ENY2_MOUSE	hsa:56943	ENY2, DC6, Sus1, e(y)2
Lsac_Contig20_G00049.t1	1	1	1	1	0	4	AMN1_BOVIN	hsa:196394	AMN1
Lsac_Contig6_G00031.t1	1	1	1	1	0	4	FA5_PSETE	hsa:2153	F5, FVL, PCCF, RPRGL1, THPH2
Lsac_Contig13_G00203.t1	1	1	1	1	0	4	ASB3_HUMAN	hsa:51130	ASB3, ASB-3
Lsac_Contig97_G00040.t1	1	1	1	1	0	4	DPOE1_HUMAN	hsa:5426	POLE, CRCS12, FILS, IMAGEI, POLE1
Lsac_Contig58_G00192.t1	1	1	1	1	0	4	SART3_PONAB	hsa:9733	SART3, DSAP1, P100, RP11-13G14, TIP110, p110, p110(nrb)
Lsac_Contig44_G00019.t1	1	1	1	1	0	4	CCD39_CANLF	hsa:339829	CCDC39, CILD14, FAP59
Lsac_Contig2_G00095.t1	1	1	1	1	0	4	CX04A_HUMAN	hsa:91966	CXorf40A, CXorf40, EOLA1
Lsac_Contig125_G00064.t1	1	1	1	1	0	4	INP5E_RAT	hsa:56623	INPP5E, CORS1, CPD4, JBTS1, MORMS, PPI5PIV, pharbin
Lsac_Contig5_G00169.t1	1	1	1	1	0	4	HEAT1_HUMAN	hsa:55127	HEATR1, BAP28, UTP10
Lsac_Contig56_G00112.t1	1	1	1	1	0	4	WDR90_XENTR	hsa:197335	WDR90, C16orf15, C16orf16, C16orf17, C16orf18, C16orf19
Lsac_Contig11_G00120.t1	1	1	1	1	0	4	HELZ2_MOUSE	hsa:85441	HELZ2, PDIP-1, PRIC285
Lsac_Contig23_G00118.t1	1	1	1	1	0	4	SUIS_HUMAN	hsa:6476	SI
Lsac_Contig25_G00107.t1	1	1	1	1	0	4	PLAP_HUMAN	hsa:9373	PLAA, DOA1, NDMSBA, PLA2P, PLAP
Lsac_Contig125_G00015.t1	1	1	1	1	0	4	NU214_MOUSE	hsa:8021	NUP214, CAIN, CAN
Lsac_Contig90_G00108.t1	1	1	1	1	0	4	TM258_BOVIN	hsa:746	TMEM258, C11orf10, Kud, Kuduk
Lsac_Contig17_G00091.t1	1	1	1	1	0	4	PAPD1_MOUSE	hsa:55149	MTPAP, PAPD1, SPAX4, TENT6
Lsac_Contig35_G00006.t1	1	1	1	1	0	4	PO121_MOUSE	hsa:100101267	POM121C, POM121-2
Lsac_Contig8_G00084.t1	1	0	1	1	1	4	TLR22_CHICK	hsa:7097	TLR2, CD282, TIL4
Lsac_Contig45_G00074.t1	1	1	1	1	0	4	ZFHX3_HUMAN	hsa:463	ZFHX3, ATBF1, ATBT, ZNF927
Lsac_Contig17_G00092.t1	1	1	1	1	0	4	SVIL_HUMAN	hsa:6840	SVIL
Lsac_Contig8_G00029.t1	1	1	1	1	0	4	NEK1_HUMAN	hsa:4750	NEK1, ALS24, NY-REN-55, SRPS2, SRPS2A, SRTD6
Lsac_Contig62_G00121.t1	1	1	1	1	0	4	ANK1_HUMAN	hsa:286	ANK1, ANK, SPH1, SPH2
Lsac_Contig1_G00516.t1	1	1	1	0	0	3	TRI66_HUMAN	hsa:9866	TRIM66, C11orf29, TIF1D, TIF1DELTA
Lsac_Contig2_G00144.t1	1	0	1	1	0	3	LAMA3_HUMAN	hsa:3909	LAMA3, BM600, E170, LAMNA, LOCS
Lsac_Contig79_G00073.t1	1	1	1	0	0	3	MROH1_HUMAN	hsa:727957	MROH1, HEATR7A
Lsac_Contig8_G00219.t1	1	0	1	1	0	3	COPA1_MOUSE	hsa:84570	COL25A1, AMY, CFEOM5, CLAC, CLAC-P, CLACP
Lsac_Contig35_G00087.t1	1	0	1	1	0	3	SRRM3_MOUSE	hsa:222183	SRRM3
Lsac_Contig16_G00008.t1	1	1	1	0	0	3	CD38_RAT	hsa:952	CD38, ADPRC_1, ADPRC1
Lsac_Contig2_G00128.t1	1	0	1	1	0	3	DSG4_HUMAN	hsa:147409	DSG4, CDGF13, CDHF13, HYPT6, LAH
Lsac_Contig3_G00104.t1	1	1	1	0	0	3	TEX14_HUMAN	hsa:56155	TEX14, CT113, SPGF23
Lsac_Contig5_G00013.t1	1	1	1	0	0	3	STUM_DANRE	hsa:375057	STUM, C1orf95
Lsac_Contig52_G00007.t1	1	1	1	0	0	3	PI15_CHICK	hsa:51050	PI15, CRISP8, P24TI, P25TI
Lsac_Contig8_G00168.t1	1	1	1	0	0	3	ADAD1_MOUSE	hsa:132612	ADAD1, Tenr
Lsac_Contig24_G00075.t1	1	1	1	0	0	3	DRGX_MOUSE	hsa:644168	DRGX, DRG11, PRRXL1
Lsac_Contig7_G00449.t1	1	0	1	1	0	3	P2R3A_HUMAN	hsa:5523	PPP2R3A, PPP2R3, PR130, PR72
Lsac_Contig36_G00110.t1	1	0	1	1	0	3	IL18R_HUMAN	hsa:8809	IL18R1, CD218a, CDw218a, IL-1Rrp, IL18RA, IL1RRP
Lsac_Contig7_G00267.t1	1	1	1	0	0	3	TRUB1_HUMAN	hsa:142940	TRUB1, PUS4
Lsac_Contig82_G00006.t1	1	1	1	0	0	3	KTU_BOVIN	hsa:55172	DNAAF2, C14orf104, CILD10, KTU, PF13
Lsac_Contig84_G00010.t1	1	1	1	0	0	3	CNTP2_MOUSE	hsa:26047	CNTNAP2, AUTS15, CASPR2, CDFE, NRXN4, PTHSL1
Lsac_Contig84_G00004.t1	1	1	1	0	0	3	PIGA_HUMAN	hsa:5277	PIGA, GPI3, MCAHS2, PIG-A, PNH1
Lsac_Contig15_G00173.t1	1	0	1	1	0	3	DEUP1_HUMAN	hsa:159989	DEUP1, CCDC67
Lsac_Contig10_G00028.t1	1	1	1	0	0	3	SC5A9_MOUSE	hsa:200010	SLC5A9, SGLT4
Lsac_Contig24_G00092.t1	1	1	1	0	0	3	-	None	-
Lsac_Contig83_G00025.t1	1	1	1	0	0	3	ZSC31_HUMAN	hsa:64288	ZSCAN31, ZNF20-Lp, ZNF310P, ZNF323
Lsac_Contig17_G00034.t1	1	1	1	0	0	3	CUBN_CANLF	hsa:8029	CUBN, IFCR, MGA1, gp280
Lsac_Contig12_G00070.t1	1	1	1	0	0	3	NR2E1_HUMAN	hsa:7101	NR2E1, TLL, TLX, XTLL
Lsac_Contig57_G00121.t1	1	1	1	0	0	3	PSD2_MOUSE	hsa:84249	PSD2, EFA6C
Lsac_Contig48_G00040.t1	1	0	1	1	0	3	PMS2_CHICK	hsa:5395	PMS2, HNPCC4, MLH4, PMS2CL, PMSL2
Lsac_Contig33_G00038.t1	1	1	1	0	0	3	DTHD1_HUMAN	hsa:401124	DTHD1
Lsac_Contig144_G00007.t1	1	1	1	0	0	3	MYOC_BOVIN	hsa:4653	MYOC, GLC1A, GPOA, JOAG, JOAG1, TIGR
Lsac_Contig49_G00020.t1	1	1	1	0	0	3	CTLA4_PIG	hsa:1493	CTLA4, ALPS5, CD, CD152, CELIAC3, CTLA-4, GRD4, GSE, IDDM12
Lsac_Contig56_G00047.t1	1	0	1	1	0	3	CRML_MOUSE	hsa:57585	CRAMP1, CRAMP1L, HN1L, TCE4
Lsac_Contig12_G00165.t1	1	1	1	0	0	3	DOP1_HUMAN	hsa:23033	DOP1A, DOP1, DOPEY1, KIAA1117, dJ202D23.2
Lsac_Contig87_G00041.t1	1	1	1	0	0	3	USF3_HUMAN	hsa:205717	USF3, KIAA2018
Lsac_Contig5_G00386.t1	1	1	1	0	0	3	I20RA_MOUSE	hsa:53832	IL20RA, CRF2-8, IL-20R-alpha, IL-20R1, IL-20RA
Lsac_Contig78_G00146.t1	1	1	1	0	0	3	SSU72_CHICK	hsa:29101	SSU72, HSPC182, PNAS-120
Lsac_Contig70_G00063.t1	1	0	1	1	0	3	DEN2C_HUMAN	hsa:163259	DENND2C, dJ1156J9.1
Lsac_Contig51_G00049.t1	1	1	1	0	0	3	PXL2C_HUMAN	hsa:195827	PRXL2C, AAED1, C9orf21
Lsac_Contig80_G00204.t1	1	1	1	0	0	3	RPB1_CRIGR	hsa:5430	POLR2A, POLR2, POLRA, RPB1, RPBh1, RPO2, RPOL2, RpIILS, hRPB220, hsRPB1
Lsac_Contig8_G00028.t1	1	1	1	0	0	3	CLCN3_MOUSE	hsa:1182	CLCN3, CLC3, ClC-3
Lsac_Contig4_G00505.t1	1	1	1	0	0	3	SHSA6_MOUSE	hsa:388336	SHISA6
Lsac_Contig41_G00026.t1	1	0	1	1	0	3	TERB1_HUMAN	hsa:283847	TERB1, CCDC79
Lsac_Contig6_G00067.t1	1	1	1	0	0	3	ZPLD1_XENLA	hsa:131368	ZPLD1
Lsac_Contig58_G00157.t1	1	1	1	0	0	3	B3GN4_HUMAN	hsa:79369	B3GNT4, B3GN-T4, beta3Gn-T4
Lsac_Contig56_G00171.t1	1	0	1	1	0	3	RHG17_HUMAN	hsa:55114	ARHGAP17, MST066, MST110, MSTP038, MSTP066, MSTP110, NADRIN, PP367, PP4534, RICH-1, RICH1, WBP15
Lsac_Contig40_G00009.t1	1	0	1	1	0	3	XRCC3_HUMAN	hsa:7517	XRCC3, CMM6
Lsac_Contig18_G00027.t1	1	1	1	0	0	3	SLAI1_MOUSE	hsa:122060	SLAIN1, C13orf32
Lsac_Contig14_G00046.t1	1	0	1	1	0	3	TT23L_BOVIN	hsa:153657	TTC23L, MC25-1
Lsac_Contig13_G00075.t1	1	1	1	0	0	3	RCOR3_CHICK	hsa:55758	RCOR3
Lsac_Contig54_G00042.t1	1	1	1	0	0	3	OPN5_MOUSE	hsa:221391	OPN5, GPR136, GRP136, PGR12, TMEM13
Lsac_Contig56_G00059.t1	1	1	1	0	0	3	NOGG2_DANRE	hsa:9241	NOG, SYM1, SYNS1, SYNS1A
Lsac_Contig34_G00105.t1	1	0	1	1	0	3	CFA53_HUMAN	hsa:220136	CFAP53, CCDC11, HTX6
Lsac_Contig37_G00047.t1	1	1	1	0	0	3	RHG26_CHICK	hsa:23092	ARHGAP26, GRAF, GRAF1, OPHN1L, OPHN1L1
Lsac_Contig131_G00001.t1	1	0	1	1	0	3	F135B_HUMAN	hsa:51059	FAM135B, C8ORFK32
Lsac_Contig4_G00571.t1	1	1	1	0	0	3	RNH2A_MOUSE	hsa:10535	RNASEH2A, AGS4, JUNB, RNASEHI, RNHIA, RNHL, THSD8
Lsac_Contig15_G00357.t1	1	0	1	1	0	3	TYW4_RAT	hsa:9836	LCMT2, PPM2, TYW4
Lsac_Contig12_G00015.t1	1	0	1	1	0	3	RFX6_AILME	hsa:222546	RFX6, MTCHRS, MTFS, RFXDC1, dJ955L16.1
Lsac_Contig19_G00452.t1	1	0	1	1	0	3	41_CANLF	hsa:2035	EPB41, 4.1R, EL1, HE
Lsac_Contig127_G00001.t1	1	1	1	0	0	3	AA1R_CHICK	hsa:134	ADORA1, RDC7
Lsac_Contig6_G00039.t1	1	1	1	0	0	3	TBX19_CHICK	hsa:9095	TBX19, TBS19, TPIT, dJ747L4.1
Lsac_Contig14_G00144.t1	1	1	1	0	0	3	SIM15_XENLA	hsa:643155	SMIM15, C5orf43
Lsac_Contig29_G00148.t1	1	1	1	0	0	3	SMC2_XENLA	hsa:10592	SMC2, CAP-E, CAPE, SMC-2, SMC2L1
Lsac_Contig8_G00003.t1	1	0	1	1	0	3	NEIL3_HUMAN	hsa:55247	NEIL3, FGP2, FPG2, NEI3, ZGRF3, hFPG2, hNEI3
Lsac_Contig87_G00057.t1	1	1	1	0	0	3	COX17_HUMAN	hsa:10063	COX17
Lsac_Contig48_G00002.t1	1	1	1	0	0	3	UROM_PONAB	hsa:7369	UMOD, ADMCKD2, FJHN, HNFJ, HNFJ1, MCKD2, THGP, THP
Lsac_Contig9_G00002.t1	1	1	1	0	0	3	S23A3_HUMAN	hsa:151295	SLC23A3, E2BP3, SVCT3, Yspl1
Lsac_Contig16_G00160.t1	1	1	1	0	0	3	BHE41_HUMAN	hsa:79365	BHLHE41, BHLHB3, DEC2, SHARP1, hDEC2
Lsac_Contig41_G00146.t1	1	1	1	0	0	3	PEPD_MOUSE	hsa:5184	PEPD, PROLIDASE
Lsac_Contig31_G00061.t1	1	0	1	1	0	3	LAMC2_HUMAN	hsa:3918	LAMC2, B2T, BM600, CSF, EBR2, EBR2A, LAMB2T, LAMNB2
Lsac_Contig5_G00136.t1	1	0	1	1	0	3	SMYD3_MOUSE	hsa:64754	SMYD3, KMT3E, ZMYND1, ZNFN3A1, bA74P14.1
Lsac_Contig15_G00184.t1	1	1	1	0	0	3	NOX4_PONAB	hsa:50507	NOX4, KOX, KOX-1, RENOX
Lsac_Contig96_G00016.t1	1	1	1	0	0	3	VTM2A_HUMAN	hsa:222008	VSTM2A, VSTM2
Lsac_Contig3_G00394.t1	1	1	1	0	0	3	TASOR_HUMAN	hsa:23272	TASOR, C3orf63, FAM208A, RAP140, TASOR1, se89-1
Lsac_Contig35_G00275.t1	1	1	1	0	0	3	F222B_MOUSE	hsa:55731	FAM222B, C17orf63
Lsac_Contig1_G00230.t1	1	0	1	1	0	3	CAN3_CHICK	hsa:825	CAPN3, CANP3, CANPL3, LGMD2, LGMD2A, LGMDD4, LGMDR1, nCL-1, p94
Lsac_Contig55_G00038.t1	1	1	1	0	0	3	NPM_RHIMB	hsa:10361	NPM2
Lsac_Contig6_G00251.t1	1	0	1	1	0	3	FAM3B_MOUSE	hsa:54097	FAM3B, 2-21, C21orf11, C21orf76, ORF9, PANDER, PRED44
Lsac_Contig90_G00118.t1	1	0	1	1	0	3	BEST1_HUMAN	hsa:7439	BEST1, ARB, BEST, BMD, Best1V1Delta2, RP50, TU15B, VMD2
Lsac_Contig133_G00009.t1	1	1	1	0	0	3	ULK4_MOUSE	hsa:54986	ULK4, FAM7C1, REC01035
Lsac_Contig1_G00527.t1	1	1	1	0	0	3	INSC_HUMAN	hsa:387755	INSC
Lsac_Contig23_G00158.t1	1	1	1	0	0	3	ECT2_HUMAN	hsa:1894	ECT2, ARHGEF31
Lsac_Contig17_G00157.t1	1	1	1	0	0	3	XIRP1_CHICK	hsa:129446	XIRP2, CMYA3
Lsac_Contig31_G00002.t1	1	1	0	1	0	3	CENPL_HUMAN	hsa:91687	CENPL, C1orf155, CENP-L, dJ383J4.3
Lsac_Contig41_G00185.t1	1	0	1	1	0	3	FHOD1_MOUSE	hsa:29109	FHOD1, FHOS
Lsac_Contig10_G00313.t1	1	0	1	1	0	3	FNDC7_HUMAN	hsa:163479	FNDC7
Lsac_Contig28_G00070.t1	1	1	1	0	0	3	FER3L_HUMAN	hsa:222894	FERD3L, N-TWIST, NATO3, NTWIST, PTFB, bHLHa31
Lsac_Contig3_G00207.t1	1	0	1	1	0	3	UBP19_MOUSE	hsa:10869	USP19, ZMYND9
Lsac_Contig92_G00016.t1	1	1	1	0	0	3	ACD11_CAEEL	hsa:3712	IVD, ACAD2
Lsac_Contig25_G00080.t1	1	0	1	1	0	3	CNTLN_MOUSE	hsa:54875	CNTLN, C9orf101, C9orf39, bA340N12.1
Lsac_Contig42_G00031.t1	1	1	1	0	0	3	SPTCS_HUMAN	hsa:80208	SPG11, ALS5, CMT2X, KIAA1840
Lsac_Contig1_G00418.t1	1	0	1	1	0	3	E2F8_BOVIN	hsa:79733	E2F8, E2F-8
Lsac_Contig2_G00019.t1	1	1	1	0	0	3	PRD14_HUMAN	hsa:63978	PRDM14, PFM11
Lsac_Contig57_G00012.t1	1	0	1	1	0	3	MZT2A_HUMAN	hsa:653784	MZT2A, FAM128A, MOZART2A
Lsac_Contig14_G00115.t1	1	0	1	1	0	3	CSPG4_HUMAN	hsa:1464	CSPG4, HMW-MAA, MCSP, MCSPG, MEL-CSPG, MSK16, NG2
Lsac_Contig105_G00033.t1	1	0	1	1	0	3	CE152_HUMAN	hsa:22995	CEP152, MCPH4, MCPH9, SCKL5
Lsac_Contig31_G00019.t1	1	1	1	0	0	3	SC16B_CHICK	hsa:89866	SEC16B, LZTR2, PGPR-p117, RGPR, RGPR-p117, SEC16S
Lsac_Contig1_G00212.t1	1	0	1	1	0	3	MABP1_XENLA	hsa:23005	MAPKBP1, JNKBP-1, JNKBP1, NPHP20
Lsac_Contig13_G00173.t1	1	1	1	0	0	3	SRSF7_BOVIN	hsa:6432	SRSF7, 9G8, AAG3, SFRS7
Lsac_Contig11_G00203.t1	1	1	0	1	0	3	AIG1_HUMAN	hsa:51390	AIG1, AIG-1, dJ95L4.1
Lsac_Contig99_G00028.t1	1	0	1	1	0	3	MTNA_HUMAN	hsa:84245	MRI1, M1Pi, MRDI, MTNA, Ypr118w
Lsac_Contig8_G00268.t1	1	1	1	0	0	3	CD017_MACFA	hsa:84103	C4orf17
Lsac_Contig1_G00549.t1	1	1	1	0	0	3	TS101_HUMAN	hsa:7251	TSG101, TSG10, VPS23
Lsac_Contig35_G00126.t1	1	1	1	0	0	3	AUTS2_HUMAN	hsa:26053	AUTS2, FBRSL2, MRD26
Lsac_Contig14_G00107.t1	1	0	1	1	0	3	MOC2A_HUMAN	None	-
Lsac_Contig2_G00195.t1	1	0	1	0	1	3	PIEZ2_MOUSE	hsa:63895	PIEZO2, C18orf30, C18orf58, DA3, DA5, DAIPT, FAM38B, FAM38B2, HsT748, HsT771, MWKS
Lsac_Contig19_G00423.t1	1	1	1	0	0	3	FOXO3_XENLA	hsa:2309	FOXO3, AF6q21, FKHRL1, FKHRL1P2, FOXO2, FOXO3A
Lsac_Contig10_G00133.t1	1	1	0	1	0	3	WDR78_HUMAN	hsa:79819	WDR78, DIC4
Lsac_Contig12_G00192.t1	1	1	1	0	0	3	CX7A2_HUMAN	hsa:1347	COX7A2, COX7AL, COX7AL1, COXVIIAL, COXVIIa-L, VIIAL
Lsac_Contig48_G00012.t1	1	1	1	0	0	3	MCHR1_RAT	hsa:2847	MCHR1, GPR24, MCH-1R, MCH1R, SLC-1, SLC1
Lsac_Contig1_G00236.t1	1	0	1	1	0	3	CDAN1_MOUSE	hsa:146059	CDAN1, CDA1, CDAI, CDAN1A, DLT, PRO1295
Lsac_Contig49_G00086.t1	1	0	1	1	0	3	TRPM8_HUMAN	hsa:79054	TRPM8, LTRPC6, LTrpC-6, TRPP8, trp-p8
Lsac_Contig15_G00141.t1	1	0	1	1	0	3	CE126_HUMAN	hsa:57562	CEP126, KIAA1377
Lsac_Contig43_G00066.t1	1	1	1	0	0	3	PLCA_MOUSE	hsa:10554	AGPAT1, 1-AGPAT1, G15, LPAAT-alpha, LPAATA
Lsac_Contig61_G00019.t1	1	0	1	0	1	3	MNAR1_HUMAN	hsa:23251	MINAR1, KIAA1024, UBTOR
Lsac_Contig104_G00039.t1	1	1	1	0	0	3	-	None	-
Lsac_Contig27_G00166.t1	1	1	1	0	0	3	CSF1_MOUSE	hsa:1435	CSF1, CSF-1, MCSF
Lsac_Contig56_G00005.t1	1	1	1	0	0	3	CP110_HUMAN	hsa:9738	CCP110, CP110, Cep110
Lsac_Contig11_G00150.t1	1	0	1	1	0	3	MYT1_XENLA	hsa:4661	MYT1, C20orf36, MTF1, MYTI, NZF2, PLPB1, ZC2H2C1, ZC2HC4A
Lsac_Contig13_G00131.t1	1	1	1	0	0	3	RM02_HUMAN	hsa:51069	MRPL2, CGI-22, MRP-L14, RPML14
Lsac_Contig58_G00057.t1	1	1	1	0	0	3	RM40_MOUSE	hsa:64976	MRPL40, L40mt, MRP-L22, MRP-L40, MRPL22, NLVCF, URIM
Lsac_Contig50_G00088.t1	1	1	1	0	0	3	DDIT3_BOVIN	hsa:1649	DDIT3, AltDDIT3, C/EBPzeta, CEBPZ, CHOP, CHOP-10, CHOP10, GADD153
Lsac_Contig41_G00102.t1	1	1	1	0	0	3	AMFR_MOUSE	hsa:267	AMFR, GP78, RNF45
Lsac_Contig15_G00200.t1	1	0	1	1	0	3	CCD83_MACFA	hsa:220047	CCDC83, CT148, HSD9, KP-CoT-23
Lsac_Contig55_G00018.t1	1	1	1	0	0	3	KCNJ1_HUMAN	hsa:3758	KCNJ1, KIR1.1, ROMK, ROMK1
Lsac_Contig70_G00073.t1	1	0	1	1	0	3	NGFV_MACLB	hsa:4803	NGF, Beta-NGF, HSAN5, NGFB
Lsac_Contig71_G00076.t1	1	1	1	0	0	3	ZO3_CANLF	hsa:27134	TJP3, ZO-3, ZO3
Lsac_Contig19_G00133.t1	1	1	1	0	0	3	SIX5_MOUSE	hsa:147912	SIX5, BOR2, DMAHP
Lsac_Contig3_G00183.t1	1	0	1	1	0	3	SRPK_PHYPO	hsa:26576	SRPK3, MSSK-1, MSSK1, STK23
Lsac_Contig4_G00507.t1	1	1	1	0	0	3	RNZ2_MOUSE	hsa:60528	ELAC2, COXPD17, ELC2, HPC2
Lsac_Contig92_G00026.t1	1	1	1	0	0	3	WSB2_BOVIN	hsa:55884	WSB2, SBA2
Lsac_Contig35_G00192.t1	1	0	1	1	0	3	FANCJ_CHICK	hsa:83990	BRIP1, BACH1, FANCJ, OF
Lsac_Contig5_G00229.t1	1	0	1	1	0	3	F120B_BOVIN	hsa:84498	FAM120B, CCPG, KIAA1838, PGCC1, SAN1, dJ894D12.1
Lsac_Contig13_G00101.t1	1	1	1	0	0	3	LPPRC_XENTR	hsa:10128	LRPPRC, CLONE-23970, GP130, LRP130, LSFC
Lsac_Contig19_G00476.t1	1	0	1	1	0	3	AHDC1_MOUSE	hsa:27245	AHDC1, MRD25
Lsac_Contig13_G00064.t1	1	0	1	1	0	3	NENF_BOVIN	hsa:29937	NENF, CIR2, SCIRP10, SPUF
Lsac_Contig6_G00013.t1	1	0	1	1	0	3	CC191_MACFA	hsa:57577	CCDC191, KIAA1407
Lsac_Contig39_G00035.t1	1	1	1	0	0	3	MATN3_CHICK	hsa:4148	MATN3, DIPOA, EDM5, HOA, OADIP, OS2
Lsac_Contig35_G00285.t1	1	0	1	1	0	3	K0100_HUMAN	hsa:9703	BCOX, BCOX1, CT101, FMP27
Lsac_Contig22_G00071.t1	1	0	1	1	0	3	AMPQ_HUMAN	hsa:206338	LVRN, APQ, AQPEP, TAQPEP
Lsac_Contig15_G00221.t1	1	0	1	1	0	3	ALG8_HUMAN	hsa:79053	ALG8, CDG1H, PCLD3
Lsac_Contig5_G00003.t1	1	0	1	1	0	3	ENAH_HUMAN	hsa:55740	ENAH, ENA, MENA, NDPP1
Lsac_Contig1_G00150.t1	1	0	1	1	0	3	GRP1_MOUSE	hsa:10125	RASGRP1, CALDAG-GEFI, CALDAG-GEFII, RASGRP
Lsac_Contig32_G00025.t1	1	0	1	1	0	3	N4BP3_CHICK	hsa:23138	N4BP3, LZTS4
Lsac_Contig6_G00114.t1	1	0	1	1	0	3	DUS27_HUMAN	hsa:92235	DUSP27
Lsac_Contig21_G00007.t1	1	0	1	1	0	3	LGR5_BOVIN	hsa:8549	LGR5, FEX, GPR49, GPR67, GRP49, HG38
Lsac_Contig57_G00153.t1	1	0	1	1	0	3	C1QR1_MOUSE	hsa:22918	CD93, C1QR1, C1qR(P), C1qRP, CDw93, ECSM3, MXRA4, dJ737E23.1
Lsac_Contig68_G00223.t1	1	0	1	1	0	3	RUSC1_MOUSE	hsa:23623	RUSC1, NESCA
Lsac_Contig1_G00208.t1	1	0	1	1	0	3	RPAP1_HUMAN	hsa:26015	RPAP1
Lsac_Contig61_G00043.t1	1	1	0	1	0	3	AKP13_HUMAN	hsa:11214	AKAP13, AKAP-13, AKAP-Lbc, ARHGEF13, BRX, HA-3, Ht31, LBC, PRKA13, PROTO-LB, PROTO-LBC, c-lbc, p47
Lsac_Contig38_G00001.t1	1	0	1	1	0	3	NMDE2_HUMAN	hsa:2904	GRIN2B, EIEE27, GluN2B, MRD6, NMDAR2B, NR2B, NR3, hNR3
Lsac_Contig1_G00229.t1	1	1	0	1	0	3	GANC_HUMAN	hsa:2595	GANC
Lsac_Contig4_G00223.t1	1	0	1	1	0	3	MOT7_MOUSE	hsa:9120	SLC16A6, MCT6, MCT7
Lsac_Contig7_G00073.t1	1	0	1	1	0	3	DNJC9_HUMAN	hsa:23234	DNAJC9, HDJC9, JDD1, SB73
Lsac_Contig45_G00169.t1	1	1	1	0	0	3	MKS3_HUMAN	hsa:91147	TMEM67, JBTS6, MECKELIN, MKS3, NPHP11, TNEM67
Lsac_Contig22_G00020.t1	1	1	1	0	0	3	-	None	-
Lsac_Contig12_G00241.t1	1	0	1	0	1	3	MLIP_HUMAN	hsa:90523	MLIP, C6orf142, CIP
Lsac_Contig35_G00019.t1	1	1	1	0	0	3	BAZ1B_HUMAN	hsa:9031	BAZ1B, WBSCR10, WBSCR9, WSTF
Lsac_Contig44_G00051.t1	1	0	1	0	1	3	IF4G1_HUMAN	hsa:1981	EIF4G1, EIF-4G1, EIF4F, EIF4G, EIF4GI, P220, PARK18
Lsac_Contig47_G00050.t1	1	1	1	0	0	3	ZDHC2_HUMAN	hsa:51201	ZDHHC2, DHHC2, ZNF372
Lsac_Contig91_G00016.t1	1	1	1	0	0	3	MED1_XENLA	hsa:5469	MED1, CRSP1, CRSP200, DRIP205, DRIP230, PBP, PPARBP, PPARGBP, RB18A, TRAP220, TRIP2
Lsac_Contig35_G00086.t1	1	1	1	0	0	3	KLH20_XENLA	hsa:27252	KLHL20, KHLHX, KLEIP, KLHLX
Lsac_Contig71_G00090.t1	1	1	1	0	0	3	MYO9B_HUMAN	hsa:4650	MYO9B, CELIAC4, MYR5
Lsac_Contig7_G00025.t1	1	1	1	0	0	3	SUV3_CHICK	hsa:6832	SUPV3L1, SUV3
Lsac_Contig5_G00281.t1	1	1	1	0	0	3	PNDC1_MOUSE	hsa:154197	PNLDC1, HsPNLDC1
Lsac_Contig4_G00112.t1	1	1	1	0	0	3	F186A_HUMAN	hsa:121006	FAM186A
Lsac_Contig87_G00004.t1	1	0	1	1	0	3	C1S_PIG	hsa:716	C1S, EDSPD2
Lsac_Contig15_G00163.t1	1	1	1	0	0	3	PANX1_PONAB	hsa:24145	PANX1, MRS1, PX1, UNQ2529
Lsac_Contig160_G00015.t1	1	1	1	0	0	3	RGL2_MOUSE	hsa:5863	RGL2, HKE1.5, KE1.5, RAB2L
Lsac_Contig154_G00011.t1	1	1	1	0	0	3	FHAD1_MOUSE	hsa:114827	FHAD1
Lsac_Contig23_G00070.t1	1	0	1	1	0	3	DHX36_HUMAN	hsa:170506	DHX36, DDX36, G4R1, MLEL1, RHAU
Lsac_Contig29_G00144.t1	1	0	1	1	0	3	SHOC1_HUMAN	hsa:158401	SHOC1, C9orf84, ZIP2, ZIP2H
Lsac_Contig4_G00382.t1	1	1	1	0	0	3	ATP5H_HUMAN	hsa:10476	ATP5PD, APT5H, ATP5H, ATPQ
Lsac_Contig3_G00217.t1	1	0	1	1	0	3	WDR6_MOUSE	hsa:11180	WDR6
Lsac_Contig9_G00050.t1	1	0	1	1	0	3	TM177_XENLA	hsa:80775	TMEM177
Lsac_Contig19_G00056.t1	1	0	1	0	1	3	EX3L2_HUMAN	hsa:90332	EXOC3L2, XTP7
Lsac_Contig139_G00013.t1	1	1	1	0	0	3	AL3B1_HUMAN	hsa:221	ALDH3B1, ALDH4, ALDH7
Lsac_Contig139_G00032.t1	1	0	1	1	0	3	SSH3_MOUSE	hsa:54961	SSH3, SSH3L
Lsac_Contig52_G00033.t1	1	0	1	1	0	3	LRCC1_XENLA	hsa:85444	LRRCC1, CLERC, CLERK, SAP2, VFL1
Lsac_Contig2_G00032.t1	1	0	1	1	0	3	MCMD2_HUMAN	hsa:157777	MCMDC2, C8orf45
Lsac_Contig65_G00059.t1	1	0	1	1	0	3	ITPI2_PONAB	hsa:6744	ITPRID2, CS-1, CS1, KRAP, SPAG13, SSFA2
Lsac_Contig95_G00070.t1	1	1	1	0	0	3	TLR5_MOUSE	hsa:7100	TLR5, MELIOS, SLE1, SLEB1, TIL3
Lsac_Contig69_G00032.t1	1	1	1	0	0	3	MOD5_MOUSE	hsa:54802	TRIT1, COXPD35, GRO1, IPPT, IPT, IPTase, MOD5, hGRO1
Lsac_Contig23_G00080.t1	1	1	1	0	0	3	V2R1_MOUSE	hsa:846	CASR, CAR, EIG8, FHH, FIH, GPRC2A, HHC, HHC1, HYPOC1, NSHPT, PCAR1, hCasR
Lsac_Contig87_G00074.t1	1	0	1	1	0	3	POSTN_HUMAN	hsa:10631	POSTN, OSF-2, OSF2, PDLPOSTN, PN
Lsac_Contig52_G00061.t1	1	1	1	0	0	3	FA92A_BOVIN	hsa:137392	FAM92A, FAM92A1, PAPA9
Lsac_Contig86_G00040.t1	1	0	1	1	0	3	FKB15_HUMAN	hsa:23307	FKBP15, FKBP133, KIAA0674, PPP1R76
Lsac_Contig44_G00101.t1	1	1	0	1	0	3	NUCL_CHICK	hsa:4691	NCL, C23, Nsr1
Lsac_Contig38_G00031.t1	1	0	1	1	0	3	NU205_HUMAN	hsa:23165	NUP205, C7orf14, NPHS13
Lsac_Contig50_G00091.t1	1	0	1	1	0	3	GLI1_XENLA	hsa:2735	GLI1, GLI, PAPA8, PPD1
Lsac_Contig17_G00024.t1	1	0	1	1	0	3	OCTC_BOVIN	hsa:54677	CROT, COT
Lsac_Contig134_G00003.t1	1	1	1	0	0	3	LPAR6_CHICK	hsa:10161	LPAR6, ARWH1, HYPT8, LAH3, P2RY5, P2Y5
Lsac_Contig70_G00030.t1	1	1	1	0	0	3	CF132_HUMAN	hsa:647024	C6orf132, bA7K24.2
Lsac_Contig52_G00092.t1	1	0	1	1	0	3	MATN2_HUMAN	hsa:4147	MATN2
Lsac_Contig47_G00068.t1	1	1	1	0	0	3	-	hsa:140894	CNBD2, C20orf152, CNMPD1
Lsac_Contig48_G00158.t1	1	0	1	1	0	3	CAC1H_HUMAN	hsa:8912	CACNA1H, CACNA1HB, Cav3.2, ECA6, EIG6, HALD4
Lsac_Contig57_G00137.t1	1	1	1	0	0	3	SCP2D_BOVIN	hsa:3295	HSD17B4, DBP, MFE-2, MPF-2, PRLTS1, SDR8C1
Lsac_Contig154_G00003.t1	1	0	1	1	0	3	PRDM2_RAT	hsa:7799	PRDM2, HUMHOXY1, KMT8, KMT8A, MTB-ZF, RIZ, RIZ1, RIZ2
Lsac_Contig149_G00018.t1	1	0	1	1	0	3	BFSP2_HUMAN	hsa:8419	BFSP2, CP47, CP49, CTRCT12, LIFL-L, PHAKOSIN
Lsac_Contig13_G00192.t1	1	0	1	1	0	3	PPR21_CHICK	hsa:129285	PPP1R21, CCDC128, KLRAQ1
Lsac_Contig86_G00159.t1	1	0	1	0	1	3	CAMP1_HUMAN	hsa:157922	CAMSAP1
Lsac_Contig43_G00016.t1	1	0	1	1	0	3	LRC3B_MOUSE	hsa:116135	LRRC3B, LRP15
Lsac_Contig135_G00041.t1	1	1	1	0	0	3	Z585A_HUMAN	hsa:199704	ZNF585A
Lsac_Contig56_G00048.t1	1	1	1	0	0	3	IF140_HUMAN	hsa:9742	IFT140, MZSDS, RP80, SRTD9, WDTC2, c305C8.4, c380F5.1, gs114
Lsac_Contig14_G00128.t1	1	0	1	1	0	3	IL31R_HUMAN	hsa:133396	IL31RA, CRL, CRL3, GLM-R, GLMR, GPL, IL-31RA, PLCA2, PRO21384, hGLM-R
Lsac_Contig65_G00027.t1	1	1	1	0	0	3	HXD10_MOUSE	hsa:3236	HOXD10, HOX4, HOX4D, HOX4E, Hox-4.4
Lsac_Contig126_G00001.t1	1	1	1	0	0	3	CE164_HUMAN	hsa:22897	CEP164, NPHP15
Lsac_Contig79_G00082.t1	1	1	1	0	0	3	CY1_HUMAN	hsa:1537	CYC1, MC3DN6, UQCR4
Lsac_Contig45_G00182.t1	1	0	1	1	0	3	ZN507_PONAB	hsa:22847	ZNF507
Lsac_Contig11_G00235.t1	1	1	1	0	0	3	CASS4_PIG	hsa:57091	CASS4, C20orf32, CAS4, HEFL, HEPL
Lsac_Contig50_G00114.t1	1	0	1	1	0	3	PDE1B_RAT	hsa:5153	PDE1B, HEL-S-79p, PDE1B1, PDES1B
Lsac_Contig83_G00109.t1	1	1	1	0	0	3	MYOME_HUMAN	hsa:9659	PDE4DIP, CMYA2, MMGL
Lsac_Contig21_G00111.t1	1	0	1	1	0	3	CFTR_ORNAN	hsa:1080	CFTR, ABC35, ABCC7, CF, CFTR/MRP, MRP7, TNR-CFTR, dJ760C5.1
Lsac_Contig86_G00026.t1	1	0	1	0	1	3	GOGA1_MOUSE	hsa:2800	GOLGA1, golgin-97
Lsac_Contig7_G00485.t1	1	1	1	0	0	3	APC13_HUMAN	hsa:25847	ANAPC13, APC13, SWM1
Lsac_Contig58_G00165.t1	1	1	1	0	0	3	RAD9B_BOVIN	hsa:144715	RAD9B
Lsac_Contig21_G00130.t1	1	1	1	0	0	3	IQUB_MACFA	hsa:154865	IQUB
Lsac_Contig45_G00001.t1	1	1	1	0	0	3	K0513_HUMAN	hsa:9764	-
Lsac_Contig64_G00041.t1	1	0	1	1	0	3	CH076_HUMAN	hsa:84933	C8orf76
Lsac_Contig33_G00051.t1	1	1	1	0	0	3	TBC19_HUMAN	hsa:55296	TBC1D19
Lsac_Contig9_G00030.t1	1	1	1	0	0	3	FYCO1_HUMAN	hsa:79443	FYCO1, CATC2, CTRCT18, RUFY3, ZFYVE7
Lsac_Contig29_G00037.t1	1	1	1	0	0	3	TDRD7_BOVIN	hsa:23424	TDRD7, CATC4, PCTAIRE2BP, TRAP
Lsac_Contig41_G00092.t1	1	0	1	1	0	3	HSDL1_PONAB	hsa:83693	HSDL1, SDR12C3
Lsac_Contig58_G00145.t1	1	0	1	1	0	3	RNF34_BOVIN	hsa:80196	RNF34, CARP-1, CARP1, RFI, RIF, RIFF, hRFI
Lsac_Contig58_G00200.t1	1	0	1	1	0	3	SVOP_BOVIN	hsa:55530	SVOP
Lsac_Contig53_G00078.t1	1	0	1	1	0	3	ESF1_RAT	hsa:51575	ESF1, ABTAP, C20orf6, HDCMC28P, bA526K24.1
Lsac_Contig4_G00375.t1	1	0	1	0	1	3	OTOP3_MOUSE	hsa:347741	OTOP3
Lsac_Contig10_G00150.t1	1	0	1	1	0	3	CGL_RAT	hsa:1491	CTH
Lsac_Contig19_G00393.t1	1	0	1	0	1	3	I20RB_HUMAN	hsa:53833	IL20RB, DIRS1, FNDC6, IL-20R2
Lsac_Contig38_G00107.t1	1	1	1	0	0	3	LRIQ1_HUMAN	hsa:84125	LRRIQ1
Lsac_Contig78_G00029.t1	1	0	1	1	0	3	PGBM_HUMAN	hsa:3339	HSPG2, HSPG, PLC, PRCAN, SJA, SJS, SJS1
Lsac_Contig72_G00206.t1	1	1	1	0	0	3	TACO1_HUMAN	hsa:51204	TACO1, CCDC44
Lsac_Contig109_G00030.t1	1	1	1	0	0	3	EFCB3_BOVIN	hsa:146779	EFCAB3
Lsac_Contig9_G00129.t1	1	0	1	1	0	3	M3K19_HUMAN	hsa:80122	MAP3K19, RCK, YSK4
Lsac_Contig8_G00118.t1	1	0	1	1	0	3	HHIP_HUMAN	hsa:64399	HHIP, HIP
Lsac_Contig29_G00027.t1	1	0	1	1	0	3	ELP1_RABIT	hsa:8518	ELP1, DYS, FD, IKAP, IKBKAP, IKI3, TOT1
Lsac_Contig12_G00065.t1	1	0	1	1	0	3	SESN1_MACFA	hsa:27244	SESN1, PA26, SEST1
Lsac_Contig40_G00105.t1	1	0	1	1	0	3	TAC2N_HUMAN	hsa:123036	TC2N, C14orf47, C2CD1, MTAC2D1, Tac2-N
Lsac_Contig45_G00088.t1	1	0	1	1	0	3	ADAT1_CHICK	hsa:23536	ADAT1, HADAT1
Lsac_Contig71_G00253.t1	1	0	1	1	0	3	SIR6_HUMAN	hsa:51548	SIRT6, SIR2L6
Lsac_Contig5_G00134.t1	1	0	1	1	0	3	CNST_HUMAN	hsa:163882	CNST, C1orf71, PPP1R64
Lsac_Contig78_G00024.t1	1	0	1	1	0	3	IF4G3_HUMAN	hsa:8672	EIF4G3, eIF-4G_3, eIF4G_3, eIF4GII
Lsac_Contig35_G00310.t1	1	0	1	1	0	3	WDR81_RAT	hsa:124997	WDR81, CAMRQ2, HYC3, PPP1R166, SORF-2
Lsac_Contig34_G00025.t1	1	0	1	1	0	3	TESK1_HUMAN	hsa:7016	TESK1
Lsac_Contig15_G00217.t1	1	0	1	1	0	3	GAB2_HUMAN	hsa:9846	GAB2
Lsac_Contig71_G00152.t1	1	1	1	0	0	3	PWP3A_HUMAN	hsa:84939	PWWP3A, EXPAND1, HSPC211, MUM-1, MUM1
Lsac_Contig7_G00036.t1	1	0	1	1	0	3	AIFM2_TAEGU	hsa:84883	AIFM2, AMID, PRG3
Lsac_Contig8_G00180.t1	1	0	1	1	0	3	PRDM5_HUMAN	hsa:11107	PRDM5, BCS2, PFM2
Lsac_Contig11_G00127.t1	1	0	1	1	0	3	ZGPAT_HUMAN	hsa:84619	ZGPAT, GPATC6, GPATCH6, KIAA1847, ZC3H9, ZC3HDC9, ZIP
Lsac_Contig18_G00013.t1	1	0	1	1	0	3	PIBF1_HUMAN	hsa:10464	PIBF1, C13orf24, CEP90, JBTS33, PIBF
Lsac_Contig34_G00086.t1	1	0	1	0	1	3	LOXH1_HUMAN	hsa:125336	LOXHD1, DFNB77, LH2D1
Lsac_Contig37_G00048.t1	1	0	1	1	0	3	FGF1_CHICK	hsa:2246	FGF1, AFGF, ECGF, ECGF-beta, ECGFA, ECGFB, FGF-1, FGF-alpha, FGFA, GLIO703, HBGF-1, HBGF1
Lsac_Contig128_G00039.t1	1	1	1	0	0	3	PAR14_MOUSE	hsa:54625	PARP14, ARTD8, BAL2, PARP-14, pART8
Lsac_Contig13_G00213.t1	1	0	1	1	0	3	RTN4_HUMAN	hsa:57142	RTN4, ASY, NI220/250, NOGO, NSP, NSP-CL, Nbla00271, Nbla10545, RTN-X, RTN4-A, RTN4-B1, RTN4-B2, RTN4-C
Lsac_Contig16_G00027.t1	1	0	1	1	0	3	STX18_RAT	hsa:53407	STX18, Ufe1
Lsac_Contig78_G00076.t1	1	0	1	1	0	3	DISP3_CHICK	hsa:57540	DISP3, PTCHD2
Lsac_Contig138_G00007.t1	1	0	1	1	0	3	CND1_HUMAN	hsa:9918	NCAPD2, CAP-D2, CNAP1, MCPH21, hCAP-D2
Lsac_Contig15_G00084.t1	1	0	1	1	0	3	XPO4_CHICK	hsa:64328	XPO4, exp4
Lsac_Contig35_G00292.t1	1	1	1	0	0	3	PCFT_XENLA	hsa:113235	SLC46A1, G21, HCP1, PCFT
Lsac_Contig8_G00287.t1	1	0	1	1	0	3	SMRCD_HUMAN	hsa:56916	SMARCAD1, ADERM, BASNS, ETL1, HEL1, HRZ
Lsac_Contig4_G00216.t1	1	0	1	1	0	3	APOH_PANTR	hsa:350	APOH, B2G1, B2GP1, BG
Lsac_Contig50_G00049.t1	1	1	1	0	0	3	HXD3A_DANRE	hsa:3232	HOXD3, HOX1D, HOX4, HOX4A, Hox-4.1
Lsac_Contig14_G00243.t1	1	0	1	1	0	3	AN34B_HUMAN	hsa:340120	ANKRD34B, DP58
Lsac_Contig48_G00119.t1	1	0	1	1	0	3	INT1_MOUSE	hsa:26173	INTS1, INT1, NET28
Lsac_Contig24_G00029.t1	1	1	1	0	0	3	CC122_HUMAN	hsa:160857	CCDC122
Lsac_Contig47_G00023.t1	1	0	1	1	0	3	LR2BP_HUMAN	hsa:55805	LRP2BP
Lsac_Contig56_G00189.t1	1	0	1	1	0	3	UBP31_HUMAN	hsa:57478	USP31
Lsac_Contig35_G00244.t1	1	1	1	0	0	3	TTC19_RAT	hsa:54902	TTC19, 2010204O13Rik, MC3DN2
Lsac_Contig33_G00054.t1	1	1	1	0	0	3	-	hsa:389203	SMIM20, C4orf52, MITRAC7, PNX
Lsac_Contig24_G00076.t1	1	0	1	1	0	3	ERCC6_HUMAN	hsa:2074	ERCC6, ARMD5, CKN2, COFS, COFS1, CSB, CSB-PGBD3, POF11, RAD26, UVSS1
Lsac_Contig97_G00044.t1	1	0	1	1	0	3	PROD_BOVIN	hsa:5625	PRODH, HSPOX2, PIG6, POX, PRODH1, PRODH2, TP53I6
Lsac_Contig6_G00232.t1	1	0	1	1	0	3	BPL1_HUMAN	hsa:3141	HLCS, HCS
Lsac_Contig10_G00132.t1	1	0	1	1	0	3	SGIP1_PONAB	hsa:84251	SGIP1
Lsac_Contig134_G00051.t1	1	0	1	1	0	3	ESCO2_HUMAN	hsa:157570	ESCO2, 2410004I17Rik, EFO2, EFO2p, RBS, hEFO2
Lsac_Contig56_G00132.t1	1	0	1	1	0	3	SSR5_BOVIN	hsa:6755	SSTR5, SS-5-R
Lsac_Contig40_G00108.t1	1	1	1	0	0	3	DAPLE_HUMAN	hsa:440193	CCDC88C, DAPLE, HKRP2, HYC1, KIAA1509, SCA40
Lsac_Contig34_G00100.t1	1	1	1	0	0	3	CR032_HUMAN	hsa:497661	C18orf32
Lsac_Contig61_G00042.t1	1	1	1	0	0	3	KLH25_HUMAN	hsa:64410	KLHL25, ENC-2, ENC2
Lsac_Contig56_G00196.t1	1	1	1	0	0	3	IL9R_HUMAN	hsa:3581	IL9R, CD129, IL-9R
Lsac_Contig43_G00089.t1	1	1	1	0	0	3	RM45_XENTR	hsa:84311	MRPL45, L45mt, MRP-L45
Lsac_Contig103_G00018.t1	1	0	1	1	0	3	ASND1_CHICK	hsa:54529	ASNSD1, NBLA00058, NS3TP1
Lsac_Contig67_G00056.t1	1	0	1	1	0	3	CC138_MACFA	hsa:165055	CCDC138
Lsac_Contig78_G00147.t1	1	1	1	0	0	3	ACTT2_BOVIN	hsa:71	ACTG1, ACT, ACTG, DFNA20, DFNA26, HEL-176
Lsac_Contig8_G00315.t1	1	1	0	1	0	3	PTN13_HUMAN	hsa:5783	PTPN13, FAP-1, PNP1, PTP-BAS, PTP-BL, PTP1E, PTPL1, PTPLE, hPTP1E
Lsac_Contig41_G00177.t1	1	0	1	1	0	3	COG4_BOVIN	hsa:25839	COG4, CDG2J, COD1, SWILS
Lsac_Contig20_G00215.t1	1	0	1	1	0	3	SUN2_MOUSE	hsa:25777	SUN2, UNC84B
Lsac_Contig68_G00053.t1	1	0	1	1	0	3	RPRD2_HUMAN	hsa:23248	RPRD2, HSPC099, KIAA0460
Lsac_Contig16_G00049.t1	1	0	1	1	0	3	NOP14_HUMAN	hsa:8602	NOP14, C4orf9, NOL14, RES4-25, RES425, UTP2
Lsac_Contig11_G00069.t1	1	0	1	1	0	3	ASXL1_MOUSE	hsa:171023	ASXL1, BOPS, MDS
Lsac_Contig29_G00080.t1	1	1	0	1	0	3	GAK_HUMAN	hsa:2580	GAK, DNAJ26, DNAJC26
Lsac_Contig58_G00086.t1	1	0	1	1	0	3	TRUA_HUMAN	hsa:80324	PUS1, MLASA1
Lsac_Contig61_G00007.t1	1	0	1	1	0	3	IL16_HUMAN	hsa:3603	IL16, LCF, NIL16, PRIL16, prIL-16
Lsac_Contig27_G00039.t1	1	0	1	1	0	3	MDM4_RAT	hsa:4194	MDM4, HDMX, MDMX, MRP1
Lsac_Contig30_G00169.t1	1	0	1	1	0	3	ARSA_HUMAN	hsa:410	ARSA, ASA, MLD
Lsac_Contig26_G00149.t1	1	0	1	1	0	3	REN3B_HUMAN	hsa:65109	UPF3B, HUPF3B, MRX62, MRXS14, RENT3B, UPF3BP1, UPF3BP2, UPF3BP3, UPF3X, Upf3p-X
Lsac_Contig103_G00017.t1	1	1	1	0	0	3	ANKAR_HUMAN	hsa:150709	ANKAR
Lsac_Contig32_G00105.t1	1	0	1	1	0	3	LONF1_MOUSE	hsa:91694	LONRF1, RNF191
Lsac_Contig8_G00301.t1	1	1	1	0	0	3	HERC6_HUMAN	hsa:55008	HERC6
Lsac_Contig1_G00217.t1	1	0	1	0	1	3	SPTN5_HUMAN	hsa:51332	SPTBN5, BSPECV, HUBSPECV, HUSPECV
Lsac_Contig4_G00335.t1	1	1	0	1	0	3	MOT4_CHICK	hsa:9123	SLC16A3, MCT_3, MCT_4, MCT-3, MCT-4, MCT3, MCT4
Lsac_Contig26_G00158.t1	0	1	0	1	1	3	LAMP2_CHICK	hsa:3920	LAMP2, CD107b, LAMP-2, LAMPB, LGP-96, LGP110
Lsac_Contig23_G00011.t1	0	1	0	1	1	3	ATR_HUMAN	hsa:545	ATR, FCTCS, FRP1, MEC1, SCKL, SCKL1
Lsac_Contig35_G00258.t1	0	1	0	1	1	3	EFCB5_HUMAN	hsa:374786	EFCAB5
Lsac_Contig30_G00028.t1	0	1	0	1	1	3	PKHA5_HUMAN	hsa:54477	PLEKHA5, PEPP-2, PEPP2
Lsac_Contig42_G00169.t1	0	1	0	1	1	3	LRC49_MOUSE	hsa:54839	LRRC49, PGs4
Lsac_Contig8_G00026.t1	0	1	0	1	1	3	MFA3L_RAT	hsa:9848	MFAP3L, NYD-sp9
Lsac_Contig55_G00009.t1	0	1	0	1	1	3	NFRKB_MOUSE	hsa:4798	NFRKB, INO80G
Lsac_Contig5_G00088.t1	0	1	0	1	1	3	XPO5_HUMAN	hsa:57510	XPO5, exp5
Lsac_Contig134_G00055.t1	0	1	0	1	1	3	CLUS_COTJA	hsa:1191	CLU, AAG4, APO-J, APOJ, CLI, CLU1, CLU2, KUB1, NA1/NA2, SGP-2, SGP2, SP-40, TRPM-2, TRPM2
Lsac_Contig33_G00036.t1	0	1	0	1	1	3	NWD2_HUMAN	hsa:57495	NWD2, KIAA1239
Lsac_Contig119_G00007.t1	0	1	0	1	1	3	TLR4_PIG	hsa:7099	TLR4, ARMD10, CD284, TLR-4, TOLL
Lsac_Contig6_G00051.t1	0	1	0	1	1	3	CMS1_MOUSE	hsa:84319	CMSS1, C3orf26
Lsac_Contig50_G00155.t1	1	1	0	0	0	2	HTAI2_GORGO	hsa:10553	HTATIP2, CC3, SDR44U1, TIP30
Lsac_Contig18_G00026.t1	1	0	1	0	0	2	SCEL_HUMAN	hsa:8796	SCEL
Lsac_Contig9_G00236.t1	1	0	1	0	0	2	DHRS9_HUMAN	hsa:10170	DHRS9, 3-alpha-HSD, 3ALPHA-HSD, RDH-E2, RDH-TBE, RDH15, RDHL, RDHTBE, RETSDR8, SDR9C4
Lsac_Contig126_G00007.t1	1	0	1	0	0	2	TMPS4_MOUSE	hsa:56649	TMPRSS4, CAPH2, MT-SP2, TMPRSS3
Lsac_Contig8_G00203.t1	1	0	1	0	0	2	ALPK1_HUMAN	hsa:80216	ALPK1, 8430410J10Rik, LAK
Lsac_Contig10_G00048.t1	1	0	0	1	0	2	ORC1_HUMAN	hsa:4998	ORC1, HSORC1, ORC1L, PARC1
Lsac_Contig53_G00039.t1	1	0	1	0	0	2	GZF1_HUMAN	hsa:64412	GZF1, JLSM, ZBTB23, ZNF336
Lsac_Contig33_G00030.t1	1	0	1	0	0	2	TLR6_BOVIN	hsa:7096	TLR1, CD281, TIL, TIL._LPRS5, rsc786
Lsac_Contig82_G00004.t1	1	0	1	0	0	2	LLR1_HUMAN	hsa:122769	LRR1, 4-1BBLRR, LRR-1, PPIL5
Lsac_Contig12_G00211.t1	1	0	1	0	0	2	CO9A1_HUMAN	hsa:1297	COL9A1, DJ149L1.1.2, EDM6, MED, STL4
Lsac_Contig74_G00044.t1	1	0	1	0	0	2	CSTN2_MOUSE	hsa:64084	CLSTN2, ALC-GAMMA, CDHR13, CS2, CSTN2, alcagamma
Lsac_Contig13_G00088.t1	1	0	1	0	0	2	PKDCC_MOUSE	hsa:91461	PKDCC, SGK493, Vlk
Lsac_Contig70_G00009.t1	1	0	1	0	0	2	CR1_HUMAN	hsa:1378	CR1, C3BR, C4BR, CD35, KN
Lsac_Contig32_G00021.t1	1	0	1	0	0	2	KI20A_HUMAN	hsa:10112	KIF20A, MKLP2, RAB6KIFL
Lsac_Contig7_G00227.t1	1	0	1	0	0	2	PKHA1_MOUSE	hsa:59338	PLEKHA1, TAPP1
Lsac_Contig9_G00073.t1	1	0	1	0	0	2	PDIA5_MOUSE	hsa:10954	PDIA5, PDIR
Lsac_Contig35_G00039.t1	1	0	1	0	0	2	CASP1_CANLF	hsa:834	CASP1, ICE, IL1BC, P45
Lsac_Contig12_G00182.t1	1	0	1	0	0	2	MEI4_HUMAN	hsa:101928601	MEI4
Lsac_Contig34_G00005.t1	1	0	1	0	0	2	CAH9_HUMAN	hsa:768	CA9, CAIX, MN
Lsac_Contig14_G00006.t1	1	0	1	0	0	2	OXDD_BACSU	None	-
Lsac_Contig36_G00095.t1	1	0	0	1	0	2	NMS_HUMAN	hsa:129521	NMS
Lsac_Contig29_G00067.t1	1	0	1	0	0	2	S49A3_MOUSE	hsa:84179	SLC49A3, LP2561, MFSD7
Lsac_Contig72_G00070.t1	1	0	1	0	0	2	RABE2_BOVIN	hsa:79874	RABEP2, FRA
Lsac_Contig30_G00144.t1	1	0	1	0	0	2	KCP_XENLA	hsa:375616	KCP, CRIM2, KCP1, NET67
Lsac_Contig78_G00122.t1	1	0	1	0	0	2	TTL10_MOUSE	hsa:254173	TTLL10, TTLL5
Lsac_Contig39_G00068.t1	1	1	0	0	0	2	CB050_HUMAN	hsa:130813	C2orf50
Lsac_Contig17_G00071.t1	1	0	1	0	0	2	-	hsa:4811	NID1, NID
Lsac_Contig30_G00096.t1	1	0	1	0	0	2	CO7A1_HUMAN	hsa:1294	COL7A1, EBD1, EBDCT, EBR1, NDNC8
Lsac_Contig53_G00092.t1	1	0	1	0	0	2	FBX48_HUMAN	hsa:554251	FBXO48
Lsac_Contig88_G00010.t1	1	0	1	0	0	2	INSY2_HUMAN	hsa:642938	INSYN2A, C10orf141, FAM196A, INSYN2
Lsac_Contig97_G00012.t1	1	0	1	0	0	2	EMID1_HUMAN	hsa:129080	EMID1, EMI5, EMU1
Lsac_Contig26_G00077.t1	1	0	1	0	0	2	FRMD7_HUMAN	hsa:90167	FRMD7, NYS, NYS1, XIPAN
Lsac_Contig13_G00210.t1	1	0	1	0	0	2	CB073_BOVIN	hsa:129852	C2orf73
Lsac_Contig111_G00011.t1	1	1	0	0	0	2	NTM1B_HUMAN	hsa:149281	METTL11B, C1orf184, HOMT1B, NTM1B
Lsac_Contig29_G00116.t1	1	0	1	0	0	2	T38BA_XENLA	hsa:55151	TMEM38B, C9orf87, D4Ertd89e, OI14, TRIC-B, TRICB, bA219P18.1
Lsac_Contig2_G00176.t1	1	0	1	0	0	2	DLGP1_HUMAN	hsa:9229	DLGAP1, DAP-1, DAP-1-ALPHA, DAP-1-BETA, DAP1, DLGAP1A, DLGAP1B, GKAP, SAPAP1
Lsac_Contig12_G00243.t1	1	1	0	0	0	2	ELOA1_MOUSE	hsa:6924	ELOA, SIII, SIII_p110, TCEB3, TCEB3A
Lsac_Contig15_G00292.t1	1	0	1	0	0	2	VM2IA_BOTIN	hsa:8747	ADAM21, ADAM_21, ADAM31
Lsac_Contig13_G00038.t1	1	0	1	0	0	2	SPT17_MOUSE	hsa:128153	SPATA17, IQCH, MSRG-11, MSRG11
Lsac_Contig21_G00071.t1	1	0	1	0	0	2	TM117_MOUSE	hsa:84216	TMEM117
Lsac_Contig48_G00018.t1	1	0	1	0	0	2	ERI2_HUMAN	hsa:112479	ERI2, EXOD1, ZGRF5
Lsac_Contig115_G00022.t1	1	0	1	0	0	2	FR1L4_MOUSE	hsa:9381	OTOF, AUNB1, DFNB6, DFNB9, FER1L2, NSRD9
Lsac_Contig6_G00227.t1	1	0	1	0	0	2	CAF1B_CHICK	hsa:8208	CHAF1B, CAF-1, CAF-IP60, CAF1, CAF1A, CAF1P60, MPHOSPH7, MPP7
Lsac_Contig23_G00137.t1	1	0	1	0	0	2	LRC31_HUMAN	hsa:79782	LRRC31, HEL-S-293
Lsac_Contig3_G00234.t1	1	0	1	0	0	2	CC067_MOUSE	hsa:200844	C3orf67
Lsac_Contig2_G00226.t1	1	0	1	0	0	2	C102B_HUMAN	hsa:79839	CCDC102B, ACY1L, AN, C18orf14, HsT1731
Lsac_Contig3_G00410.t1	1	0	1	0	0	2	CHDH_RAT	hsa:55349	CHDH
Lsac_Contig1_G00084.t1	1	0	1	0	0	2	PRSR1_HUMAN	hsa:80209	PROSER1, C13orf23
Lsac_Contig81_G00007.t1	1	1	0	0	0	2	MEGF6_MOUSE	hsa:1953	MEGF6, EGFL3
Lsac_Contig14_G00098.t1	1	0	1	0	0	2	RT30_BOVIN	hsa:10884	MRPS30, MRP-S30, PAP, PDCD9, S30mt
Lsac_Contig126_G00038.t1	1	0	1	0	0	2	PCSK7_RAT	hsa:9159	PCSK7, LPC, PC7, PC8, SPC7
Lsac_Contig10_G00004.t1	1	0	1	0	0	2	RAD54_CHICK	hsa:8438	RAD54L, HR54, RAD54A, hHR54, hRAD54
Lsac_Contig9_G00267.t1	1	0	1	0	0	2	ITA6_CHICK	hsa:3655	ITGA6, CD49f, ITGA6B, VLA-6
Lsac_Contig4_G00516.t1	1	0	1	0	0	2	EPHX3_XENTR	hsa:253152	EPHX4, ABHD7, EH4, EPHXRP
Lsac_Contig15_G00146.t1	1	0	1	0	0	2	CNTN5_CHICK	hsa:53942	CNTN5, HNB-2s, NB-2
Lsac_Contig62_G00077.t1	1	0	1	0	0	2	PROM2_MOUSE	hsa:150696	PROM2, PROML2
Lsac_Contig32_G00008.t1	1	0	0	1	0	2	CDHR4_HUMAN	hsa:389118	CDHR4, CDH29, PRO34300
Lsac_Contig76_G00031.t1	1	0	1	0	0	2	ADIPA_XENLA	hsa:117178	SSX2IP, ADIP, hMsd1
Lsac_Contig146_G00007.t1	1	0	1	0	0	2	RNH1_MOUSE	hsa:246243	RNASEH1, H1RNA, PEOB2, RNH1
Lsac_Contig19_G00227.t1	1	0	1	0	0	2	LIPS_PIG	hsa:3991	LIPE, AOMS4, FPLD6, HSL, LHS
Lsac_Contig139_G00005.t1	1	0	1	0	0	2	PKHG3_MOUSE	hsa:26030	PLEKHG3, ARHGEF43, KIAA0599
Lsac_Contig41_G00032.t1	1	0	0	0	1	2	SPAT2_HUMAN	hsa:9825	SPATA2, PD1, PPP1R145, tamo
Lsac_Contig71_G00189.t1	1	0	1	0	0	2	ANR24_HUMAN	hsa:170961	ANKRD24
Lsac_Contig68_G00230.t1	1	0	1	0	0	2	KHDC4_CHICK	hsa:22889	KHDC4, BLOM7, KIAA0907, SNORA80EHG
Lsac_Contig16_G00083.t1	1	0	1	0	0	2	CCD91_HUMAN	hsa:55297	CCDC91, HSD8, p56
Lsac_Contig59_G00024.t1	1	0	1	0	0	2	KTN1_CHICK	hsa:3895	KTN1, CG1, KNT, MU-RMS-40.19
Lsac_Contig2_G00023.t1	1	0	1	0	0	2	CH034_HUMAN	hsa:116328	C8orf34, VEST-1, VEST1
Lsac_Contig12_G00103.t1	1	0	1	0	0	2	FBXL4_HUMAN	hsa:26235	FBXL4, FBL4, FBL5, MTDPS13
Lsac_Contig10_G00120.t1	1	0	1	0	0	2	EFCB7_XENLA	hsa:84455	EFCAB7
Lsac_Contig108_G00008.t1	1	0	1	0	0	2	RNF26_HUMAN	hsa:79102	RNF26
Lsac_Contig36_G00081.t1	1	0	1	0	0	2	INP4A_RAT	hsa:3631	INPP4A, INPP4, TVAS1
Lsac_Contig104_G00027.t1	1	0	1	0	0	2	KELL_HUMAN	hsa:3792	KEL, CD238, ECE3
Lsac_Contig17_G00158.t1	1	1	0	0	0	2	LIMD2_RAT	hsa:80774	LIMD2
Lsac_Contig91_G00020.t1	1	0	1	0	0	2	STR3N_HUMAN	hsa:83930	STARD3NL, MENTHO
Lsac_Contig52_G00059.t1	1	0	1	0	0	2	S26A7_MOUSE	hsa:115111	SLC26A7, SUT2
Lsac_Contig50_G00014.t1	1	0	1	0	0	2	EFMT3_MOUSE	hsa:25895	EEF1AKMT3, FAM119B, METTL21B
Lsac_Contig3_G00132.t1	1	0	1	0	0	2	CHST5_MOUSE	hsa:23563	CHST5, I-GlcNAc-6-ST, I-GlcNAc6ST, glcNAc6ST-3, gn6st-3, hIGn6ST
Lsac_Contig86_G00132.t1	1	0	1	0	0	2	-	None	-
Lsac_Contig138_G00014.t1	1	0	1	0	0	2	ACRBP_CAVPO	hsa:84519	ACRBP, CT23, OY-TES-1, SP32
Lsac_Contig24_G00115.t1	1	0	1	0	0	2	SYP2L_MOUSE	hsa:79933	SYNPO2L
Lsac_Contig44_G00001.t1	1	0	1	0	0	2	NADL2_HUMAN	hsa:254827	NAALADL2
Lsac_Contig49_G00044.t1	1	0	1	0	0	2	CB080_HUMAN	hsa:389073	C2orf80, GONDA1
Lsac_Contig10_G00319.t1	1	0	1	0	0	2	WDR47_HUMAN	hsa:22911	WDR47
Lsac_Contig3_G00395.t1	1	0	1	0	0	2	CCD66_PONAB	hsa:285331	CCDC66
Lsac_Contig3_G00334.t1	1	0	1	0	0	2	TMM43_MOUSE	hsa:79188	TMEM43, ARVC5, ARVD5, EDMD7, LUMA
Lsac_Contig5_G00244.t1	1	0	1	0	0	2	CENPJ_PANTR	hsa:55835	CENPJ, BM032, CENP-J, CPAP, LAP, LIP1, MCPH6, SASS4, SCKL4, Sas-4
Lsac_Contig56_G00064.t1	1	0	1	0	0	2	CCNF_BOVIN	hsa:899	CCNF, FBX1, FBXO1
Lsac_Contig115_G00025.t1	1	0	1	0	0	2	CP250_HUMAN	hsa:11190	CEP250, C-NAP1, CEP2, CNAP1, CRDHL2
Lsac_Contig22_G00010.t1	1	0	1	0	0	2	GP150_MOUSE	hsa:285601	GPR150, PGR11
Lsac_Contig3_G00577.t1	1	0	1	0	0	2	NLRP3_MOUSE	hsa:114548	NLRP3, AGTAVPRL, AII, AVP, C1orf7, CIAS1, CLR1.1, DFNA34, FCAS, FCAS1, FCU, KEFH, MWS, NALP3, PYPAF1
Lsac_Contig6_G00357.t1	1	0	0	1	0	2	SH3K1_HUMAN	hsa:30011	SH3KBP1, AGMX2, CD2BP3, CIN85, GIG10, HSB-1, HSB1, IMD61, MIG18
Lsac_Contig47_G00063.t1	1	0	1	0	0	2	ACSF4_HUMAN	hsa:132949	AASDH, ACSF4, LYS2, NRPS1098, NRPS998
Lsac_Contig8_G00285.t1	1	0	1	0	0	2	PDLI5_RAT	hsa:10611	PDLIM5, ENH, ENH1, L9, LIM
Lsac_Contig17_G00011.t1	1	0	1	0	0	2	GTPBA_BOVIN	hsa:85865	GTPBP10, ObgH2, UG0751c10
Lsac_Contig56_G00084.t1	1	0	1	0	0	2	NLRC3_HUMAN	hsa:197358	NLRC3, CLR16.2, NOD3
Lsac_Contig94_G00027.t1	1	0	0	1	0	2	PO2F3_HUMAN	hsa:25833	POU2F3, Epoc-1, OCT-11, OCT11, OTF-11, PLA-1, PLA1, Skn-1a
Lsac_Contig3_G00176.t1	1	0	1	0	0	2	ZN197_HUMAN	hsa:10168	ZNF197, D3S1363E, P18, VHLaK, ZKSCAN9, ZNF166, ZNF20, ZSCAN41
Lsac_Contig12_G00245.t1	1	0	1	0	0	2	GSH1_HUMAN	hsa:2729	GCLC, GCL, GCS, GLCL, GLCLC
Lsac_Contig45_G00130.t1	1	0	1	0	0	2	IRX3_XENTR	hsa:79191	IRX3, IRX-1, IRXB1
Lsac_Contig65_G00039.t1	1	0	1	0	0	2	PDE11_MOUSE	hsa:50940	PDE11A, PPNAD2
Lsac_Contig61_G00005.t1	1	0	1	0	0	2	TMC3_CHICK	hsa:342125	TMC3
Lsac_Contig46_G00047.t1	1	0	1	0	0	2	TIM23_HUMAN	hsa:100287932	TIMM23, TIM23
Lsac_Contig139_G00003.t1	1	0	0	1	0	2	FNBP4_HUMAN	hsa:23360	FNBP4, FBP30
Lsac_Contig13_G00119.t1	1	0	1	0	0	2	MCFD2_PONAB	hsa:90411	MCFD2, F5F8D, F5F8D2, LMAN1IP, SDNSF
Lsac_Contig2_G00163.t1	1	1	0	0	0	2	CLUL1_HUMAN	hsa:27098	CLUL1, RA337M
Lsac_Contig97_G00032.t1	1	1	0	0	0	2	SMTN_HUMAN	hsa:6525	SMTN
Lsac_Contig2_G00015.t1	1	0	1	0	0	2	XKR9_MOUSE	hsa:389668	XKR9, XRG9
Lsac_Contig54_G00088.t1	1	0	1	0	0	2	PCNT_HUMAN	hsa:5116	PCNT, KEN, MOPD2, PCN, PCNT2, PCNTB, PCTN2, SCKL4
Lsac_Contig40_G00085.t1	1	0	1	0	0	2	-	None	-
Lsac_Contig108_G00023.t1	1	0	1	0	0	2	SIK2_HUMAN	hsa:23235	SIK2, LOH11CR1I, QIK, SIK-2, SNF1LK2
Lsac_Contig91_G00027.t1	1	0	1	0	0	2	-	None	-
Lsac_Contig138_G00021.t1	1	0	1	0	0	2	MLF2_MOUSE	hsa:8079	MLF2, NTN4
Lsac_Contig49_G00056.t1	1	0	1	0	0	2	CPSM_RAT	hsa:1373	CPS1, CPSASE1, PHN
Lsac_Contig28_G00030.t1	1	0	1	0	0	2	TKN1_HUMAN	hsa:6863	TAC1, Hs.2563, NK2, NKNA, NPK, TAC2
Lsac_Contig7_G00503.t1	1	0	0	1	0	2	NEUR4_MOUSE	hsa:129807	NEU4
Lsac_Contig14_G00088.t1	1	0	1	0	0	2	SEPP1_BOVIN	hsa:6414	SELENOP, SELP, SEPP, SEPP1, SeP
Lsac_Contig48_G00199.t1	1	0	1	0	0	2	TI16B_XENLA	hsa:51025	PAM16, CGI-136, MAGMAS, SMDMDM, TIM16, TIMM16
Lsac_Contig13_G00196.t1	1	0	1	0	0	2	FSHR_CAIMO	hsa:2492	FSHR, FSHR1, FSHRO, LGR1, ODG1
Lsac_Contig58_G00120.t1	1	0	1	0	0	2	RIPL1_MOUSE	hsa:353116	RILPL1, GOSPEL, RLP1
Lsac_Contig5_G00368.t1	1	0	1	0	0	2	L37A3_HUMAN	hsa:374819	LRRC37A3, LRRC37, LRRC37A
Lsac_Contig2_G00470.t1	1	0	1	0	0	2	IRX1A_XENLA	hsa:79192	IRX1, IRX-5, IRXA1
Lsac_Contig71_G00250.t1	1	0	1	0	0	2	REXO1_HUMAN	hsa:57455	REXO1, ELOABP1, EloA-BP1, REX1, TCEB3BP1
Lsac_Contig33_G00065.t1	1	0	1	0	0	2	PRGC1_HUMAN	hsa:10891	PPARGC1A, LEM6, PGC-1(alpha), PGC-1alpha, PGC-1v, PGC1, PGC1A, PPARGC1
Lsac_Contig7_G00060.t1	1	0	1	0	0	2	ASCC1_MOUSE	hsa:51008	ASCC1, ASC1p50, CGI-18, SMABF2, p50
Lsac_Contig166_G00014.t1	1	0	1	0	0	2	GTR8_MOUSE	hsa:29988	SLC2A8, GLUT8, GLUTX1
Lsac_Contig81_G00054.t1	1	0	0	1	0	2	TZAP_MOUSE	hsa:3104	ZBTB48, HKR3, TZAP, ZNF855, pp9964
Lsac_Contig40_G00090.t1	1	0	1	0	0	2	BTBD7_HUMAN	hsa:55727	BTBD7, FUP1
Lsac_Contig17_G00285.t1	1	0	1	0	0	2	-	hsa:10922	FASTK, FAST
Lsac_Contig4_G00164.t1	1	0	1	0	0	2	DJC22_XENTR	hsa:79962	DNAJC22, wus
Lsac_Contig4_G00512.t1	1	0	1	0	0	2	WIZ_HUMAN	hsa:58525	WIZ, ZNF803
Lsac_Contig55_G00024.t1	1	0	1	0	0	2	KIRR3_MOUSE	hsa:84623	KIRREL3, KIRRE, MRD4, NEPH2, PRO4502
Lsac_Contig44_G00018.t1	1	0	1	0	0	2	TTC14_MOUSE	hsa:151613	TTC14, DRDL5813, PRO19630
Lsac_Contig97_G00077.t1	1	0	1	0	0	2	PATZ1_HUMAN	hsa:23598	PATZ1, MAZR, PATZ, RIAZ, ZBTB19, ZNF278, ZSG, dJ400N23
Lsac_Contig32_G00017.t1	1	0	1	0	0	2	SLBP2_XENLA	hsa:7884	SLBP, HBP
Lsac_Contig62_G00171.t1	1	0	1	0	0	2	CDCA2_HUMAN	hsa:157313	CDCA2, PPP1R81, Repo-Man
Lsac_Contig56_G00020.t1	1	0	1	0	0	2	MRP6_HUMAN	hsa:368	ABCC6, ABC34, ARA, EST349056, GACI2, MLP1, MOAT-E, MOATE, MRP6, PXE, PXE1, URG7
Lsac_Contig1_G00277.t1	1	0	1	0	0	2	NTCP_HUMAN	hsa:6554	SLC10A1, NTCP
Lsac_Contig41_G00071.t1	1	0	1	0	0	2	GALR1_MOUSE	hsa:2587	GALR1, GALNR, GALNR1
Lsac_Contig6_G00026.t1	1	0	1	0	0	2	GTPB8_BOVIN	hsa:29083	GTPBP8, HSPC135
Lsac_Contig20_G00167.t1	1	0	1	0	0	2	-	hsa:339669	TEX33, C22orf33, EAN57, cE81G9.2
Lsac_Contig2_G00242.t1	1	0	1	0	0	2	CR063_HUMAN	hsa:644041	C18orf63, DKFZP781G0119
Lsac_Contig71_G00186.t1	1	0	1	0	0	2	SEM6B_RAT	hsa:10501	SEMA6B, SEM-SEMA-Y, SEMA-VIB, SEMAN, semaZ
Lsac_Contig43_G00127.t1	1	0	1	0	0	2	B4GN2_HUMAN	hsa:124872	B4GALNT2, B4GALT, GALGT2
Lsac_Contig21_G00009.t1	1	0	1	0	0	2	PTPRR_HUMAN	hsa:5801	PTPRR, EC-PTP, PCPTP1, PTP-SL, PTPBR7, PTPRQ
Lsac_Contig19_G00051.t1	1	0	1	0	0	2	ASPP1_MOUSE	hsa:23368	PPP1R13B, ASPP1, p53BP2-like, p85
Lsac_Contig3_G00409.t1	1	0	1	0	0	2	I17RB_MOUSE	hsa:55540	IL17RB, CRL4, EVI27, IL17BR, IL17RH1
Lsac_Contig169_G00004.t1	1	0	0	1	0	2	CACB1_RABIT	hsa:782	CACNB1, CAB1, CACNLB1, CCHLB1
Lsac_Contig45_G00010.t1	1	0	1	0	0	2	FOG1_XENLA	hsa:161882	ZFPM1, FOG, FOG1, ZC2HC11A, ZNF408, ZNF89A
Lsac_Contig78_G00120.t1	1	0	0	0	1	2	RN223_HUMAN	hsa:401934	RNF223
Lsac_Contig36_G00077.t1	1	0	1	0	0	2	VWA3B_HUMAN	hsa:200403	VWA3B, SCAR22
Lsac_Contig19_G00206.t1	1	0	1	0	0	2	CXCR3_BOVIN	hsa:2833	CXCR3, CD182, CD183, CKR-L2, CMKAR3, GPR9, IP10-R, Mig-R, MigR
Lsac_Contig61_G00046.t1	1	0	0	1	0	2	RU2A_MOUSE	hsa:6627	SNRPA1, Lea1, U2A'
Lsac_Contig21_G00137.t1	1	0	1	0	0	2	GPR37_HUMAN	hsa:2861	GPR37, EDNRBL, PAELR, hET(B)R-LP
Lsac_Contig15_G00011.t1	1	0	1	0	0	2	CCNA1_HUMAN	hsa:8900	CCNA1, CT146
Lsac_Contig23_G00042.t1	1	0	1	0	0	2	YWRD_BACSU	hsa:2678	GGT1, CD224, D22S672, D22S732, GGT, GGT_1, GGTD, GTG
Lsac_Contig3_G00434.t1	1	0	1	0	0	2	ACAD9_MOUSE	hsa:28976	ACAD9, MC1DN20, NPD002
Lsac_Contig82_G00005.t1	1	0	1	0	0	2	MGAT2_PIG	hsa:4247	MGAT2, CDG2A, CDGS2, GLCNACTII, GNT-II, GNT2
Lsac_Contig11_G00331.t1	1	0	1	0	0	2	LPIN3_MOUSE	hsa:9663	LPIN2
Lsac_Contig20_G00274.t1	1	0	1	0	0	2	SERHL_MOUSE	hsa:253190	SERHL2, dJ222E13.1
Lsac_Contig134_G00026.t1	1	0	0	1	0	2	PYR1_HUMAN	hsa:790	CAD, CDG1Z, EIEE50, GATD4
Lsac_Contig79_G00083.t1	1	0	1	0	0	2	GPAA1_MOUSE	hsa:8733	GPAA1, GAA1, GPIBD15, hGAA1
Lsac_Contig72_G00154.t1	1	0	1	0	0	2	TMC7_MOUSE	hsa:79905	TMC7
Lsac_Contig80_G00235.t1	1	0	1	0	0	2	KCD21_HUMAN	hsa:283219	KCTD21, KCASH2
Lsac_Contig8_G00189.t1	1	0	0	1	0	2	SYNP2_HUMAN	hsa:171024	SYNPO2
Lsac_Contig8_G00176.t1	1	0	1	0	0	2	QRFPR_RAT	hsa:84109	QRFPR, AQ27, GPR103, SP9155
Lsac_Contig86_G00141.t1	1	0	1	0	0	2	SVEP1_RAT	hsa:79987	SVEP1, C9orf13, CCP22, POLYDOM, SEL-OB, SELOB
Lsac_Contig61_G00041.t1	1	0	1	0	0	2	CBPC4_HUMAN	hsa:123624	AGBL1, CCP4, FECD8
Lsac_Contig125_G00041.t1	1	0	1	0	0	2	SHLB2_CHICK	hsa:56904	SH3GLB2, PP6569, PP9455, RRIG1
Lsac_Contig64_G00016.t1	1	0	1	0	0	2	OC90_HUMAN	hsa:729330	OC90, PLA2L
Lsac_Contig45_G00004.t1	1	0	1	0	0	2	JPH3_HUMAN	hsa:57338	JPH3, CAGL237, HDL2, JP-3, JP3, TNRC22
Lsac_Contig4_G00108.t1	1	0	1	0	0	2	COX14_BOVIN	hsa:84987	COX14, C12orf62, PCAG1
Lsac_Contig78_G00038.t1	1	0	0	1	0	2	ARGAL_PONAB	hsa:55160	ARHGEF10L, GrinchGEF
Lsac_Contig23_G00088.t1	1	0	1	0	0	2	MELT_HUMAN	hsa:79674	VEPH1, MELT, VEPH
Lsac_Contig7_G00166.t1	1	0	1	0	0	2	LRC27_MOUSE	hsa:80313	LRRC27
Lsac_Contig4_G00520.t1	1	0	1	0	0	2	PT100_BOVIN	hsa:100131801	PET100, C19orf79
Lsac_Contig68_G00038.t1	1	0	1	0	0	2	MTMRB_HUMAN	hsa:10903	MTMR11, CRA
Lsac_Contig76_G00095.t1	1	1	0	0	0	2	ECM2_HUMAN	hsa:1842	ECM2
Lsac_Contig23_G00159.t1	1	0	1	0	0	2	SPT16_MACFA	hsa:83893	SPATA16, NYD-SP12, SPGF6
Lsac_Contig71_G00306.t1	1	0	1	0	0	2	SC5A5_RAT	hsa:6528	SLC5A5, NIS, TDH1
Lsac_Contig45_G00122.t1	1	0	1	0	0	2	TOX3_HUMAN	hsa:27324	TOX3, CAGF9, TNRC9
Lsac_Contig40_G00088.t1	1	0	1	0	0	2	PRIMA_HUMAN	hsa:145270	PRIMA1, PRIMA
Lsac_Contig5_G00090.t1	1	0	1	0	0	2	YIPF3_DANRE	hsa:25844	YIPF3, C6orf109, FinGER3, KLIP1, dJ337H4.3
Lsac_Contig10_G00281.t1	1	0	1	0	0	2	SAS6_CHICK	hsa:163786	SASS6, MCPH14, SAS-6, SAS6
Lsac_Contig4_G00584.t1	1	0	1	0	0	2	GBRA6_CHICK	hsa:2559	GABRA6
Lsac_Contig13_G00048.t1	1	0	0	1	0	2	CENPF_HUMAN	hsa:1063	CENPF, CENF, CILD31, PRO1779, STROMS, hcp-1
Lsac_Contig30_G00014.t1	1	0	0	0	1	2	PTPRO_HUMAN	hsa:5800	PTPRO, GLEPP1, NPHS6, PTP-OC, PTP-U2, PTPROT, PTPU2, R-PTP-O
Lsac_Contig52_G00018.t1	1	0	1	0	0	2	RT28_BOVIN	hsa:28957	MRPS28, HSPC007, MRP-S28, MRP-S35, MRPS35
Lsac_Contig89_G00018.t1	1	0	1	0	0	2	EOMES_MOUSE	hsa:8320	EOMES, TBR2
Lsac_Contig133_G00006.t1	1	0	1	0	0	2	KIF15_MOUSE	hsa:56992	KIF15, HKLP2, KLP2, KNSL7, NY-BR-62
Lsac_Contig65_G00065.t1	1	0	0	1	0	2	SFRP3_CHICK	hsa:2487	FRZB, FRE, FRITZ, FRP-3, FRZB-1, FRZB-PEN, FRZB1, FZRB, OS1, SFRP3, SRFP3, hFIZ
Lsac_Contig44_G00105.t1	1	0	1	0	0	2	CB072_HUMAN	hsa:257407	C2orf72
Lsac_Contig2_G00365.t1	1	1	0	0	0	2	F217A_HUMAN	hsa:222826	FAM217A, C6orf146
Lsac_Contig86_G00130.t1	1	0	1	0	0	2	F166A_MOUSE	hsa:401565	FAM166A, HSD46
Lsac_Contig5_G00150.t1	1	0	1	0	0	2	PLD5_HUMAN	hsa:200150	PLD5, PLDC
Lsac_Contig17_G00141.t1	1	0	0	1	0	2	GLT11_XENTR	hsa:63917	GALNT11, GALNAC-T11, GALNACT11
Lsac_Contig105_G00002.t1	1	0	1	0	0	2	LAML3_XENLA	hsa:4001	LMNB1, ADLD, LMN, LMN2, LMNB
Lsac_Contig56_G00125.t1	1	1	0	0	0	2	CP089_MOUSE	hsa:146556	C16orf89
Lsac_Contig49_G00051.t1	1	0	1	0	0	2	RPE_PONAB	hsa:6120	RPE, RPE2-1
Lsac_Contig3_G00078.t1	1	0	1	0	0	2	NF7B_XENLA	hsa:5987	TRIM27, RFP, RNF76
Lsac_Contig56_G00044.t1	1	0	1	0	0	2	JIP3_HUMAN	hsa:23162	MAPK8IP3, JIP-3, JIP3, JSAP1, SYD2, syd
Lsac_Contig32_G00109.t1	1	0	1	0	0	2	NMUR2_RAT	hsa:56923	NMUR2, FM-4, FM4, NMU-R2, NMU2R, TGR-1, TGR1
Lsac_Contig11_G00192.t1	1	0	0	1	0	2	CADH4_CHICK	hsa:1002	CDH4, CAD4, R-CAD, RCAD
Lsac_Contig68_G00009.t1	1	0	1	0	0	2	TANA_XENLA	hsa:10763	NES, Nbla00170
Lsac_Contig88_G00033.t1	1	0	1	0	0	2	RFIP5_HUMAN	hsa:26056	RAB11FIP5, GAF1, RIP11, pp75
Lsac_Contig8_G00282.t1	1	0	1	0	0	2	STPG2_MOUSE	hsa:285555	STPG2, C4orf37
Lsac_Contig92_G00061.t1	1	0	1	0	0	2	SRRM4_MOUSE	hsa:84530	SRRM4, KIAA1853, MU-MB-2.76, nSR100
Lsac_Contig36_G00054.t1	1	0	1	0	0	2	STAG2_MOUSE	hsa:10735	STAG2, NEDXCF, SA-2, SA2, SCC3B, bA517O1.1
Lsac_Contig4_G00267.t1	1	0	1	0	0	2	LMTK1_HUMAN	hsa:9625	AATK, AATYK, AATYK1, LMR1, LMTK1, PPP1R77, p35BP
Lsac_Contig9_G00121.t1	1	0	1	0	0	2	S35F5_BOVIN	hsa:80255	SLC35F5
Lsac_Contig10_G00052.t1	1	0	0	1	0	2	SHL2A_MOUSE	hsa:348378	SHISAL2A, FAM159A, PRO7171, WWLS2783
Lsac_Contig30_G00074.t1	1	0	1	0	0	2	CEP78_HUMAN	hsa:84131	CEP78, C9orf81, CRDHL, IP63
Lsac_Contig5_G00435.t1	1	0	1	0	0	2	LEG1H_MOUSE	hsa:352999	C6orf58, LEG1
Lsac_Contig3_G00443.t1	1	0	1	0	0	2	SEN2_CHICK	hsa:80746	TSEN2, PCH2B, SEN2, SEN2L
Lsac_Contig151_G00008.t1	1	0	1	0	0	2	PAQR9_HUMAN	hsa:344838	PAQR9
Lsac_Contig74_G00042.t1	1	0	1	0	0	2	TRI42_HUMAN	hsa:287015	TRIM42, PPP1R40, T4A1
Lsac_Contig43_G00191.t1	1	0	1	0	0	2	RU17_HUMAN	hsa:6625	SNRNP70, RNPU1Z, RPU1, SNRP70, Snp1, U1-70K, U170K, U1AP, U1RNP
Lsac_Contig30_G00191.t1	1	0	1	0	0	2	-	hsa:89894	TMEM116
Lsac_Contig2_G00072.t1	1	0	1	0	0	2	TGS1_HUMAN	hsa:96764	TGS1, NCOA6IP, PIMT, PIPMT
Lsac_Contig105_G00064.t1	1	0	1	0	0	2	NR2E3_BOVIN	hsa:10002	NR2E3, ESCS, PNR, RNR, RP37, rd7
Lsac_Contig10_G00163.t1	1	1	0	0	0	2	ACADM_BOVIN	hsa:34	ACADM, ACAD1, MCAD, MCADH
Lsac_Contig3_G00267.t1	1	0	1	0	0	2	FOX2_NEUCR	hsa:118881	COMTD1
Lsac_Contig166_G00003.t1	1	0	1	0	0	2	TOR2A_BOVIN	hsa:27433	TOR2A, TORP1
Lsac_Contig126_G00026.t1	1	0	1	0	0	2	CCD84_HUMAN	hsa:338657	CCDC84, DLNB14
Lsac_Contig10_G00137.t1	1	0	1	0	0	2	IL23R_HUMAN	hsa:149233	IL23R
Lsac_Contig2_G00333.t1	1	0	0	1	0	2	CASL_HUMAN	hsa:4739	NEDD9, CAS-L, CAS2, CASL, CASS2, HEF1
Lsac_Contig25_G00025.t1	1	0	1	0	0	2	F1892_HUMAN	hsa:9413	FAM189A2, C9orf61, X123
Lsac_Contig7_G00179.t1	1	0	1	0	0	2	KI67_HUMAN	hsa:4288	MKI67, KIA, MIB-, MIB-1, PPP1R105
Lsac_Contig41_G00089.t1	1	0	1	0	0	2	NECA2_HUMAN	hsa:54550	NECAB2, EFCBP2, stip-2
Lsac_Contig51_G00062.t1	1	0	1	0	0	2	SHC3_RAT	hsa:53358	SHC3, N-Shc, NSHC, RAI, SHCC
Lsac_Contig1_G00183.t1	1	0	1	0	0	2	KNL1_HUMAN	hsa:57082	KNL1, AF15Q14, CASC5, CT29, D40, MCPH4, PPP1R55, Spc7, hKNL-1, hSpc105
Lsac_Contig82_G00043.t1	1	0	1	0	0	2	CGRF1_HUMAN	hsa:10668	CGRRF1, CGR19, RNF197
Lsac_Contig17_G00233.t1	1	1	0	0	0	2	FAKD4_XENLA	hsa:9238	TBRG4, CPR2, FASTKD4
Lsac_Contig72_G00112.t1	1	0	1	0	0	2	PTPRH_HUMAN	hsa:5794	PTPRH, R-PTP-H, SAP1
Lsac_Contig3_G00187.t1	1	0	0	1	0	2	MTMRE_HUMAN	hsa:64419	MTMR14, C3orf29
Lsac_Contig5_G00158.t1	1	0	1	0	0	2	FMN2_HUMAN	hsa:56776	FMN2
Lsac_Contig55_G00011.t1	1	0	1	0	0	2	APLP2_MOUSE	hsa:334	APLP2, APLP-2, APPH, APPL2, CDEBP
Lsac_Contig52_G00058.t1	1	0	0	1	0	2	LRC69_XENLA	hsa:100130742	LRRC69
Lsac_Contig134_G00002.t1	1	0	1	0	0	2	GSXL3_ARATH	hsa:2329	FMO4, FMO2
Lsac_Contig31_G00075.t1	1	0	1	0	0	2	HMCN1_HUMAN	hsa:83872	HMCN1, ARMD1, FBLN6, FIBL-6, FIBL6
Lsac_Contig59_G00029.t1	1	0	1	0	0	2	TALD3_HUMAN	hsa:9786	JBTS23, SRTD14, Talpid3
Lsac_Contig101_G00070.t1	1	1	0	0	0	2	CC120_HUMAN	hsa:90060	CCDC120, JM11
Lsac_Contig86_G00049.t1	1	0	1	0	0	2	ATS13_HUMAN	hsa:11093	ADAMTS13, ADAM-TS13, ADAMTS-13, C9orf8, VWFCP, vWF-CP
Lsac_Contig10_G00278.t1	1	0	1	0	0	2	FRRS1_MOUSE	hsa:345051	REELD1
Lsac_Contig1_G00245.t1	1	0	0	1	0	2	BAAT_HUMAN	hsa:570	BAAT, BACAT, BAT
Lsac_Contig1_G00431.t1	1	0	1	0	0	2	LUZP2_HUMAN	hsa:338645	LUZP2, KFSP2566, PRO6246
Lsac_Contig15_G00350.t1	1	0	1	0	0	2	DNHD1_HUMAN	hsa:144132	DNHD1, C11orf47, CCDC35, DHCD1, DNHD1L
Lsac_Contig2_G00151.t1	1	0	1	0	0	2	CTIP_HUMAN	hsa:5932	RBBP8, COM1, CTIP, JWDS, RIM, SAE2, SCKL2
Lsac_Contig97_G00066.t1	1	0	1	0	0	2	POP5_BOVIN	hsa:51367	POP5, HSPC004, RPP2, RPP20, hPop5
Lsac_Contig72_G00168.t1	1	0	1	0	0	2	-	hsa:3589	IL11, AGIF, IL-11
Lsac_Contig16_G00107.t1	1	0	0	1	0	2	ATX10_BOVIN	hsa:25814	ATXN10, E46L, HUMEEP, SCA10
Lsac_Contig55_G00055.t1	1	0	1	0	0	2	CCD15_HUMAN	hsa:80071	CCDC15
Lsac_Contig8_G00126.t1	1	0	1	0	0	2	IL15_BUBBU	hsa:3600	IL15, IL-15
Lsac_Contig14_G00092.t1	1	0	1	0	0	2	CCL28_MOUSE	hsa:56477	CCL28, CCK1, MEC, SCYA28
Lsac_Contig24_G00124.t1	1	0	1	0	0	2	UROK_CHICK	hsa:5328	PLAU, ATF, BDPLT5, QPD, UPA, URK, u-PA
Lsac_Contig2_G00289.t1	1	0	1	0	0	2	SOX4_MOUSE	hsa:6659	SOX4, EVI16
Lsac_Contig54_G00107.t1	1	0	0	1	0	2	CO6A2_CHICK	hsa:1292	COL6A2, BTHLM1, PP3610, UCMD1
Lsac_Contig24_G00098.t1	1	0	1	0	0	2	FXL15_DANRE	hsa:79176	FBXL15, FBXO37, Fbl15, JET, PSD
Lsac_Contig42_G00121.t1	1	0	1	0	0	2	TERB2_HUMAN	hsa:145645	TERB2, C15orf43
Lsac_Contig88_G00002.t1	1	0	1	0	0	2	DAW1_RAT	hsa:164781	DAW1, ODA16, WDR69
Lsac_Contig6_G00229.t1	1	0	1	0	0	2	SIM2_HUMAN	hsa:6493	SIM2, HMC13F06, HMC29C01, SIM, bHLHe15
Lsac_Contig11_G00100.t1	1	1	0	0	0	2	SNPH_HUMAN	hsa:9751	SNPH
Lsac_Contig4_G00401.t1	1	0	1	0	0	2	MY15B_HUMAN	hsa:80022	MYO15B, MYO15BP
Lsac_Contig7_G00010.t1	1	0	1	0	0	2	COX5B_HUMAN	hsa:1329	COX5B, COXVB
Lsac_Contig13_G00268.t1	1	0	1	0	0	2	NCOA1_HUMAN	hsa:8648	NCOA1, F-SRC-1, KAT13A, RIP160, SRC1, bHLHe42, bHLHe74
Lsac_Contig72_G00195.t1	1	0	1	0	0	2	SACS_HUMAN	hsa:26278	SACS, ARSACS, DNAJC29, PPP1R138, SPAX6
Lsac_Contig85_G00055.t1	1	0	0	1	0	2	ILVBL_DANRE	hsa:10994	ILVBL, 209L8, AHAS, HACL1L, ILV2H
Lsac_Contig68_G00184.t1	1	0	1	0	0	2	TDR10_HUMAN	hsa:126668	TDRD10
Lsac_Contig56_G00076.t1	1	0	1	0	0	2	DECR2_PONAB	hsa:26063	DECR2, PDCR, SDR17C1
Lsac_Contig19_G00150.t1	1	0	1	0	0	2	RIN3_MOUSE	hsa:79890	RIN3
Lsac_Contig8_G00299.t1	1	0	1	0	0	2	HERC5_HUMAN	hsa:51191	HERC5, CEB1, CEBP1
Lsac_Contig78_G00124.t1	1	0	1	0	0	2	TNR4_RAT	hsa:7293	TNFRSF4, ACT35, CD134, IMD16, OX40, TXGP1L
Lsac_Contig41_G00183.t1	1	0	1	0	0	2	KCD19_BOVIN	hsa:146212	KCTD19
Lsac_Contig5_G00052.t1	1	0	0	1	0	2	KCNK5_HUMAN	hsa:8645	KCNK5, K2p5.1, KCNK5b, TASK-2, TASK2
Lsac_Contig69_G00042.t1	1	0	1	0	0	2	RN19B_HUMAN	hsa:127544	RNF19B, IBRDC3, NKLAM
Lsac_Contig2_G00149.t1	1	0	1	0	0	2	TM241_XENLA	hsa:85019	TMEM241, C18orf45, hVVT
Lsac_Contig134_G00045.t1	1	0	1	0	0	2	GARE2_MOUSE	hsa:150946	GAREM2, FAM59B, GAREML
Lsac_Contig4_G00353.t1	1	1	0	0	0	2	MYBPP_HUMAN	hsa:84073	MYCBPAP, AMAP-1, AMAP1
Lsac_Contig78_G00140.t1	1	0	1	0	0	2	RM20_BOVIN	hsa:55052	MRPL20, L20mt, MRP-L20
Lsac_Contig29_G00014.t1	1	0	1	0	0	2	MBOA4_HUMAN	hsa:619373	MBOAT4, FKSG89, GOAT, OACT4
Lsac_Contig85_G00082.t1	1	0	0	0	1	2	TM52B_MOUSE	hsa:120939	TMEM52B, C12orf59
Lsac_Contig10_G00156.t1	1	0	1	0	0	2	FPGT_HUMAN	hsa:8790	FPGT, GFPP
Lsac_Contig78_G00113.t1	1	0	1	0	0	2	NOC2L_BOVIN	hsa:26155	NOC2L, NET15, NET7, NIR, PPP1R112
Lsac_Contig13_G00187.t1	1	0	1	0	0	2	MSH2_HUMAN	hsa:4436	MSH2, COCA1, FCC1, HNPCC, HNPCC1, LCFS2, hMSH2
Lsac_Contig105_G00035.t1	1	0	1	0	0	2	DUT_HUMAN	hsa:1854	DUT, dUTPase
Lsac_Contig76_G00003.t1	1	0	1	0	0	2	ICAM5_HUMAN	hsa:7087	ICAM5, TLCN, TLN
Lsac_Contig85_G00056.t1	1	1	0	0	0	2	S1PR1_HUMAN	hsa:1901	S1PR1, CD363, CHEDG1, D1S3362, ECGF1, EDG-1, EDG1, S1P1
Lsac_Contig83_G00006.t1	1	0	1	0	0	2	FSIP2_HUMAN	hsa:401024	FSIP2, SPGF34
Lsac_Contig57_G00047.t1	1	0	1	0	0	2	DIAP1_HUMAN	hsa:1729	DIAPH1, DFNA1, DIA1, DRF1, LFHL1, SCBMS, hDIA1
Lsac_Contig72_G00076.t1	1	0	1	0	0	2	TBC17_HUMAN	hsa:79735	TBC1D17
Lsac_Contig13_G00142.t1	1	0	0	1	0	2	CNPY3_PIG	hsa:10695	CNPY3, CAG4A, EIEE60, ERDA5, PRAT4A, TNRC5
Lsac_Contig6_G00367.t1	1	0	1	0	0	2	NHS_HUMAN	hsa:4810	NHS, CTRCT40, CXN, SCML1
Lsac_Contig40_G00086.t1	1	0	0	1	0	2	ASB2_RAT	hsa:51676	ASB2, ASB-2
Lsac_Contig25_G00105.t1	1	1	0	0	0	2	TUSC1_HUMAN	hsa:286319	TUSC1, CCDC89B, TSG-9, TSG9
Lsac_Contig71_G00215.t1	1	0	1	0	0	2	WDR18_HUMAN	hsa:57418	WDR18, Ipi3, R32184_1
Lsac_Contig44_G00126.t1	1	0	1	0	0	2	CKAP5_HUMAN	hsa:9793	CKAP5, CHTOG, MSPS, TOG, TOGp, ch-TOG
Lsac_Contig11_G00038.t1	1	0	1	0	0	2	-	None	-
Lsac_Contig162_G00002.t1	1	1	0	0	0	2	CFAH_HUMAN	hsa:3075	CFH, AHUS1, AMBP1, ARMD4, ARMS1, CFHL3, FH, FHL1, HF, HF1, HF2, HUS
Lsac_Contig12_G00109.t1	1	0	1	0	0	2	NDUF4_PONAB	hsa:29078	NDUFAF4, C6orf66, HRPAP20, HSPC125, MC1DN15, My013, bA22L21.1
Lsac_Contig163_G00002.t1	1	0	1	0	0	2	PLEC_MOUSE	hsa:5339	PLEC, EBS1, EBSMD, EBSND, EBSO, EBSOG, EBSPA, HD1, LGMD2Q, LGMDR17, PCN, PLEC1, PLEC1b, PLTN
Lsac_Contig13_G00206.t1	1	0	1	0	0	2	TLR2_MOUSE	hsa:7097	TLR2, CD282, TIL4
Lsac_Contig30_G00174.t1	1	0	1	0	0	2	JIP2_MOUSE	hsa:23542	MAPK8IP2, IB-2, IB2, JIP2, PRKM8IPL
Lsac_Contig23_G00104.t1	1	0	0	1	0	2	CC080_MOUSE	hsa:401097	C3orf80
Lsac_Contig59_G00084.t1	1	0	1	0	0	2	AHNK_HUMAN	hsa:79026	AHNAK, AHNAKRS, PM227
Lsac_Contig74_G00019.t1	1	1	0	0	0	2	NYAP2_HUMAN	hsa:57624	NYAP2, KIAA1486
Lsac_Contig56_G00052.t1	1	0	0	0	1	2	-	None	-
Lsac_Contig86_G00140.t1	1	0	1	0	0	2	-	None	-
Lsac_Contig88_G00088.t1	1	0	0	0	1	2	LZTS3_HUMAN	hsa:9762	LZTS3, PROSAPIP1
Lsac_Contig2_G00031.t1	1	0	0	1	0	2	TCF24_HUMAN	hsa:100129654	TCF24, TCF-24, bHLHa25
Lsac_Contig42_G00069.t1	1	0	1	0	0	2	MYCPP_HUMAN	hsa:10260	DENND4A, IRLB, MYCPBP
Lsac_Contig2_G00138.t1	1	0	1	0	0	2	SSXT_MOUSE	hsa:6760	SS18, SSXT, SYT
Lsac_Contig7_G00320.t1	1	0	1	0	0	2	ATPMD_HUMAN	hsa:84833	ATP5MD, DAPIT, HCVFTP2, USMG5, bA792D24.4
Lsac_Contig4_G00224.t1	1	1	0	0	0	2	ARSG_HUMAN	hsa:22901	ARSG, USH4
Lsac_Contig79_G00045.t1	1	1	0	0	0	2	MFSD3_RAT	hsa:113655	MFSD3
Lsac_Contig5_G00070.t1	1	0	0	1	0	2	IKBE_MOUSE	hsa:4794	NFKBIE, IKBE
Lsac_Contig48_G00186.t1	1	0	1	0	0	2	CG026_HUMAN	hsa:79034	C7orf26
Lsac_Contig12_G00095.t1	1	0	1	0	0	2	PRD13_MOUSE	hsa:59336	PRDM13, MU-MB-20.220, PFM10
Lsac_Contig57_G00034.t1	1	0	1	0	0	2	PT117_MOUSE	hsa:100303755	PET117, CSRP2BP
Lsac_Contig38_G00040.t1	1	0	1	0	0	2	SCYL2_HUMAN	hsa:55681	SCYL2, CVAK104
Lsac_Contig45_G00156.t1	1	0	0	1	0	2	FOXL1_MOUSE	hsa:2300	FOXL1, FKH6, FKHL11, FREAC7
Lsac_Contig15_G00291.t1	1	0	1	0	0	2	WDR73_XENLA	hsa:84942	WDR73, GAMOS, GAMOS1, HSPC264
Lsac_Contig72_G00305.t1	1	0	0	1	0	2	CTF1_MOUSE	hsa:1489	CTF1, CT-1, CT1
Lsac_Contig26_G00065.t1	1	0	1	0	0	2	LRCH2_HUMAN	hsa:57631	LRCH2, dA204F4.4
Lsac_Contig15_G00149.t1	1	0	1	0	0	2	CCD82_RAT	hsa:79780	CCDC82, HSPC048
Lsac_Contig56_G00034.t1	1	0	1	0	0	2	SHSA9_XENTR	hsa:729993	SHISA9, CKAMP44
Lsac_Contig68_G00225.t1	1	0	1	0	0	2	RT29_MOUSE	hsa:7818	DAP3, DAP-3, MRP-S29, MRPS29, S29mt, bMRP-10
Lsac_Contig151_G00036.t1	1	0	1	0	0	2	MUC17_HUMAN	hsa:140453	MUC17, MUC-17, MUC-3, MUC3
Lsac_Contig34_G00059.t1	1	0	1	0	0	2	UBAP1_RAT	hsa:51271	UBAP1, NAG20, SPG80, UAP, UBAP, UBAP-1
Lsac_Contig1_G00104.t1	1	1	0	0	0	2	MRPP3_MACFA	hsa:9692	PRORP, KIAA0391, MRPP3
Lsac_Contig3_G00563.t1	1	0	1	0	0	2	RBM6_HUMAN	hsa:10180	RBM6, 3G2, DEF-3, DEF3, HLC-11, NY-LU-12, g16
Lsac_Contig20_G00105.t1	1	0	1	0	0	2	IGF1_CHICK	hsa:3479	IGF1, IGF, IGF-I, IGFI, MGF
Lsac_Contig3_G00226.t1	1	0	1	0	0	2	RPP14_PONAB	hsa:11102	RPP14, P14
Lsac_Contig30_G00053.t1	1	0	1	0	0	2	LRMP_DANRE	hsa:645177	-
Lsac_Contig95_G00119.t1	1	0	1	0	0	2	BBS1_MOUSE	hsa:582	BBS1, BBS2L2
Lsac_Contig69_G00136.t1	1	0	1	0	0	2	RUNX3_HUMAN	hsa:864	RUNX3, AML2, CBFA3, PEBP2aC
Lsac_Contig15_G00210.t1	1	0	1	0	0	2	DDIAS_HUMAN	hsa:220042	DDIAS, C11orf82, noxin
Lsac_Contig68_G00270.t1	1	0	1	0	0	2	DACT2_DANRE	hsa:168002	DACT2, C6orf116, DAPPER2, DPR2, bA503C24.7
Lsac_Contig71_G00002.t1	1	0	1	0	0	2	HMHA1_HUMAN	hsa:23526	ARHGAP45, HA-1, HLA-HA1, HMHA1
Lsac_Contig41_G00060.t1	1	1	0	0	0	2	PPR3D_HUMAN	hsa:5509	PPP1R3D, PPP1R6
Lsac_Contig82_G00035.t1	1	0	1	0	0	2	NID2_HUMAN	hsa:22795	NID2, NID-2
Lsac_Contig28_G00135.t1	1	0	1	0	0	2	GLT15_HUMAN	hsa:117248	GALNT15, GALNACT15, GALNT13, GALNT7, GALNTL2, PIH5, pp-GalNAc-T15
Lsac_Contig72_G00275.t1	1	0	0	1	0	2	ARMC5_MOUSE	hsa:79798	ARMC5, AIMAH2
Lsac_Contig86_G00128.t1	1	0	0	1	0	2	NRARP_MOUSE	hsa:441478	NRARP
Lsac_Contig44_G00058.t1	1	0	1	0	0	2	VW5B2_MOUSE	hsa:90113	VWA5B2
Lsac_Contig41_G00099.t1	1	0	1	0	0	2	CP070_RAT	hsa:80262	C16orf70, C16orf6, LIN10, lin-10
Lsac_Contig33_G00044.t1	1	0	1	0	0	2	PCDH7_HUMAN	hsa:5099	PCDH7, BH-Pcdh, BHPCDH, PPP1R120
Lsac_Contig68_G00089.t1	1	0	0	1	0	2	RFX5_MOUSE	hsa:5993	RFX5
Lsac_Contig38_G00068.t1	1	0	1	0	0	2	CC020_MOUSE	hsa:84077	C3orf20
Lsac_Contig22_G00086.t1	1	1	0	0	0	2	SNX2_HUMAN	hsa:6643	SNX2, TRG-9
Lsac_Contig56_G00099.t1	1	0	1	0	0	2	MSS51_HUMAN	hsa:118490	MSS51, ZMYND17
Lsac_Contig7_G00319.t1	1	0	1	0	0	2	RRP5_HUMAN	hsa:22984	PDCD11, ALG-4, ALG4, NFBP, RRP5
Lsac_Contig35_G00023.t1	1	0	0	1	0	2	MKS1_HUMAN	hsa:54903	MKS1, BBS13, JBTS28, MES, MKS, POC12
Lsac_Contig95_G00116.t1	1	1	0	0	0	2	-	hsa:9573	GDF3, KFS3, MCOP7, MCOPCB6
Lsac_Contig7_G00352.t1	1	0	1	0	0	2	GTR9_HUMAN	hsa:56606	SLC2A9, GLUT9, GLUTX, UAQTL2, URATv1
Lsac_Contig14_G00185.t1	1	0	0	1	0	2	LHPL2_HUMAN	hsa:10184	LHFPL2
Lsac_Contig151_G00017.t1	1	0	1	0	0	2	GP1BA_MOUSE	hsa:2811	GP1BA, BDPLT1, BDPLT3, BSS, CD42B, CD42b-alpha, DBPLT3, GP1B, GPIbA, GPIbalpha, VWDP
Lsac_Contig166_G00012.t1	1	0	1	0	0	2	TRUB2_XENTR	hsa:26995	TRUB2, CLONE24922
Lsac_Contig79_G00017.t1	1	0	1	0	0	2	THEM6_RAT	hsa:51337	THEM6, C8orf55, DSCD75
Lsac_Contig97_G00068.t1	1	0	1	0	0	2	MLEC_MOUSE	hsa:9761	MLEC, KIAA0152
Lsac_Contig19_G00296.t1	1	0	1	0	0	2	SACA6_HUMAN	hsa:147650	SPACA6, LET7EH, LINC00085, NCRNA00085, SPACA6P
Lsac_Contig135_G00039.t1	1	0	1	0	0	2	ZN484_HUMAN	hsa:83744	ZNF484, BA526D8.4
Lsac_Contig42_G00223.t1	1	0	1	0	0	2	RFX7_HUMAN	hsa:64864	RFX7, RFXDC2
Lsac_Contig3_G00185.t1	1	0	1	0	0	2	SETD5_HUMAN	hsa:55209	SETD5
Lsac_Contig38_G00074.t1	1	0	1	0	0	2	CEP83_RAT	hsa:51134	CEP83, CCDC41, NPHP18, NY-REN-58
Lsac_Contig115_G00038.t1	1	0	0	1	0	2	SHSA4_HUMAN	hsa:149345	SHISA4, C1orf40, TMEM58
Lsac_Contig78_G00023.t1	1	0	1	0	0	2	HP1B3_CHICK	hsa:50809	HP1BP3, HP1-BP74, HP1BP74
Lsac_Contig95_G00152.t1	1	0	1	0	0	2	VSIG8_HUMAN	hsa:391123	VSIG8
Lsac_Contig3_G00055.t1	1	0	0	1	0	2	VWA7_MOUSE	hsa:80737	VWA7, C6orf27, G7c, NG37
Lsac_Contig47_G00075.t1	1	0	0	1	0	2	PORED_HUMAN	hsa:79644	SRD5A3, CDG1P, CDG1Q, KRIZI, SRD5A2L, SRD5A2L1
Lsac_Contig97_G00016.t1	1	1	0	0	0	2	S14L2_RAT	hsa:23541	SEC14L2, C22orf6, SPF, TAP, TAP1
Lsac_Contig41_G00178.t1	1	0	1	0	0	2	FCSK_MOUSE	hsa:197258	FCSK, 1110046B12Rik, CDGF2, FUK
Lsac_Contig15_G00161.t1	1	0	1	0	0	2	ANR49_BOVIN	hsa:54851	ANKRD49, FGIF, GBIF
Lsac_Contig7_G00480.t1	1	1	0	0	0	2	-	hsa:22798	LAMB4
Lsac_Contig1_G00060.t1	1	0	1	0	0	2	PROX2_HUMAN	hsa:283571	PROX2, PROX-2
Lsac_Contig36_G00044.t1	1	0	0	1	0	2	AK17A_HUMAN	hsa:8227	AKAP17A, 721P, AKAP-17A, CCDC133, CXYorf3, DXYS155E, PRKA17A, SFRS17A, XE7, XE7Y
Lsac_Contig5_G00148.t1	1	0	1	0	0	2	SDCG8_HUMAN	hsa:10806	SDCCAG8, BBS16, CCCAP, CCCAP_SLSN7, HSPC085, NPHP10, NY-CO-8, SLSN7, hCCCAP
Lsac_Contig78_G00007.t1	1	0	1	0	0	2	CPLN2_MOUSE	hsa:79363	CPLANE2, C1orf89, RSG1
Lsac_Contig2_G00352.t1	1	0	1	0	0	2	RREB1_CHICK	hsa:6239	RREB1, FINB, HNT, LZ321, RREB-1, Zep-1
Lsac_Contig57_G00144.t1	1	0	1	0	0	2	RGPA2_MOUSE	hsa:57186	RALGAPA2, AS250, C20orf74, bA287B20.1, dJ1049G11, dJ1049G11.4, p220
Lsac_Contig27_G00217.t1	1	0	0	1	0	2	SELPB_DANRE	hsa:6414	SELENOP, SELP, SEPP, SEPP1, SeP
Lsac_Contig11_G00103.t1	1	0	0	1	0	2	PSMF1_PONAB	hsa:9491	PSMF1, PI31
Lsac_Contig11_G00022.t1	1	0	1	0	0	2	ZN335_RAT	hsa:63925	ZNF335, MCPH10, NIF-1, NIF1, NIF2
Lsac_Contig76_G00079.t1	1	1	0	0	0	2	IRAK1_MOUSE	hsa:3654	IRAK1, IRAK, pelle
Lsac_Contig6_G00062.t1	1	0	1	0	0	2	TM10C_HUMAN	hsa:54931	TRMT10C, COXPD30, HNYA, MRPP1, RG9MTD1
Lsac_Contig35_G00180.t1	1	0	1	0	0	2	PIGW_BOVIN	hsa:284098	PIGW, Gwt1, HPMRS5
Lsac_Contig10_G00039.t1	1	0	1	0	0	2	EPS15_HUMAN	hsa:2060	EPS15, AF-1P, AF1P, MLLT5
Lsac_Contig30_G00156.t1	1	0	1	0	0	2	GOGB1_HUMAN	hsa:2804	GOLGB1, GCP, GCP372, GOLIM1
Lsac_Contig130_G00013.t1	1	0	0	1	0	2	FA43A_HUMAN	hsa:131583	FAM43A
Lsac_Contig10_G00254.t1	1	0	1	0	0	2	DPYD_HUMAN	hsa:1806	DPYD, DHP, DHPDHASE, DPD
Lsac_Contig58_G00221.t1	1	0	1	0	0	2	-	hsa:150274	HSCB, DNAJC20, HSC20, JAC1
Lsac_Contig83_G00105.t1	1	0	1	0	0	2	FKBPL_HUMAN	hsa:63943	FKBPL, DIR1, FKBP4, NG7, WISP39
Lsac_Contig60_G00011.t1	1	0	0	1	0	2	KCNV1_PONAB	hsa:27012	KCNV1, HNKA, KCNB3, KV2.3, KV8.1
Lsac_Contig88_G00081.t1	1	0	1	0	0	2	KY_MOUSE	hsa:339855	KY, MFM7
Lsac_Contig105_G00068.t1	1	0	1	0	0	2	FKBP8_HUMAN	hsa:23770	FKBP8, FKBP38, FKBPr38
Lsac_Contig75_G00008.t1	1	0	1	0	0	2	MUC6_CHICK	hsa:4588	MUC6, MUC-6
Lsac_Contig39_G00043.t1	1	0	1	0	0	2	WDR35_RAT	hsa:57539	WDR35, CED2, IFT121, IFTA1, SRTD7
Lsac_Contig165_G00008.t1	1	0	0	1	0	2	TFCP2_HUMAN	hsa:7024	TFCP2, LBP1C, LSF, LSF1D, SEF, TFCP2C
Lsac_Contig81_G00013.t1	1	0	1	0	0	2	CCD27_HUMAN	hsa:148870	CCDC27
Lsac_Contig33_G00055.t1	1	0	1	0	0	2	SE1L3_HUMAN	hsa:23231	SEL1L3, Sel-1L3
Lsac_Contig40_G00114.t1	1	0	1	0	0	2	NRDE2_HUMAN	hsa:55051	NRDE2, C14orf102
Lsac_Contig38_G00134.t1	1	0	1	0	0	2	GLIP1_HUMAN	hsa:11010	GLIPR1, CRISP7, GLIPR, RTVP1
Lsac_Contig97_G00014.t1	1	0	1	0	0	2	CC157_MOUSE	hsa:550631	CCDC157
Lsac_Contig67_G00018.t1	1	0	1	0	0	2	F155A_HUMAN	hsa:728215	FAM155A
Lsac_Contig3_G00126.t1	1	0	1	0	0	2	-	None	-
Lsac_Contig61_G00028.t1	1	0	0	1	0	2	FANCI_HUMAN	hsa:55215	FANCI, KIAA1794
Lsac_Contig35_G00184.t1	1	0	1	0	0	2	CAH4_BOVIN	hsa:762	CA4, CAIV, Car4, RP17
Lsac_Contig88_G00036.t1	1	0	1	0	0	2	SPRE_BOVIN	hsa:6697	SPR, SDR38C1
Lsac_Contig19_G00026.t1	1	0	1	0	0	2	TISDA_XENLA	hsa:677	ZFP36L1, BRF1, Berg36, ERF-1, ERF1, RNF162B, TIS11B, cMG1
Lsac_Contig35_G00116.t1	1	0	1	0	0	2	CCD92_MOUSE	hsa:101928991	CCDC92B
Lsac_Contig58_G00202.t1	1	0	1	0	0	2	ALKB2_BOVIN	hsa:121642	ALKBH2, ABH2
Lsac_Contig4_G00297.t1	1	0	1	0	0	2	THA2_ARATH	None	-
Lsac_Contig6_G00140.t1	1	0	1	0	0	2	CADM2_RAT	hsa:253559	CADM2, IGSF4D, NECL3, Necl-3, SynCAM_2, synCAM2
Lsac_Contig6_G00126.t1	1	0	1	0	0	2	TIDC1_HUMAN	hsa:51300	TIMMDC1, C3orf1, MC1DN31
Lsac_Contig35_G00067.t1	1	0	1	0	0	2	T132E_HUMAN	hsa:124842	TMEM132E, DFNB99
Lsac_Contig35_G00115.t1	1	0	1	0	0	2	CLU_MOUSE	hsa:23277	CLUH, CLU1, KIAA0664
Lsac_Contig87_G00056.t1	1	0	1	0	0	2	CFA91_MACFA	hsa:89876	MAATS1, AAT1, AAT1alpha, C3orf15, CFAP91, CaM-IP2, SPATA26
Lsac_Contig95_G00065.t1	1	0	1	0	0	2	TLR2_MOUSE	hsa:7097	TLR2, CD282, TIL4
Lsac_Contig12_G00239.t1	1	0	0	1	0	2	OX2R_CANLF	hsa:3062	HCRTR2, OX2R
Lsac_Contig111_G00008.t1	1	0	1	0	0	2	CA112_HUMAN	hsa:55732	C1orf112
Lsac_Contig3_G00514.t1	1	0	1	0	0	2	PARP3_HUMAN	hsa:10039	PARP3, ADPRT3, ADPRTL2, ADPRTL3, ARTD3, IRT1, PADPRT-3
Lsac_Contig45_G00011.t1	1	0	1	0	0	2	ZCH18_DANRE	hsa:124245	ZC3H18, NHN1
Lsac_Contig78_G00109.t1	1	0	1	0	0	2	CAH6_HUMAN	hsa:765	CA6, CA-VI, GUSTIN
Lsac_Contig149_G00011.t1	1	0	1	0	0	2	CXCR6_MOUSE	hsa:10663	CXCR6, BONZO, CD186, STRL33, TYMSTR
Lsac_Contig126_G00016.t1	1	0	1	0	0	2	TTC36_BOVIN	hsa:143941	TTC36, HBP21
Lsac_Contig7_G00136.t1	1	0	0	1	0	2	CEP55_HUMAN	hsa:55165	CEP55, C10orf3, CT111, MARCH, URCC6
Lsac_Contig4_G00127.t1	1	1	0	0	0	2	TM1L1_HUMAN	hsa:10040	TOM1L1, SRCASM
Lsac_Contig54_G00087.t1	1	0	1	0	0	2	KMO_XENTR	hsa:8564	KMO, dJ317G22.1
Lsac_Contig52_G00102.t1	1	0	0	1	0	2	OSR2_RAT	hsa:116039	OSR2
Lsac_Contig125_G00053.t1	1	0	1	0	0	2	UBAC1_CHICK	hsa:10422	UBAC1, GBDR1, KPC2, UBADC1
Lsac_Contig32_G00148.t1	1	0	0	1	0	2	GOLI_RAT	hsa:55819	RNF130, G1RZFP, GOLIATH, GP
Lsac_Contig42_G00202.t1	1	0	1	0	0	2	TBD2B_HUMAN	hsa:23102	TBC1D2B
Lsac_Contig8_G00125.t1	1	0	1	0	0	2	INP4B_HUMAN	hsa:8821	INPP4B
Lsac_Contig56_G00080.t1	1	1	0	0	0	2	CP071_HUMAN	hsa:146562	C16orf71
Lsac_Contig117_G00010.t1	1	0	1	0	0	2	-	None	-
Lsac_Contig24_G00041.t1	1	0	0	1	0	2	SPON2_MOUSE	hsa:10417	SPON2, DIL-1, DIL1, M-SPONDIN, MINDIN
Lsac_Contig5_G00181.t1	1	0	1	0	0	2	ARI4B_RAT	hsa:51742	ARID4B, BCAA, BRCAA1, RBBP1L1, RBP1L1, SAP180
Lsac_Contig16_G00218.t1	1	0	0	1	0	2	PUS7_HUMAN	hsa:54517	PUS7, IDDABS
Lsac_Contig101_G00090.t1	1	0	1	0	0	2	HEM0_BOVIN	hsa:212	ALAS2, ALAS-E, ALASE, ANH1, ASB, SIDBA1, XLDPP, XLEPP, XLSA
Lsac_Contig154_G00002.t1	1	0	1	0	0	2	KAZRN_HUMAN	hsa:23254	KAZN, KAZ
Lsac_Contig17_G00210.t1	1	0	1	0	0	2	DSD1_SCHPO	None	-
Lsac_Contig65_G00026.t1	1	1	0	0	0	2	HXD12_CHICK	hsa:3238	HOXD12, HOX4H
Lsac_Contig35_G00109.t1	1	1	0	0	0	2	SGMR2_XENTR	hsa:27346	TMEM97, MAC30
Lsac_Contig92_G00050.t1	1	0	1	0	0	2	DDX54_HUMAN	hsa:79039	DDX54, DP97
Lsac_Contig16_G00070.t1	1	1	0	0	0	2	NDUA9_BOVIN	hsa:4704	NDUFA9, CC6, CI-39k, CI39k, COQ11, MC1DN26, NDUFS2L, SDR22E1
Lsac_Contig104_G00018.t1	1	0	1	0	0	2	MOXD2_MOUSE	hsa:26002	MOXD1, MOX, PRO5780, dJ248E1.1
Lsac_Contig4_G00199.t1	1	0	1	0	0	2	DPOG2_HUMAN	hsa:11232	POLG2, HP55, MTPOLB, PEOA4, POLB, POLG-BETA, POLGB
Lsac_Contig43_G00171.t1	1	0	1	0	0	2	PLDX1_MOUSE	hsa:57125	PLXDC1, TEM3, TEM7
Lsac_Contig9_G00190.t1	1	0	1	0	0	2	ACVR1_CHICK	hsa:90	ACVR1, ACTRI, ACVR1A, ACVRLK2, ALK2, FOP, SKR1, TSRI
Lsac_Contig126_G00024.t1	1	0	1	0	0	2	BCL9L_HUMAN	hsa:283149	BCL9L, B9L, BCL9-2, DLNB11
Lsac_Contig72_G00235.t1	1	0	1	0	0	2	IN80E_RAT	hsa:283899	INO80E, CCDC95
Lsac_Contig49_G00053.t1	1	0	0	1	0	2	ACADL_PIG	hsa:33	ACADL, ACAD4, LCAD
Lsac_Contig55_G00028.t1	1	0	1	0	0	2	CRY1_SYLBO	hsa:1407	CRY1, DSPD, PHLL1
Lsac_Contig5_G00399.t1	1	0	1	0	0	2	AL8A1_HUMAN	hsa:64577	ALDH8A1, ALDH12, DJ352A20.2
Lsac_Contig1_G00285.t1	1	0	0	1	0	2	EXD2_HUMAN	hsa:55218	EXD2, C14orf114, EXDL2
Lsac_Contig15_G00317.t1	1	0	1	0	0	2	RIR1_MOUSE	hsa:6240	RRM1, R1, RIR1, RR1
Lsac_Contig12_G00163.t1	1	0	0	1	0	2	RWD2A_HUMAN	hsa:112611	RWDD2A, RWDD2, dJ747H23.2
Lsac_Contig42_G00230.t1	1	0	1	0	0	2	PIGB_BOVIN	hsa:9488	PIGB, GPI-MT-III, PIG-B
Lsac_Contig5_G00191.t1	1	0	1	0	0	2	NTPCR_HUMAN	hsa:84284	NTPCR, C1orf57, HCR-NTPase, THEP1
Lsac_Contig30_G00180.t1	1	0	1	0	0	2	F71F2_RAT	hsa:346653	FAM71F2, FAM137B
Lsac_Contig11_G00092.t1	1	0	1	0	0	2	NRSN2_HUMAN	hsa:80023	NRSN2, C20orf98, dJ1103G7.6
Lsac_Contig41_G00138.t1	1	0	1	0	0	2	FA2H_MACFA	hsa:79152	FA2H, FAAH, FAH1, FAXDC1, SCS7, SPG35
Lsac_Contig8_G00214.t1	1	0	1	0	0	2	CFAI_PONAB	hsa:3426	CFI, AHUS3, ARMD13, C3BINA, C3b-INA, FI, IF, KAF
Lsac_Contig78_G00015.t1	1	0	0	1	0	2	ZBT17_MOUSE	hsa:730087	ZNF726, ZNF92P3
Lsac_Contig48_G00218.t1	1	0	1	0	0	2	PDIA2_PONAB	hsa:64714	PDIA2, PDA2, PDI, PDIP, PDIR
Lsac_Contig61_G00077.t1	1	0	1	0	0	2	SEM7A_HUMAN	hsa:8482	SEMA7A, CD108, CDw108, H-SEMA-K1, H-Sema-L, JMH, SEMAK1, SEMAL
Lsac_Contig156_G00002.t1	1	0	1	0	0	2	TOPZ1_BOVIN	hsa:375337	TOPAZ1, C3orf77
Lsac_Contig4_G00101.t1	1	0	1	0	0	2	-	hsa:7108	TM7SF2, ANG1, C14SR, DHCR14A, NET47
Lsac_Contig87_G00067.t1	1	0	1	0	0	2	CHD1L_HUMAN	hsa:9557	CHD1L, ALC1, CHDL
Lsac_Contig56_G00116.t1	1	0	1	0	0	2	TM186_DANRE	hsa:25880	TMEM186, C16orf51
Lsac_Contig11_G00081.t1	1	0	1	0	0	2	FOXS1_HUMAN	hsa:2307	FOXS1, FKHL18, FREAC10
Lsac_Contig34_G00018.t1	1	1	0	0	0	2	TAF1C_RAT	hsa:9013	TAF1C, MGC:39976, SL1, TAFI110, TAFI95
Lsac_Contig68_G00059.t1	1	0	1	0	0	2	ZN687_HUMAN	hsa:57592	ZNF687, PDB6
Lsac_Contig56_G00128.t1	1	0	1	0	0	2	MEIOB_MACFA	hsa:254528	MEIOB, C16orf73, SPGF22, gs129
Lsac_Contig48_G00144.t1	1	0	1	0	0	2	L2GL1_HUMAN	hsa:3996	LLGL1, DLG4, HUGL, HUGL-1, HUGL1, LLGL, Lgl1, Mgl1
Lsac_Contig68_G00026.t1	1	0	1	0	0	2	KIRR1_HUMAN	hsa:55243	KIRREL1, KIRREL, NEPH1
Lsac_Contig7_G00521.t1	1	0	1	0	0	2	MB214_MOUSE	hsa:79919	MAB21L4, C2orf54
Lsac_Contig11_G00220.t1	1	0	0	1	0	2	ANR60_HUMAN	hsa:140731	ANKRD60, C20orf86, bA196N14.3
Lsac_Contig36_G00104.t1	1	0	0	1	0	2	CREG2_HUMAN	hsa:200407	CREG2
Lsac_Contig144_G00016.t1	1	0	1	0	0	2	LYAM3_HUMAN	hsa:6403	SELP, CD62, CD62P, GMP140, GRMP, LECAM3, PADGEM, PSEL
Lsac_Contig26_G00207.t1	1	0	1	0	0	2	NHSL2_HUMAN	hsa:340527	NHSL2
Lsac_Contig52_G00040.t1	1	0	1	0	0	2	WWP1_HUMAN	hsa:11059	WWP1, AIP5, Tiul1, hSDRP1
Lsac_Contig16_G00216.t1	1	0	1	0	0	2	KMT2E_HUMAN	hsa:55904	KMT2E, HDCMC04P, MLL5, NKp44L
Lsac_Contig1_G00580.t1	1	0	0	1	0	2	SYT1_PONAB	hsa:6857	SYT1, BAGOS, P65, SVP65, SYT
Lsac_Contig68_G00228.t1	1	0	1	0	0	2	SYT11_HUMAN	hsa:23208	SYT11, SYT12, sytXI
Lsac_Contig30_G00100.t1	1	0	0	1	0	2	ANR16_MOUSE	hsa:54522	ANKRD16
Lsac_Contig13_G00013.t1	1	0	1	0	0	2	TLR5_HUMAN	hsa:7100	TLR5, MELIOS, SLE1, SLEB1, TIL3
Lsac_Contig4_G00489.t1	1	0	1	0	0	2	TEX47_HUMAN	hsa:219557	TEX47, C7orf62
Lsac_Contig80_G00198.t1	1	0	1	0	0	2	TCPQ_CHICK	hsa:10694	CCT8, C21orf112, Cctq, D21S246, PRED71
Lsac_Contig68_G00004.t1	1	0	0	1	0	2	RM24_XENLA	hsa:79590	MRPL24, L24mt, MRP-L18, MRP-L24
Lsac_Contig65_G00044.t1	1	0	1	0	0	2	FKBP7_HUMAN	hsa:51661	FKBP7, FKBP23, PPIase
Lsac_Contig160_G00025.t1	1	0	0	1	0	2	ZBT22_HUMAN	hsa:9278	ZBTB22, BING1, ZBTB22A, ZNF297, ZNF297A, fru, fruitless
Lsac_Contig50_G00003.t1	1	0	0	1	0	2	DAZP2_PONAB	hsa:9802	DAZAP2, PRTB
Lsac_Contig14_G00261.t1	1	1	0	0	0	2	COX7C_TARSY	hsa:1350	COX7C
Lsac_Contig71_G00161.t1	1	0	1	0	0	2	TCAM1_BOVIN	hsa:148022	TICAM1, IIAE6, MyD88-3, PRVTIRB, TICAM-1, TRIF
Lsac_Contig20_G00070.t1	1	0	1	0	0	2	WEE2_CHICK	hsa:494551	WEE2, OOMD5, WEE1B
Lsac_Contig151_G00007.t1	1	0	1	0	0	2	PCOC1_RAT	hsa:5118	PCOLCE, PCPE, PCPE-1, PCPE1
Lsac_Contig95_G00063.t1	1	0	0	1	0	2	PX11B_MOUSE	hsa:8799	PEX11B, PEX11-BETA, PEX14B
Lsac_Contig11_G00138.t1	1	0	1	0	0	2	Z512B_HUMAN	hsa:57473	ZNF512B, GM632
Lsac_Contig7_G00329.t1	1	0	1	0	0	2	CP17A_CHICK	hsa:1586	CYP17A1, CPT7, CYP17, P450C17, S17AH
Lsac_Contig25_G00021.t1	1	0	1	0	0	2	MAMC2_HUMAN	hsa:256691	MAMDC2
Lsac_Contig71_G00021.t1	1	0	1	0	0	2	ANO8_HUMAN	hsa:57719	ANO8, KIAA1623, TMEM16H
Lsac_Contig11_G00197.t1	1	0	1	0	0	2	SYCP2_HUMAN	hsa:10388	SYCP2, SCP-2, SCP2
Lsac_Contig2_G00301.t1	1	0	1	0	0	2	NOL7_HUMAN	hsa:51406	NOL7, C6orf90, PQBP3, RARG-1, dJ223E5.2
Lsac_Contig6_G00171.t1	1	0	0	1	0	2	A4_TAKRU	hsa:351	APP, AAA, ABETA, ABPP, AD1, APPI, CTFgamma, CVAP, PN-II, PN2, preA4
Lsac_Contig56_G00108.t1	1	0	1	0	0	2	PEPL_HUMAN	hsa:5493	PPL
Lsac_Contig20_G00100.t1	1	0	1	0	0	2	DRAM1_MOUSE	hsa:55332	DRAM1, DRAM
Lsac_Contig95_G00158.t1	1	0	1	0	0	2	ARHG2_PIG	hsa:9181	ARHGEF2, GEF, GEF-H1, GEFH1, LFP40, NEDMHM, P40
Lsac_Contig90_G00057.t1	1	0	1	0	0	2	LECG_PSEAU	hsa:728276	CLEC19A
Lsac_Contig4_G00125.t1	1	0	1	0	0	2	KIF2A_CHICK	hsa:3796	KIF2A, CDCBM3, HK2, KIF2
Lsac_Contig15_G00025.t1	1	0	1	0	0	2	BRCA2_FELCA	hsa:675	BRCA2, BRCC2, BROVCA2, FACD, FAD, FAD1, FANCD, FANCD1, GLM3, PNCA2, XRCC11
Lsac_Contig30_G00128.t1	1	0	0	1	0	2	SMO_CHICK	hsa:6608	SMO, CRJS, FZD11, Gx, SMOH
Lsac_Contig135_G00048.t1	1	0	1	0	0	2	ZN397_HUMAN	hsa:84307	ZNF397, ZNF47, ZSCAN15
Lsac_Contig54_G00021.t1	1	1	0	0	0	2	MCM3_CHICK	hsa:4172	MCM3, HCC5, P1-MCM3, P1.h, RLFB
Lsac_Contig87_G00046.t1	1	0	1	0	0	2	DPOLQ_HUMAN	hsa:10721	POLQ, PRO0327
Lsac_Contig71_G00316.t1	1	1	0	0	0	2	B4_XENLA	hsa:132243	H1FOO, H1.8, H1oo, osH1
Lsac_Contig1_G00176.t1	1	0	1	0	0	2	SKAP_MOUSE	hsa:90417	KNSTRN, C15orf23, HSD11, SKAP, TRAF4AF1
Lsac_Contig71_G00024.t1	1	0	1	0	0	2	ELL_HUMAN	hsa:8178	ELL, C19orf17, ELL1, MEN, PPP1R68
Lsac_Contig94_G00018.t1	1	0	1	0	0	2	JHY_BOVIN	hsa:79864	JHY, C11orf63
Lsac_Contig54_G00052.t1	1	0	1	0	0	2	TDRD6_HUMAN	hsa:221400	TDRD6, CT41.2, NY-CO-45, SPATA36, TDR2, bA446F17.4
Lsac_Contig5_G00092.t1	1	0	0	1	0	2	TJAP1_HUMAN	hsa:93643	TJAP1, PILT, TJP4
Lsac_Contig42_G00188.t1	1	0	0	0	1	2	ANXA2_CHICK	hsa:302	ANXA2, ANX2, ANX2L4, CAL1H, HEL-S-270, LIP2, LPC2, LPC2D, P36, PAP-IV
Lsac_Contig2_G00340.t1	1	0	1	0	0	2	GCNT2_MOUSE	hsa:2651	GCNT2, CCAT, CTRCT13, GCNT2C, GCNT5, IGNT, II, NACGT1, NAGCT1, ULG3, bA360O19.2, bA421M1.1
Lsac_Contig40_G00082.t1	1	0	0	1	0	2	ZPI_MOUSE	hsa:51156	SERPINA10, PZI, ZPI
Lsac_Contig19_G00263.t1	1	0	1	0	0	2	IIGP5_BOVIN	hsa:56269	IRGC, CINEMA, IFGGE, IRGC1, Iigp5, R30953_1
Lsac_Contig27_G00026.t1	1	0	1	0	0	2	CDK18_PONAB	hsa:5129	CDK18, PCTAIRE, PCTAIRE3, PCTK3
Lsac_Contig7_G00390.t1	1	0	0	1	0	2	CNNM1_HUMAN	hsa:26507	CNNM1, ACDP1, CLP-1
Lsac_Contig5_G00299.t1	1	0	1	0	0	2	SYNJ2_HUMAN	hsa:8871	SYNJ2, INPP5H
Lsac_Contig17_G00067.t1	1	0	0	1	0	2	GP158_HUMAN	hsa:57512	GPR158
Lsac_Contig69_G00081.t1	1	0	1	0	0	2	K319L_MOUSE	hsa:79932	KIAA0319L, AAVR, AAVRL
Lsac_Contig44_G00008.t1	1	0	0	1	0	2	ZN639_HUMAN	hsa:51193	ZNF639, ANC-2H01, ANC_2H01, ZASC1
Lsac_Contig43_G00375.t1	1	0	1	0	0	2	DNLI1_XENLA	hsa:3978	LIG1
Lsac_Contig30_G00125.t1	1	1	0	0	0	2	SMKR1_HUMAN	hsa:100287482	SMKR1
Lsac_Contig149_G00004.t1	1	0	1	0	0	2	SYLM_HUMAN	hsa:23395	LARS2, HLASA, LEURS, PRLTS4, mtLeuRS
Lsac_Contig105_G00014.t1	1	0	1	0	0	2	GATM_CHICK	hsa:2628	GATM, AGAT, AT, CCDS3
Lsac_Contig4_G00327.t1	1	0	1	0	0	2	LRC45_CHICK	hsa:201255	LRRC45
Lsac_Contig9_G00025.t1	1	0	0	1	0	2	K1C18_SCYST	hsa:3875	KRT18, CK-18, CYK18, K18
Lsac_Contig1_G00462.t1	1	0	1	0	0	2	CCD73_HUMAN	hsa:493860	CCDC73, NY-SAR-79
Lsac_Contig15_G00262.t1	1	0	1	0	0	2	PAAF1_CHICK	hsa:80227	PAAF1, PAAF, Rpn14, WDR71
Lsac_Contig86_G00163.t1	1	0	1	0	0	2	KLH20_CHICK	hsa:27252	KLHL20, KHLHX, KLEIP, KLHLX
Lsac_Contig8_G00137.t1	1	1	0	0	0	2	NDUC1_GORGO	hsa:4717	NDUFC1, KFYI
Lsac_Contig148_G00013.t1	1	0	0	1	0	2	TM268_MOUSE	hsa:203197	TMEM268, C9orf91
Lsac_Contig105_G00041.t1	1	0	1	0	0	2	SEM6D_HUMAN	hsa:80031	SEMA6D
Lsac_Contig79_G00048.t1	1	1	0	0	0	2	S39A4_RAT	hsa:55630	SLC39A4, AEZ, AWMS2, ZIP4
Lsac_Contig45_G00087.t1	1	0	0	1	0	2	SYK_MOUSE	hsa:3735	KARS, CMTRIB, DFNB89, KARS1, KARS2, KRS
Lsac_Contig97_G00017.t1	1	0	1	0	0	2	ZP3_CHICK	hsa:7784	ZP3, OOMD3, ZP3A, ZP3B, ZPC, Zp-3
Lsac_Contig4_G00102.t1	1	0	0	1	0	2	RGAP1_HUMAN	hsa:29127	RACGAP1, CYK4, HsCYK-4, ID-GAP, MgcRacGAP
Lsac_Contig128_G00059.t1	1	0	1	0	0	2	LPCT4_HUMAN	hsa:254531	LPCAT4, AGPAT7, AYTL3, LPAAT-eta, LPEAT2
Lsac_Contig16_G00130.t1	1	0	1	0	0	2	FABD_HUMAN	hsa:27349	MCAT, FASN2C, MCT, MCT1, MT, NET62, fabD
Lsac_Contig20_G00273.t1	1	0	1	0	0	2	SOCS1_MOUSE	hsa:8651	SOCS1, CIS1, CISH1, JAB, SOCS-1, SSI-1, SSI1, TIP-3, TIP3
Lsac_Contig35_G00185.t1	1	0	1	0	0	2	UBP32_HUMAN	hsa:84669	USP32, NY-REN-60, USP10
Lsac_Contig41_G00124.t1	1	0	1	0	0	2	AGRG1_PONPY	hsa:9289	ADGRG1, BFPP, BPPR, GPR56, TM7LN4, TM7XN1
Lsac_Contig26_G00187.t1	1	0	1	0	0	2	NIPA2_BOVIN	hsa:81614	NIPA2, SLC57A2
Lsac_Contig30_G00153.t1	1	0	1	0	0	2	CNDH2_XENTR	hsa:29781	NCAPH2, CAPH2
Lsac_Contig17_G00238.t1	1	0	1	0	0	2	PTN23_MOUSE	hsa:25930	PTPN23, HD-PTP, HDPTP, PTP-TD14
Lsac_Contig87_G00034.t1	1	0	1	0	0	2	F162A_PONAB	hsa:26355	FAM162A, C3orf28, E2IG5, HGTD-P
Lsac_Contig17_G00185.t1	1	0	0	1	0	2	CCD13_HUMAN	hsa:152206	CCDC13
Lsac_Contig35_G00213.t1	1	0	1	0	0	2	VPS53_CHICK	hsa:55275	VPS53, HCCS1, PCH2E, hVps53L, pp13624
Lsac_Contig38_G00070.t1	1	0	1	0	0	2	FGD6_HUMAN	hsa:55785	FGD6, ZFYVE24
Lsac_Contig160_G00031.t1	1	1	0	0	0	2	ZBTB9_HUMAN	hsa:221504	ZBTB9, ZNF919
Lsac_Contig34_G00027.t1	1	0	1	0	0	2	F166B_XENLA	hsa:730112	FAM166B
Lsac_Contig3_G00481.t1	1	0	1	0	0	2	NEK4_MOUSE	hsa:6787	NEK4, NRK2, STK2, pp12301
Lsac_Contig69_G00082.t1	0	1	0	1	0	2	NCDN_CHICK	hsa:23154	NCDN
Lsac_Contig60_G00009.t1	0	1	0	1	0	2	DNAL4_MOUSE	hsa:10126	DNAL4, MRMV3, PIG27
Lsac_Contig48_G00125.t1	0	1	0	1	0	2	MPRIP_HUMAN	hsa:23164	MPRIP, M-RIP, MRIP, RHOIP3, RIP3, p116Rip
Lsac_Contig2_G00409.t1	0	1	0	1	0	2	MC4R_MOUSE	hsa:4160	MC4R, BMIQ20
Lsac_Contig86_G00169.t1	0	1	0	1	0	2	CO5_HUMAN	hsa:727	C5, C5D, C5a, C5b, CPAMD4, ECLZB
Lsac_Contig103_G00022.t1	0	1	0	1	0	2	CO5A2_MOUSE	hsa:1290	COL5A2, EDSC, EDSCL2
Lsac_Contig55_G00008.t1	0	1	0	1	0	2	ST14_MOUSE	hsa:6768	ST14, ARCI11, HAI, MT-SP1, MTSP1, PRSS14, SNC19, TADG15, TMPRSS14
Lsac_Contig125_G00008.t1	0	1	0	1	0	2	RPGF1_HUMAN	hsa:2889	RAPGEF1, C3G, GRF2
Lsac_Contig47_G00015.t1	0	1	0	1	0	2	IRF2_MOUSE	hsa:3660	IRF2, IRF-2
Lsac_Contig69_G00074.t1	0	1	0	1	0	2	COGA1_MOUSE	hsa:1307	COL16A1, 447AA, FP1572
Lsac_Contig13_G00289.t1	0	1	0	1	0	2	OTOF_RAT	hsa:9381	OTOF, AUNB1, DFNB6, DFNB9, FER1L2, NSRD9
Lsac_Contig9_G00019.t1	0	1	0	1	0	2	PNKD_BOVIN	hsa:25953	PNKD, BRP17, DYT8, FKSG19, FPD1, KIPP1184, MR-1, MR-1S, MR1, PDC, PKND1, PNKD1, TAHCCP2
Lsac_Contig62_G00117.t1	0	1	0	1	0	2	TPA_HUMAN	hsa:5327	PLAT, T-PA, TPA
Lsac_Contig53_G00061.t1	0	1	0	1	0	2	ANKE1_HUMAN	hsa:63926	ANKEF1, ANKRD5
Lsac_Contig71_G00019.t1	0	1	0	0	1	2	PLVAP_RAT	hsa:83483	PLVAP, DIAR10, FELS, PV-1, PV1, gp68
Lsac_Contig42_G00155.t1	0	1	0	1	0	2	CSPG4_HUMAN	hsa:1464	CSPG4, HMW-MAA, MCSP, MCSPG, MEL-CSPG, MSK16, NG2
Lsac_Contig29_G00062.t1	0	1	0	1	0	2	GLCNE_HUMAN	hsa:10020	GNE, DMRV, GLCNE, IBM2, NM, Uae1
Lsac_Contig35_G00054.t1	0	1	0	1	0	2	TCPZ_CHICK	hsa:908	CCT6A, CCT-zeta, CCT-zeta-1, CCT6, Cctz, HTR3, MoDP-2, TCP-1-zeta, TCP20, TCPZ, TTCP20
Lsac_Contig6_G00021.t1	0	1	0	1	0	2	CFA44_HUMAN	hsa:55779	CFAP44, SPGF20, WDR52
Lsac_Contig125_G00028.t1	0	1	0	1	0	2	GP107_MOUSE	hsa:57720	GPR107, GCDRP, LUSTR1, bA138E2.2
Lsac_Contig66_G00002.t1	0	1	0	1	0	2	HDX_CHICK	hsa:139324	HDX, CXorf43, D030011N01Rik
Lsac_Contig13_G00029.t1	0	1	0	1	0	2	RBGPR_HUMAN	hsa:25782	RAB3GAP2, RAB3-GAP150, RAB3GAP150, SPG69, WARBM2, p150
Lsac_Contig8_G00200.t1	0	1	0	1	0	2	ANK2_MOUSE	hsa:287	ANK2, ANK-2, LQT4, brank-2
Lsac_Contig7_G00308.t1	0	1	0	1	0	2	CFA43_HUMAN	hsa:80217	CFAP43, C10orf79, SPGF19, WDR96, bA373N18.2
Lsac_Contig21_G00042.t1	0	1	0	1	0	2	GNS_HUMAN	hsa:2799	GNS, G6S
Lsac_Contig1_G00162.t1	0	1	0	1	0	2	TSP1_HUMAN	hsa:7057	THBS1, THBS, THBS-1, TSP, TSP-1, TSP1
Lsac_Contig67_G00057.t1	0	1	0	1	0	2	RBP2_MOUSE	hsa:5903	RANBP2, ADANE, ANE1, IIAE3, NUP358, TRP1, TRP2
Lsac_Contig58_G00163.t1	0	1	0	1	0	2	KNTC1_HUMAN	hsa:9735	KNTC1, ROD
Lsac_Contig21_G00023.t1	0	1	0	1	0	2	CBPM_MOUSE	hsa:1368	CPM
Lsac_Contig8_G00169.t1	0	1	0	1	0	2	K1109_HUMAN	hsa:84162	ALKKUCS, FSA, Tweek
Lsac_Contig5_G00194.t1	0	1	0	1	0	2	SI1L2_HUMAN	hsa:57568	SIPA1L2, SPAL2, SPAR2
Lsac_Contig67_G00039.t1	0	1	0	1	0	2	GRTP1_MOUSE	hsa:79774	GRTP1, TBC1D6
Lsac_Contig94_G00009.t1	0	1	0	1	0	2	GLBL2_HUMAN	hsa:89944	GLB1L2, MST114, MSTP114
Lsac_Contig26_G00048.t1	0	1	0	1	0	2	ZMYM3_HUMAN	hsa:9203	ZMYM3, DXS6673E, MYM, XFIM, ZNF198L2, ZNF261
Lsac_Contig58_G00190.t1	0	1	0	1	0	2	CML1_BOVIN	hsa:1240	CMKLR1, CHEMERINR, ChemR23, DEZ, RVER1
Lsac_Contig119_G00001.t1	0	1	0	1	0	2	TENA_MOUSE	hsa:3371	TNC, 150-225, DFNA56, GMEM, GP, HXB, JI, TN, TN-C
Lsac_Contig45_G00075.t1	0	1	0	1	0	2	PRP16_BOVIN	hsa:9785	DHX38, DDX38, PRP16, PRPF16, RP84
Lsac_Contig39_G00024.t1	0	1	0	1	0	2	APOB_HUMAN	hsa:338	APOB, FLDB, LDLCQ4, apoB-100, apoB-48
Lsac_Contig99_G00010.t1	0	1	0	1	0	2	ADIPO_MOUSE	hsa:9370	ADIPOQ, ACDC, ACRP30, ADIPQTL1, ADPN, APM-1, APM1, GBP28
Lsac_Contig61_G00027.t1	0	1	0	1	0	2	DPOG1_XENLA	hsa:5428	POLG, MDP1, MIRAS, MTDPS4A, MTDPS4B, PEO, POLG1, POLGA, SANDO, SCAE
Lsac_Contig6_G00316.t1	0	1	0	0	1	2	CFA47_HUMAN	hsa:286464	CFAP47, CHDC2, CXorf22, CXorf30, CXorf59
Lsac_Contig37_G00091.t1	0	1	0	1	0	2	DDX46_MOUSE	hsa:9879	DDX46, PRPF5, Prp5
Lsac_Contig17_G00005.t1	0	1	0	0	1	2	AKAP9_HUMAN	hsa:10142	AKAP9, AKAP-9, AKAP350, AKAP450, CG-NAP, HYPERION, LQT11, MU-RMS-40.16A, PPP1R45, PRKA9, YOTIAO
Lsac_Contig34_G00073.t1	0	1	0	1	0	2	PK3C3_MOUSE	hsa:5289	PIK3C3, VPS34, hVps34
Lsac_Contig188_G00002.t1	0	1	0	1	0	2	CASP9_MOUSE	hsa:842	CASP9, APAF-3, APAF3, ICE-LAP6, MCH6, PPP1R56
Lsac_Contig8_G00032.t1	0	1	0	1	0	2	PALLD_HUMAN	hsa:84665	MYPN, CMD1DD, CMH22, MYOP, NEM11, RCM4
Lsac_Contig40_G00035.t1	0	1	0	1	0	2	DYHC1_MOUSE	hsa:1778	DYNC1H1, CMT2O, DHC1, DHC1a, DNCH1, DNCL, DNECL, DYHC, Dnchc1, HL-3, SMALED1, p22
Lsac_Contig12_G00113.t1	0	1	0	1	0	2	FUT9_MOUSE	hsa:10690	FUT9, Fuc-TIX
Lsac_Contig58_G00082.t1	0	1	0	1	0	2	CHFR_MOUSE	hsa:55743	CHFR, RNF116, RNF196
Lsac_Contig11_G00153.t1	0	1	0	1	0	2	SRMS_MOUSE	hsa:6725	SRMS, C20orf148, PTK70, SRM, dJ697K14.1
Lsac_Contig3_G00339.t1	0	1	0	1	0	2	CP100_HUMAN	hsa:348807	CFAP100, CCDC37, MIA1
Lsac_Contig45_G00081.t1	0	1	0	1	0	2	ATX1L_MOUSE	hsa:342371	ATXN1L, BOAT, BOAT1
Lsac_Contig3_G00450.t1	0	1	0	1	0	2	ATG7_CHICK	hsa:10533	ATG7, APG7-LIKE, APG7L, GSA7
Lsac_Contig50_G00109.t1	0	1	0	1	0	2	K1C18_HUMAN	hsa:3875	KRT18, CK-18, CYK18, K18
Lsac_Contig17_G00085.t1	0	1	0	1	0	2	ARMC4_MOUSE	hsa:55130	ARMC4, CILD23
Lsac_Contig10_G00191.t1	0	1	0	1	0	2	TTLL7_HUMAN	hsa:79739	TTLL7
Lsac_Contig117_G00023.t1	0	1	0	1	0	2	DESM_PIG	hsa:1674	DES, CDCD3, CMD1F, CSM1, CSM2, LGMD1D, LGMD1E, LGMD2R
Lsac_Contig45_G00112.t1	0	1	0	1	0	2	NCOA5_HUMAN	hsa:57727	NCOA5, CIA, bA465L10.6
Lsac_Contig29_G00162.t1	0	1	0	1	0	2	TOPRS_HUMAN	hsa:10210	TOPORS, LUN, P53BP3, RP31, TP53BPL
Lsac_Contig2_G00373.t1	0	1	0	1	0	2	BPHL_HUMAN	hsa:670	BPHL, BPH-RP, MCNAA, VACVASE
Lsac_Contig31_G00077.t1	0	1	0	1	0	2	TPR_HUMAN	hsa:7175	TPR
Lsac_Contig11_G00337.t1	0	1	0	1	0	2	F83DB_XENLA	hsa:81610	FAM83D, C20orf129, CHICA, dJ616B8.3
Lsac_Contig8_G00108.t1	0	1	0	1	0	2	TTC29_MACFA	hsa:83894	TTC29, NYD-SP14, TBPP2A
Lsac_Contig5_G00033.t1	0	1	0	1	0	2	WDR43_HUMAN	hsa:23160	WDR43, NET12, UTP5
Lsac_Contig105_G00063.t1	0	1	0	0	1	2	MYO9A_RAT	hsa:4649	MYO9A, CMS24
Lsac_Contig2_G00172.t1	0	1	0	1	0	2	LPIN2_HUMAN	hsa:9663	LPIN2
Lsac_Contig48_G00182.t1	0	1	0	1	0	2	CLCN7_MOUSE	hsa:1186	CLCN7, CLC-7, CLC7, OPTA2, OPTB4, PPP1R63
Lsac_Contig35_G00188.t1	0	1	0	1	0	2	PPM1D_HUMAN	hsa:8493	PPM1D, IDDGIP, PP2C-DELTA, WIP1
Lsac_Contig48_G00142.t1	0	1	0	1	0	2	MYO15_HUMAN	hsa:51168	MYO15A, DFNB3, MYO15
Lsac_Contig67_G00013.t1	0	1	0	1	0	2	ERCC5_HUMAN	hsa:2073	ERCC5, COFS3, ERCC5-201, ERCM2, UVDR, XPG, XPGC
Lsac_Contig17_G00214.t1	0	1	0	1	0	2	KIF9_MOUSE	hsa:64147	KIF9
Lsac_Contig86_G00059.t1	0	1	0	1	0	2	CC180_HUMAN	hsa:100499483	CCDC180, C9orf174, KIAA1529
Lsac_Contig32_G00056.t1	0	1	0	1	0	2	UNC5A_HUMAN	hsa:90249	UNC5A, UNC5H1
Lsac_Contig3_G00172.t1	0	1	0	1	0	2	GABR1_MOUSE	hsa:2550	GABBR1, GABABR1, GABBR1-3, GB1, GPRC3A
Lsac_Contig45_G00056.t1	0	1	0	1	0	2	TNG6_HUMAN	hsa:79613	TANGO6, TMCO7
Lsac_Contig4_G00617.t1	0	1	0	1	0	2	FBX38_HUMAN	hsa:81545	FBXO38, Fbx38, HMN2D, MOKA, SP329
Lsac_Contig18_G00067.t1	0	1	0	1	0	2	RN219_PONAB	hsa:79596	RNF219, C13orf7
Lsac_Contig25_G00026.t1	0	1	0	1	0	2	ZO2_HUMAN	hsa:9414	TJP2, C9DUPq21.11, DFNA51, DUP9q21.11, PFIC4, X104, ZO2
Lsac_Contig1_G00165.t1	0	1	0	1	0	2	E2AK4_HUMAN	hsa:440275	EIF2AK4, GCN2, PVOD2
Lsac_Contig49_G00001.t1	0	1	0	1	0	2	TM237_CHICK	hsa:65062	TMEM237, ALS2CR4, JBTS14
Lsac_Contig95_G00018.t1	0	1	0	1	0	2	SEM4A_HUMAN	hsa:64218	SEMA4A, CORD10, RP35, SEMAB, SEMB
Lsac_Contig72_G00073.t1	0	1	0	1	0	2	PACN3_HUMAN	hsa:29763	PACSIN3, SDPIII
Lsac_Contig90_G00071.t1	0	1	0	1	0	2	COIA1_MOUSE	hsa:80781	COL18A1, KNO, KNO1, KS
Lsac_Contig49_G00069.t1	0	1	0	1	0	2	FINC_HUMAN	hsa:2335	FN1, CIG, ED-B, FINC, FN, FNZ, GFND, GFND2, LETS, MSF, SMDCF
Lsac_Contig1_G00532.t1	0	1	0	1	0	2	P3C2A_HUMAN	hsa:5286	PIK3C2A, CPK, PI3-K-C2(ALPHA), PI3-K-C2A, PI3K-C2-alpha, PI3K-C2alpha
Lsac_Contig22_G00066.t1	0	1	0	1	0	2	TMED7_HUMAN	hsa:51014	TMED7, CGI-109, p24g3, p24gamma3, p27
Lsac_Contig34_G00108.t1	0	1	0	1	0	2	MAOM_HUMAN	hsa:4200	ME2, ODS1
Lsac_Contig14_G00041.t1	0	1	0	1	0	2	RL3R1_MOUSE	hsa:51289	RXFP3, GPCR135, RLN3R1, RXFPR3, SALPR
Lsac_Contig5_G00234.t1	0	1	0	1	0	2	TSP2_CHICK	hsa:7058	THBS2, TSP2
Lsac_Contig27_G00152.t1	0	1	0	1	0	2	SORT_RAT	hsa:6272	SORT1, Gp95, LDLCQ6, NT3, NTR3
Lsac_Contig5_G00255.t1	0	1	0	1	0	2	PDE10_HUMAN	hsa:10846	PDE10A, ADSD2, HSPDE10A, IOLOD, LINC00473, PDE10A19
Lsac_Contig10_G00208.t1	0	1	0	1	0	2	WDR63_MACFA	hsa:126820	WDR63, DIC3, NYD-SP29
Lsac_Contig4_G00305.t1	0	1	0	1	0	2	TMC6_HUMAN	hsa:11322	TMC6, EV1, EVER1, EVIN1, LAK-4P
Lsac_Contig27_G00183.t1	0	1	0	1	0	2	CFA57_HUMAN	hsa:149465	CFAP57, VWS2, WDR65
Lsac_Contig56_G00168.t1	0	1	0	1	0	2	GRD2I_MOUSE	hsa:392862	GRID2IP, DELPHILIN
Lsac_Contig5_G00388.t1	0	1	0	1	0	2	PEX7_MOUSE	hsa:5191	PEX7, PBD9B, PTS2R, RCDP1, RD
Lsac_Contig125_G00007.t1	0	1	0	1	0	2	MED27_BOVIN	hsa:9442	MED27, CRAP34, CRSP34, CRSP8, MED3, TRAP37
Lsac_Contig65_G00028.t1	0	1	0	1	0	2	HXD9_MOUSE	hsa:3235	HOXD9, HOX4, HOX4C, Hox-4.3, Hox-5.2
Lsac_Contig58_G00114.t1	0	1	0	1	0	2	VPP2_HUMAN	hsa:23545	ATP6V0A2, A2, ARCL, ARCL2A, ATP6A2, ATP6N1D, J6B7, RTF, STV1, TJ6, TJ6M, TJ6S, VPH1, WSS
Lsac_Contig101_G00071.t1	0	1	0	1	0	2	TFE3_BOVIN	hsa:7030	TFE3, RCCP2, RCCX1, TFEA, bHLHe33
Lsac_Contig95_G00079.t1	0	1	0	1	0	2	SIPA1_HUMAN	hsa:6494	SIPA1, SPA1
Lsac_Contig16_G00085.t1	0	1	0	1	0	2	KLH42_MOUSE	hsa:57542	KLHL42, Ctb9, KLHDC5
Lsac_Contig49_G00033.t1	0	1	0	1	0	2	ADA23_HUMAN	hsa:8745	ADAM23, MDC-3, MDC3
Lsac_Contig148_G00007.t1	0	1	0	1	0	2	NIBL1_MOUSE	hsa:64855	NIBAN2, C9orf88, FAM129B, MEG-3, MINERVA, OC58, bA356B19.6
Lsac_Contig7_G00304.t1	0	1	0	1	0	2	CFA58_MOUSE	hsa:159686	CFAP58, C10orf80, CCDC147, bA127L20.4, bA127L20.5, bA554P13.1
Lsac_Contig6_G00365.t1	0	1	0	1	0	2	SCML2_HUMAN	hsa:10389	SCML2
Lsac_Contig35_G00253.t1	0	1	0	1	0	2	CBPD_ANAPL	hsa:1362	CPD, GP180
Lsac_Contig86_G00105.t1	0	1	0	1	0	2	ENTP2_CHICK	hsa:954	ENTPD2, CD39L1, NTPDase-2
Lsac_Contig120_G00024.t1	0	1	0	1	0	2	DJC13_HUMAN	hsa:23317	DNAJC13, PARK21, RME8
Lsac_Contig20_G00096.t1	0	1	0	1	0	2	MYPC1_HUMAN	hsa:4604	MYBPC1, LCCS4, MYBPCC, MYBPCS
Lsac_Contig50_G00089.t1	0	1	0	1	0	2	SYMC_HUMAN	hsa:4141	MARS, CMT2U, ILFS2, ILLD, METRS, MRS, MTRNS, SPG70
Lsac_Contig1_G00231.t1	0	1	0	1	0	2	ZN106_HUMAN	hsa:64397	ZNF106, SH3BP3, ZFP106, ZNF474
Lsac_Contig35_G00238.t1	0	1	0	1	0	2	HASP_BOVIN	hsa:83903	HASPIN, GSG2
Lsac_Contig36_G00111.t1	0	1	0	1	0	2	SL9A4_HUMAN	hsa:389015	SLC9A4, NHE4
Lsac_Contig38_G00057.t1	0	1	0	1	0	2	CFA54_HUMAN	hsa:144535	CFAP54, C12orf55, C12orf63
Lsac_Contig56_G00127.t1	0	1	0	1	0	2	FAHD1_RAT	hsa:81889	FAHD1, C16orf36, YISKL
Lsac_Contig48_G00207.t1	0	1	0	1	0	2	TF3C1_HUMAN	hsa:2975	GTF3C1, TFIIIC, TFIIIC220, TFIIICalpha
Lsac_Contig58_G00045.t1	0	1	0	1	0	2	HEP2_RAT	hsa:3053	SERPIND1, D22S673, HC2, HCF2, HCII, HLS2, LS2, THPH10
Lsac_Contig34_G00034.t1	0	1	0	1	0	2	STML2_HUMAN	hsa:30968	STOML2, HSPC108, SLP-2
Lsac_Contig10_G00306.t1	0	1	0	1	0	2	NTNG1_MOUSE	hsa:22854	NTNG1, Lmnt1
Lsac_Contig14_G00012.t1	0	1	0	1	0	2	WDR7_HUMAN	hsa:23335	WDR7, TRAG
Lsac_Contig40_G00099.t1	0	1	0	1	0	2	RIN3_HUMAN	hsa:79890	RIN3
Lsac_Contig71_G00054.t1	0	1	0	1	0	2	SUGP2_HUMAN	hsa:10147	SUGP2, SFRS14, SRFS14
Lsac_Contig17_G00013.t1	0	1	0	1	0	2	CFA69_PAPAN	hsa:79846	CFAP69, C7orf63, FAP69, SPGF24
Lsac_Contig61_G00094.t1	0	1	0	1	0	2	VP33B_HUMAN	hsa:26276	VPS33B
Lsac_Contig4_G00611.t1	0	1	0	1	0	2	KCMB1_COTJA	hsa:10242	KCNMB2
Lsac_Contig4_G00337.t1	0	1	0	1	0	2	UTP18_MOUSE	hsa:51096	UTP18, CGI-48, WDR50
Lsac_Contig23_G00134.t1	0	1	0	1	0	2	MYNN_HUMAN	hsa:55892	MYNN, OSZF, SBBIZ1, ZBTB31, ZNF902
Lsac_Contig28_G00146.t1	0	1	0	1	0	2	EFHB_HUMAN	hsa:151651	EFHB, CFAP21
Lsac_Contig20_G00057.t1	0	1	0	1	0	2	PKP2_HUMAN	hsa:5318	PKP2, ARVD9
Lsac_Contig62_G00165.t1	0	1	0	1	0	2	STC1_HUMAN	hsa:6781	STC1, STC
Lsac_Contig4_G00458.t1	0	1	0	1	0	2	CYBC1_MOUSE	hsa:79415	CYBC1, C17orf62, Eros
Lsac_Contig12_G00188.t1	0	1	0	1	0	2	MYO6_HUMAN	hsa:4646	MYO6, DFNA22, DFNB37
Lsac_Contig21_G00010.t1	0	1	0	1	0	2	PTPRB_HUMAN	hsa:5787	PTPRB, HPTP-BETA, HPTPB, PTPB, R-PTP-BETA, VEPTP
Lsac_Contig10_G00231.t1	0	1	0	1	0	2	LRC8B_MOUSE	hsa:23507	LRRC8B, TA-LRRP, TALRRP
Lsac_Contig106_G00043.t1	0	1	0	1	0	2	WNK4_MOUSE	hsa:65266	WNK4, PHA2B, PRKWNK4
Lsac_Contig5_G00291.t1	0	1	0	1	0	2	EZRI_HUMAN	hsa:7430	EZR, CVIL, CVL, HEL-S-105, VIL2
Lsac_Contig37_G00093.t1	0	1	0	1	0	2	TXD15_HUMAN	hsa:79770	TXNDC15, BUG, C5orf14, UNQ335
Lsac_Contig17_G00127.t1	0	1	0	1	0	2	NOM1_HUMAN	hsa:64434	NOM1, C7orf3, PPP1R113, SGD1
Lsac_Contig23_G00013.t1	0	1	0	1	0	2	TRPC1_HUMAN	hsa:7220	TRPC1, HTRP-1, TRP1
Lsac_Contig112_G00031.t1	0	1	0	1	0	2	CFLAR_HUMAN	hsa:8837	CFLAR, CASH, CASP8AP1, CLARP, Casper, FLAME, FLAME-1, FLAME1, FLIP, I-FLICE, MRIT, c-FLIP, c-FLIPL, c-FLIPR, c-FLIPS, cFLIP
Lsac_Contig23_G00008.t1	0	1	0	1	0	2	GLPK5_MOUSE	hsa:256356	GK5
Lsac_Contig16_G00042.t1	0	1	0	1	0	2	HMX1_CHICK	hsa:3166	HMX1, H6, NKX5-3
Lsac_Contig66_G00019.t1	0	1	0	1	0	2	TBX22_HUMAN	hsa:50945	TBX22, ABERS, CLPA, CPX, TBXX, dJ795G23.1
Lsac_Contig12_G00223.t1	0	1	0	1	0	2	LGSN_CANLF	hsa:51557	LGSN, GLULD1, LGS
Lsac_Contig62_G00146.t1	0	1	0	1	0	2	PIWL2_HUMAN	hsa:55124	PIWIL2, CT80, HILI, PIWIL1L, mili
Lsac_Contig81_G00006.t1	0	1	0	1	0	2	ARHGG_HUMAN	hsa:27237	ARHGEF16, GEF16, NBR
Lsac_Contig8_G00284.t1	0	1	0	1	0	2	BMR1B_CHICK	hsa:658	BMPR1B, ALK-6, ALK6, AMDD, BDA1D, BDA2, CDw293
Lsac_Contig20_G00201.t1	0	1	0	1	0	2	PLPL9_RAT	hsa:8398	PLA2G6, CaI-PLA2, GVI, INAD1, IPLA2-VIA, NBIA2, NBIA2A, NBIA2B, PARK14, PLA2, PNPLA9, iPLA2, iPLA2beta
Lsac_Contig4_G00567.t1	0	1	0	1	0	2	HOOK2_XENLA	hsa:29911	HOOK2, HK2
Lsac_Contig86_G00165.t1	0	1	0	1	0	2	PSMD5_HUMAN	hsa:5711	PSMD5, S5B
Lsac_Contig14_G00016.t1	0	1	0	1	0	2	HEMH_XENLA	hsa:2235	FECH, EPP, EPP1, FCE
Lsac_Contig39_G00013.t1	0	1	0	1	0	2	RNH2B_XENTR	hsa:79621	RNASEH2B, AGS2, DLEU8
Lsac_Contig5_G00342.t1	0	1	0	1	0	2	ADGB_HUMAN	hsa:79747	ADGB, C6orf103, CAPN16
Lsac_Contig71_G00150.t1	0	1	0	1	0	2	GAMT_XENTR	hsa:2593	GAMT, CCDS2, HEL-S-20, PIG2, TP53I2
Lsac_Contig4_G00502.t1	0	1	0	1	0	2	RN222_MOUSE	hsa:643904	RNF222
Lsac_Contig105_G00017.t1	0	1	0	1	0	2	UBP8_HUMAN	hsa:9101	USP8, HumORF8, PITA4, SPG59, UBPY
Lsac_Contig17_G00166.t1	0	1	0	1	0	2	THIKB_RAT	hsa:30	ACAA1, ACAA, PTHIO, THIO
Lsac_Contig2_G00162.t1	0	1	0	1	0	2	COL12_CHICK	hsa:81035	COLEC12, CLP1, NSR2, SCARA4, SRCL
Lsac_Contig100_G00025.t1	0	1	0	1	0	2	MIEAP_CHICK	hsa:132671	SPATA18, Mieap, SPETEX1
Lsac_Contig51_G00008.t1	0	1	0	1	0	2	VP13A_HUMAN	hsa:23230	VPS13A, CHAC, CHOREIN
Lsac_Contig62_G00088.t1	0	1	0	1	0	2	CND2_XENLA	hsa:23397	NCAPH, BRRN1, CAP-H, CAPH, MCPH23
Lsac_Contig53_G00041.t1	0	1	0	1	0	2	GPCP1_HUMAN	hsa:56261	GPCPD1, EDI3, GDE5, GDPD6, PREI4
Lsac_Contig134_G00040.t1	0	1	0	1	0	2	DNM3A_CHICK	hsa:1788	DNMT3A, DNMT3A2, M.HsaIIIA, TBRS
Lsac_Contig24_G00121.t1	0	1	0	1	0	2	ZSWM8_MOUSE	hsa:23053	ZSWIM8, KIAA0913
Lsac_Contig16_G00108.t1	0	1	0	1	0	2	FBLN1_CHICK	hsa:2192	FBLN1, FBLN, FIBL1
Lsac_Contig69_G00085.t1	0	1	0	1	0	2	CLSPN_HUMAN	hsa:63967	CLSPN
Lsac_Contig68_G00068.t1	0	1	0	1	0	2	SEM6D_PONAB	hsa:80031	SEMA6D
Lsac_Contig13_G00032.t1	0	1	0	1	0	2	SYEP_HUMAN	hsa:2058	EPRS, EARS, GLUPRORS, HLD15, PARS, PIG32, QARS, QPRS
Lsac_Contig7_G00135.t1	0	1	0	1	0	2	FFAR4_RAT	hsa:338557	FFAR4, BMIQ10, GPR120, GPR129, GT01, O3FAR1, PGR4
Lsac_Contig20_G00056.t1	0	1	0	1	0	2	SYYM_RAT	hsa:51067	YARS2, CGI-04, MLASA2, MT-TYRRS, TYRRS
Lsac_Contig17_G00097.t1	0	1	0	1	0	2	ITB1_SHEEP	hsa:3688	ITGB1, CD29, FNRB, GPIIA, MDF2, MSK12, VLA-BETA, VLAB
Lsac_Contig5_G00122.t1	0	1	0	1	0	2	CEBPZ_HUMAN	hsa:10153	CEBPZ, CBF, CBF2, HSP-CBF, NOC1
Lsac_Contig72_G00294.t1	0	1	0	1	0	2	PRS53_HUMAN	hsa:339105	PRSS53, POL3S, UNQ308
Lsac_Contig26_G00180.t1	0	1	0	1	0	2	XKR2_HUMAN	hsa:402415	XKRX, XKR2, XPLAC, XRG2
Lsac_Contig7_G00340.t1	0	1	0	1	0	2	SLF2_HUMAN	hsa:55719	SLF2, C10orf6, FAM178A
Lsac_Contig158_G00007.t1	0	1	0	1	0	2	PI5L1_BOVIN	hsa:138429	PIP5KL1, PIPKH
Lsac_Contig8_G00266.t1	0	1	0	1	0	2	MTP_HUMAN	hsa:4547	MTTP, ABL, MTP
Lsac_Contig56_G00101.t1	0	1	0	1	0	2	MYADM_XENLA	hsa:91663	MYADM, SB135
Lsac_Contig1_G00243.t1	0	1	0	1	0	2	EMSA1_HUMAN	hsa:91748	ELMSAN1, C14orf117, C14orf43, LSR68, MIDEAS, c14_5541
Lsac_Contig67_G00008.t1	0	1	0	1	0	2	TPP2_HUMAN	hsa:7174	TPP2, TPP-2, TPP-II, TPPII
Lsac_Contig19_G00337.t1	0	1	0	1	0	2	F187B_MOUSE	hsa:148109	FAM187B, TMEM162
Lsac_Contig58_G00099.t1	0	1	0	1	0	2	S15A4_XENLA	hsa:121260	SLC15A4, FP12591, PHT1, PTR4
Lsac_Contig38_G00113.t1	0	1	0	1	0	2	ACSS3_MOUSE	hsa:79611	ACSS3
Lsac_Contig5_G00339.t1	0	1	0	1	0	2	SASH1_HUMAN	hsa:23328	SASH1, CAPOK, DUH1, SH3D6A, dJ323M4.1
Lsac_Contig62_G00167.t1	0	1	0	1	0	2	NFM_CHICK	hsa:4741	NEFM, NEF3, NF-M, NFM
Lsac_Contig168_G00003.t1	0	1	0	0	1	2	PGAP1_MOUSE	hsa:80055	PGAP1, Bst1, ISPD3024, MRT42, SPG67
Lsac_Contig15_G00355.t1	0	1	0	1	0	2	TPP1_DANRE	hsa:1200	TPP1, CLN2, GIG1, LPIC, SCAR7, TPP-1
Lsac_Contig103_G00021.t1	0	1	0	1	0	2	WDR75_HUMAN	hsa:84128	WDR75, NET16, UTP17
Lsac_Contig61_G00010.t1	0	1	0	1	0	2	MESD_BOVIN	hsa:23184	MESD, BOCA, MESDC2
Lsac_Contig61_G00002.t1	0	1	0	1	0	2	SAXO2_HUMAN	hsa:283726	SAXO2, FAM154B
Lsac_Contig19_G00308.t1	0	1	0	1	0	2	IGLO5_HUMAN	hsa:402665	IGLON5
Lsac_Contig72_G00144.t1	0	1	0	0	1	2	CC114_RAT	hsa:160762	CCDC63, ODA5
Lsac_Contig15_G00104.t1	0	1	0	1	0	2	ATM_HUMAN	hsa:472	ATM, AT1, ATA, ATC, ATD, ATDC, ATE, TEL1, TELO1
Lsac_Contig5_G00322.t1	0	1	0	1	0	2	RMND1_HUMAN	hsa:55005	RMND1, C6orf96, COXPD11, RMD1, bA351K16, bA351K16.3
Lsac_Contig82_G00075.t1	0	1	0	1	0	2	C19L1_MOUSE	hsa:55280	CWF19L1, C19L1, SCAR17, hDrn1
Lsac_Contig26_G00212.t1	0	1	0	1	0	2	FAAH2_HUMAN	hsa:158584	FAAH2, AMDD
Lsac_Contig5_G00383.t1	0	1	0	1	0	2	TNAP3_HUMAN	hsa:7128	TNFAIP3, A20, AISBL, OTUD7C, TNFA1P2
Lsac_Contig1_G00209.t1	0	1	0	1	0	2	T151B_XENTR	hsa:441151	TMEM151B, C6orf137, TMEM193, bA444E17.5
Lsac_Contig24_G00116.t1	0	1	0	1	0	2	SC24C_HUMAN	hsa:9632	SEC24C
Lsac_Contig21_G00122.t1	0	1	0	1	0	2	FAM3C_RAT	hsa:10447	FAM3C, GS3786, ILEI
Lsac_Contig10_G00105.t1	0	1	0	1	0	2	HOOK1_HUMAN	hsa:51361	HOOK1, HK1
Lsac_Contig13_G00225.t1	0	1	0	1	0	2	VRK2_HUMAN	hsa:7444	VRK2
Lsac_Contig1_G00281.t1	0	1	0	1	0	2	PLHD1_HUMAN	hsa:400224	PLEKHD1, UPF0639
Lsac_Contig35_G00061.t1	0	1	0	1	0	2	ARLY2_ANAPL	hsa:435	ASL, ASAL
Lsac_Contig50_G00033.t1	0	1	0	1	0	2	TRBP2_XENTR	hsa:6895	TARBP2, LOQS, TRBP, TRBP1, TRBP2
Lsac_Contig59_G00009.t1	0	1	0	1	0	2	IMP3_MOUSE	hsa:55272	IMP3, BRMS2, C15orf12, MRPS4
Lsac_Contig30_G00054.t1	0	1	0	1	0	2	CASC1_MACFA	hsa:55259	CASC1, LAS1, PPP1R54
Lsac_Contig106_G00059.t1	0	1	0	1	0	2	TANC2_HUMAN	hsa:26115	TANC2, ROLSA, rols
Lsac_Contig9_G00261.t1	0	1	0	1	0	2	DC1I2_BOVIN	hsa:1781	DYNC1I2, DIC74, DNCI2, IC2
Lsac_Contig31_G00088.t1	0	1	0	1	0	2	RGS21_HUMAN	hsa:431704	RGS21
Lsac_Contig25_G00024.t1	0	1	0	1	0	2	APBA1_MOUSE	hsa:320	APBA1, D9S411E, LIN10, MINT1, X11, X11A, X11ALPHA
Lsac_Contig59_G00004.t1	0	1	0	1	0	2	WDHD1_HUMAN	hsa:11169	WDHD1, AND-1, AND1, CHTF4, CTF4
Lsac_Contig71_G00077.t1	0	1	0	1	0	2	ARRD2_HUMAN	hsa:27106	ARRDC2, CLONE24945, PP2703
Lsac_Contig10_G00143.t1	0	1	0	1	0	2	WLS_CHICK	hsa:79971	WLS, C1orf139, EVI, GPR177, MRP, mig-14
Lsac_Contig106_G00067.t1	0	1	0	1	0	2	RPA1_HUMAN	hsa:25885	POLR1A, A190, AFDCIN, RPA1, RPA194, RPO1-4, RPO14
Lsac_Contig25_G00050.t1	0	1	0	1	0	2	KAD3_MOUSE	hsa:50808	AK3, AK3L1, AK6, AKL3L, AKL3L1, FIX
Lsac_Contig25_G00020.t1	0	1	0	1	0	2	SMC5_MOUSE	hsa:23137	SMC5, SMC5L1
Lsac_Contig7_G00046.t1	0	1	0	1	0	2	SGPL1_HUMAN	hsa:8879	SGPL1, NPHS14, S1PL, SPL
Lsac_Contig17_G00049.t1	0	1	0	1	0	2	NEBL_HUMAN	hsa:10529	NEBL, LASP2, LNEBL
Lsac_Contig64_G00059.t1	0	1	0	1	0	2	TR11B_HUMAN	hsa:4982	TNFRSF11B, OCIF, OPG, PDB5, TR1
Lsac_Contig137_G00007.t1	0	1	0	1	0	2	S39AA_HUMAN	hsa:57181	SLC39A10, LZT-Hs2
Lsac_Contig47_G00077.t1	0	1	0	1	0	2	KIT_CHICK	hsa:3815	KIT, C-Kit, CD117, MASTC, PBT, SCFR
Lsac_Contig28_G00016.t1	0	1	0	1	0	2	BET1_RAT	hsa:10282	BET1, HBET1
Lsac_Contig112_G00010.t1	0	1	0	1	0	2	PLCL1_HUMAN	hsa:5334	PLCL1, PLCE, PLCL, PLDL1, PPP1R127, PRIP
Lsac_Contig112_G00029.t1	0	1	0	1	0	2	F126B_PONAB	hsa:285172	FAM126B, HYCC2
Lsac_Contig4_G00376.t1	0	1	0	1	0	2	HID1_MOUSE	hsa:283987	HID1, 17orf28, C17orf28, DMC1, HID-1
Lsac_Contig19_G00049.t1	0	1	0	1	0	2	FOSB_MOUSE	hsa:2353	FOS, AP-1, C-FOS, p55
Lsac_Contig26_G00235.t1	0	1	0	1	0	2	POF1B_MOUSE	hsa:79983	POF1B, POF, POF2B
Lsac_Contig41_G00151.t1	0	1	0	1	0	2	SAE2_HUMAN	hsa:10054	UBA2, ARX, HRIHFB2115, SAE2
Lsac_Contig29_G00055.t1	0	1	0	1	0	2	MELK_XENLA	hsa:9833	MELK, HPK38
Lsac_Contig59_G00032.t1	0	1	0	1	0	2	DAAM2_HUMAN	hsa:23500	DAAM2, dJ90A20A.1
Lsac_Contig126_G00029.t1	0	1	0	1	0	2	G6PT1_HUMAN	hsa:2542	SLC37A4, G6PT1, G6PT2, G6PT3, GSD1b, GSD1c, GSD1d, PRO0685, TRG-19, TRG19
Lsac_Contig83_G00034.t1	0	1	0	1	0	2	TENX_HUMAN	hsa:7148	TNXB, EDS3, EDSCLL, EDSCLL1, HXBL, TENX, TN-X, TNX, TNXB1, TNXB2, TNXBS, VUR8, XB, XBS
Lsac_Contig34_G00083.t1	0	1	0	1	0	2	HAUS1_HUMAN	hsa:115106	HAUS1, CCDC5, HEI-C, HEIC, HsT1461
Lsac_Contig28_G00020.t1	0	1	0	1	0	2	NEB1_HUMAN	hsa:55607	PPP1R9A, NRB1, NRBI, Neurabin-I
Lsac_Contig71_G00177.t1	0	1	0	1	0	2	CAF1A_CHICK	hsa:10036	CHAF1A, CAF-1, CAF1, CAF1B, CAF1P150, P150
Lsac_Contig61_G00029.t1	0	1	0	1	0	2	RLBP1_BOVIN	hsa:6017	RLBP1, CRALBP
Lsac_Contig13_G00089.t1	0	1	0	1	0	2	EMAL4_HUMAN	hsa:27436	EML4, C2orf2, ELP120, EMAP-4, EMAPL4, ROPP120
Lsac_Contig5_G00153.t1	0	1	0	1	0	2	WDR64_MOUSE	hsa:128025	WDR64
Lsac_Contig10_G00139.t1	0	1	0	1	0	2	PAIRB_MOUSE	hsa:26135	SERBP1, CGI-55, CHD3IP, HABP4L, PAI-RBP1, PAIRBP1
Lsac_Contig7_G00129.t1	0	1	0	1	0	2	PLCE1_HUMAN	hsa:51196	PLCE1, NPHS3, PLCE, PPLC
Lsac_Contig48_G00165.t1	0	1	0	1	0	2	DEXI_MOUSE	hsa:28955	DEXI, MYLE
Lsac_Contig38_G00089.t1	0	1	0	1	0	2	KERA_COTJA	hsa:11081	KERA, CNA2, KTN, SLRR2B
Lsac_Contig58_G00154.t1	0	1	0	1	0	2	CF251_HUMAN	hsa:144406	WDR66, CFAP251, CaM-IP4, SPGF33
Lsac_Contig42_G00219.t1	0	1	0	1	0	2	CGNL1_HUMAN	hsa:84952	CGNL1, JACOP, PCING
Lsac_Contig29_G00051.t1	0	1	0	1	0	2	RPA49_HUMAN	hsa:64425	POLR1E, PAF53, PRAF1
Lsac_Contig51_G00030.t1	0	1	0	1	0	2	CBPC1_HUMAN	hsa:23287	AGTPBP1, CCP1, CONDCA, NNA1
Lsac_Contig36_G00078.t1	0	1	0	1	0	2	TM131_HUMAN	hsa:23505	TMEM131, CC28, PRO1048, RW1, YR-23
Lsac_Contig4_G00205.t1	0	1	0	1	0	2	BPTF_HUMAN	hsa:2186	BPTF, FAC1, FALZ, NEDDFL, NURF301
Lsac_Contig6_G00177.t1	0	1	0	1	0	2	LTN1_CHICK	hsa:26046	LTN1, C21orf10, C21orf98, RNF160, ZNF294
Lsac_Contig61_G00008.t1	0	1	0	1	0	2	CF161_HUMAN	hsa:161502	CFAP161, C15orf26
Lsac_Contig49_G00009.t1	0	1	0	1	0	2	NOP58_HUMAN	hsa:51602	NOP58, HSPC120, NOP5, NOP5/NOP58
Lsac_Contig21_G00107.t1	0	1	0	1	0	2	MET_EULMM	hsa:4233	MET, AUTS9, DFNB97, HGFR, RCCP2, c-Met
Lsac_Contig28_G00040.t1	0	1	0	1	0	2	PHF14_HUMAN	hsa:9678	PHF14
Lsac_Contig20_G00221.t1	0	1	0	1	0	2	PDGFB_MOUSE	hsa:5155	PDGFB, IBGC5, PDGF-2, PDGF2, SIS, SSV, c-sis
Lsac_Contig28_G00148.t1	0	1	0	1	0	2	PP2D1_HUMAN	hsa:151649	PP2D1, C3orf48
Lsac_Contig52_G00045.t1	0	1	0	0	1	2	MMP16_HUMAN	hsa:4325	MMP16, C8orf57, MMP-X2, MT-MMP2, MT-MMP3, MT3-MMP
Lsac_Contig68_G00208.t1	0	1	0	1	0	2	TRI46_MOUSE	hsa:80128	TRIM46, GENEY, TRIFIC
Lsac_Contig45_G00177.t1	0	1	0	1	0	2	CCNE1_CHICK	hsa:898	CCNE1, CCNE, pCCNE1
Lsac_Contig17_G00019.t1	0	1	0	1	0	2	ADA22_HUMAN	hsa:53616	ADAM22, ADAM_22, EIEE61, MDC2
Lsac_Contig117_G00018.t1	0	1	0	1	0	2	ASIC4_RAT	hsa:55515	ASIC4, ACCN4, BNAC4
Lsac_Contig117_G00050.t1	0	1	0	1	0	2	CFA65_CHICK	hsa:255101	CFAP65, CCDC108
Lsac_Contig1_G00028.t1	0	1	0	1	0	2	TMED8_PONAB	hsa:283578	TMED8, FAM15B
Lsac_Contig52_G00050.t1	0	1	0	1	0	2	NBN_CHICK	hsa:4683	NBN, AT-V1, AT-V2, ATV, NBS, NBS1, P95
Lsac_Contig67_G00046.t1	0	1	0	1	0	2	GAS6_RAT	hsa:2621	GAS6, AXLLG, AXSF
Lsac_Contig17_G00033.t1	0	1	0	1	0	2	RSU1_BOVIN	hsa:6251	RSU1, RSP-1
Lsac_Contig16_G00205.t1	0	1	0	1	0	2	DRC6_HUMAN	hsa:222235	FBXL13, DRC6, Fbl13
Lsac_Contig45_G00063.t1	0	1	0	1	0	2	COG8_HUMAN	hsa:84342	COG8, CDG2H, DOR1
Lsac_Contig61_G00033.t1	0	1	0	1	0	2	PGCA_CHICK	hsa:176	ACAN, AGC1, AGCAN, CSPG1, CSPGCP, MSK16, SEDK, SSOAOD
Lsac_Contig90_G00109.t1	0	1	0	1	0	2	FEN1_CHICK	hsa:2237	FEN1, FEN-1, MF1, RAD2
Lsac_Contig95_G00051.t1	0	1	0	1	0	2	RN115_MOUSE	hsa:27246	RNF115, BCA2, ZNF364
Lsac_Contig1_G00160.t1	0	1	0	1	0	2	KTBL1_HUMAN	hsa:79768	KATNBL1, C15orf29
Lsac_Contig92_G00048.t1	0	1	0	1	0	2	DRC10_HUMAN	hsa:115811	IQCD, 4933433C09Rik, CFAP84, DRC10
Lsac_Contig49_G00027.t1	0	1	0	1	0	2	NRP2_HUMAN	hsa:8828	NRP2, NP2, NPN2, PRO2714, VEGF165R2
Lsac_Contig45_G00070.t1	0	1	0	1	0	2	NOB1_MACFA	hsa:28987	NOB1, ART-4, MST158, MSTP158, NOB1P, PSMD8BP1
Lsac_Contig55_G00029.t1	0	1	0	1	0	2	FXRD1_XENLA	hsa:55572	FOXRED1, FP634, H17, MC1DN19
Lsac_Contig13_G00118.t1	0	1	0	1	0	2	SOCS5_HUMAN	hsa:9655	SOCS5, CIS6, CISH6, Cish5, SOCS-5
Lsac_Contig19_G00458.t1	0	1	0	1	0	2	GMEB1_BOVIN	hsa:10691	GMEB1, P96PIF, PIF96
Lsac_Contig1_G00556.t1	0	1	0	1	0	2	PTPRJ_CHICK	hsa:5795	PTPRJ, CD148, DEP1, HPTPeta, R-PTP-ETA, SCC1
Lsac_Contig12_G00193.t1	0	1	0	1	0	2	COCA1_CHICK	hsa:1303	COL12A1, BA209D8.1, BTHLM2, COL12A1L, DJ234P15.1, EDSMYP, UCMD2
Lsac_Contig71_G00287.t1	0	1	0	1	0	2	KANK3_MOUSE	hsa:256949	KANK3, ANKRD47
Lsac_Contig89_G00023.t1	0	1	0	1	0	2	NGLY1_HUMAN	hsa:55768	NGLY1, CDDG, CDG1V, PNG1, PNGase
Lsac_Contig80_G00208.t1	0	1	0	0	1	2	SHBG_CROCR	hsa:6462	SHBG, ABP, SBP, TEBG
Lsac_Contig25_G00075.t1	0	1	0	1	0	2	TT39B_XENLA	hsa:158219	TTC39B, C9orf52
Lsac_Contig8_G00234.t1	0	1	0	1	0	2	NPNT_MOUSE	hsa:255743	NPNT, EGFL6L, POEM
Lsac_Contig5_G00390.t1	0	1	0	1	0	2	MAP7_CHICK	hsa:9053	MAP7, E-MAP-115, EMAP115
Lsac_Contig10_G00326.t1	0	1	0	1	0	2	PTPRC_HUMAN	hsa:5788	PTPRC, B220, CD45, CD45R, GP180, L-CA, LCA, LY5, T200
Lsac_Contig87_G00018.t1	0	1	0	1	0	2	SPG17_HUMAN	hsa:200162	SPAG17, CT143, PF6
Lsac_Contig13_G00050.t1	0	1	0	1	0	2	SMYD2_CHICK	hsa:56950	SMYD2, HSKM-B, KMT3C, ZMYND14
Lsac_Contig37_G00064.t1	0	1	0	1	0	2	RAD50_MOUSE	hsa:10111	RAD50, NBSLD, RAD502, hRad50
Lsac_Contig9_G00209.t1	0	1	0	1	0	2	GLUC_HELSU	hsa:2641	GCG, GLP-1, GLP1, GLP2, GRPP
Lsac_Contig47_G00032.t1	0	1	0	1	0	2	F149A_MOUSE	hsa:25854	FAM149A, MST119, MSTP119
Lsac_Contig56_G00029.t1	0	1	0	1	0	2	RL1D1_BOVIN	hsa:26156	RSL1D1, CSIG, L12, PBK1, UTP30
Lsac_Contig56_G00011.t1	0	1	0	1	0	2	SYT17_XENTR	hsa:51760	SYT17, sytXVII
Lsac_Contig43_G00088.t1	0	1	0	1	0	2	GP179_HUMAN	hsa:440435	GPR179, CSNB1E, GPR158L, GPR158L1
Lsac_Contig105_G00051.t1	0	1	0	1	0	2	LEO1_PONAB	hsa:123169	LEO1, RDL
Lsac_Contig62_G00116.t1	0	1	0	1	0	2	IKKB_HUMAN	hsa:3551	IKBKB, IKK-beta, IKK2, IKKB, IMD15, IMD15A, IMD15B, NFKBIKB
Lsac_Contig6_G00277.t1	0	1	0	1	0	2	CRYAA_RHEAM	hsa:1409	CRYAA, CRYA1, CTRCT9, HSPB4
Lsac_Contig138_G00025.t1	0	1	0	1	0	2	GP162_HUMAN	hsa:27239	GPR162, A-2, GRCA
Lsac_Contig64_G00057.t1	0	1	0	1	0	2	MAL2_HUMAN	hsa:114569	MAL2
Lsac_Contig36_G00112.t1	0	1	0	1	0	2	SL9A2_RAT	hsa:6549	SLC9A2, NHE2
Lsac_Contig112_G00005.t1	0	1	0	1	0	2	CH60_CHICK	hsa:3329	HSPD1, CPN60, GROEL, HLD4, HSP-60, HSP60, HSP65, HuCHA60, SPG13
Lsac_Contig45_G00175.t1	0	1	0	1	0	2	CS012_MOUSE	hsa:83636	C19orf12, MPAN, NBIA3, NBIA4, SPG43
Lsac_Contig2_G00346.t1	0	1	0	1	0	2	TXND5_MOUSE	hsa:81567	TXNDC5, ENDOPDI, ERP46, HCC-2, HCC2, PDIA15, STRF8, UNQ364
Lsac_Contig27_G00045.t1	0	1	0	1	0	2	RENI_RAT	hsa:5972	REN, HNFJ2
Lsac_Contig16_G00137.t1	0	1	0	1	0	2	SEM3E_CHICK	hsa:9723	SEMA3E, M-SEMAH, M-SemaK, SEMAH, coll-5
Lsac_Contig28_G00132.t1	0	1	0	1	0	2	HACL1_HUMAN	hsa:26061	HACL1, 2-HPCL, HPCL, HPCL2, PHYH2
Lsac_Contig41_G00105.t1	0	1	0	1	0	2	BBS2_HUMAN	hsa:583	BBS2, BBS, RP74
Lsac_Contig21_G00065.t1	0	1	0	1	0	2	S38A1_HUMAN	hsa:81539	SLC38A1, ATA1, NAT2, SAT1, SNAT1
Lsac_Contig15_G00185.t1	0	1	0	1	0	2	TYRO_CHICK	hsa:7299	TYR, ATN, CMM8, OCA1, OCA1A, OCAIA, SHEP3
Lsac_Contig7_G00450.t1	0	1	0	1	0	2	MSL2_HUMAN	hsa:55167	MSL2, MSL-2, MSL2L1, RNF184
Lsac_Contig9_G00244.t1	0	1	0	1	0	2	CC173_HUMAN	hsa:129881	CCDC173, C2orf77
Lsac_Contig50_G00070.t1	0	1	0	1	0	2	PFD5_HUMAN	hsa:5204	PFDN5, MM-1, MM1, PFD5
Lsac_Contig58_G00075.t1	0	1	0	1	0	2	TRM2A_HUMAN	hsa:27037	TRMT2A, HTF9C
Lsac_Contig58_G00080.t1	0	1	0	1	0	2	GOGA3_MOUSE	hsa:2802	GOLGA3, GCP170, MEA-2
Lsac_Contig98_G00012.t1	0	1	0	1	0	2	SH3Y1_RAT	hsa:26751	SH3YL1, RAY
Lsac_Contig4_G00134.t1	0	1	0	1	0	2	PPCT_RAT	hsa:58488	PCTP, PC-TP, STARD2
Lsac_Contig2_G00094.t1	0	1	0	1	0	2	RBCC1_HUMAN	hsa:9821	RB1CC1, ATG17, CC1, FIP200, PPP1R131
Lsac_Contig15_G00305.t1	0	1	0	1	0	2	LTOR1_BOVIN	hsa:55004	LAMTOR1, C11orf59, PDRO, Ragulator1, p18, p27RF-Rho
Lsac_Contig7_G00240.t1	0	1	0	1	0	2	BAG3_HUMAN	hsa:9531	BAG3, BAG-3, BIS, CAIR-1, MFM6
Lsac_Contig6_G00315.t1	0	1	0	1	0	2	TMG1_BOVIN	hsa:5638	PRRG1, PRGP1
Lsac_Contig24_G00088.t1	0	1	0	1	0	2	SRBS1_HUMAN	hsa:10580	SORBS1, CAP, FLAF2, R85FL, SH3D5, SH3P12, SORB1
Lsac_Contig105_G00031.t1	0	1	0	1	0	2	SBP2L_HUMAN	hsa:9728	SECISBP2L, SBP2L, SLAN
Lsac_Contig82_G00007.t1	0	1	0	1	0	2	DPOE2_CHICK	hsa:5427	POLE2, DPE2
Lsac_Contig133_G00002.t1	0	1	0	1	0	2	EXOS7_HUMAN	hsa:23016	EXOSC7, EAP1, RRP42, Rrp42p, hRrp42p, p8
Lsac_Contig29_G00036.t1	0	1	0	1	0	2	TMOD1_MOUSE	hsa:7111	TMOD1, D9S57E, ETMOD, TMOD
Lsac_Contig73_G00004.t1	0	1	0	1	0	2	TRABD_MOUSE	hsa:80305	TRABD, LP6054, PP2447
Lsac_Contig78_G00052.t1	0	1	0	1	0	2	LAAT1_CHICK	hsa:54896	SLC66A1, LAAT-1, LAAT1, PQLC2
Lsac_Contig6_G00378.t1	0	1	0	1	0	2	ACE2_PONAB	hsa:59272	ACE2, ACEH
Lsac_Contig68_G00246.t1	0	1	0	1	0	2	UBP21_HUMAN	hsa:27005	USP21, USP16, USP23
Lsac_Contig14_G00256.t1	0	1	0	1	0	2	CSPG2_CHICK	hsa:1462	VCAN, CSPG2, ERVR, GHAP, PG-M, WGN, WGN1
Lsac_Contig68_G00074.t1	0	1	0	1	0	2	BNIPL_HUMAN	hsa:149428	BNIPL, BNIP-S, BNIP-Salpha, BNIP-Sbeta, BNIPL-1, BNIPL-2, BNIPL1, BNIPL2, BNIPS, PP753
Lsac_Contig44_G00061.t1	0	1	0	1	0	2	ABCF3_HUMAN	hsa:55324	ABCF3, EST201864
Lsac_Contig9_G00102.t1	0	1	0	1	0	2	PCDP1_HUMAN	hsa:200373	CFAP221, FAP221, PCDP1
Lsac_Contig7_G00128.t1	0	1	0	1	0	2	NOC3L_HUMAN	hsa:64318	NOC3L, AD24, C10orf117, FAD24
Lsac_Contig7_G00066.t1	0	1	0	1	0	2	MCU_HUMAN	hsa:90550	MCU, C10orf42, CCDC109A, HsMCU
Lsac_Contig51_G00015.t1	0	1	0	1	0	2	RASEF_HUMAN	hsa:158158	RASEF, RAB45
Lsac_Contig14_G00160.t1	0	1	0	1	0	2	TRI23_MOUSE	hsa:373	TRIM23, ARD1, ARFD1, RNF46
Lsac_Contig27_G00009.t1	0	1	0	1	0	2	EIF2D_RABIT	hsa:1939	EIF2D, HCA56, LGTN
Lsac_Contig32_G00010.t1	0	1	0	1	0	2	DAG1_MOUSE	hsa:1605	DAG1, 156DAG, A3a, AGRNR, DAG, LGMDR16, MDDGA9, MDDGC7, MDDGC9
Lsac_Contig3_G00283.t1	0	1	0	1	0	2	NCHL1_HUMAN	hsa:10752	CHL1, CALL, L1CAM2
Lsac_Contig151_G00004.t1	0	1	0	1	0	2	CMTA2_HUMAN	hsa:23125	CAMTA2
Lsac_Contig37_G00106.t1	0	1	0	1	0	2	BGH3_BOVIN	hsa:7045	TGFBI, BIGH3, CDB1, CDG2, CDGG1, CSD, CSD1, CSD2, CSD3, EBMD, LCD1
Lsac_Contig30_G00134.t1	0	1	0	1	0	2	OPSB_MOUSE	hsa:611	OPN1SW, BCP, BOP, CBT
Lsac_Contig22_G00053.t1	0	1	0	1	0	2	APC_HUMAN	hsa:324	APC, BTPS2, DP2, DP2.5, DP3, GS, PPP1R46
Lsac_Contig10_G00235.t1	0	1	0	1	0	2	BARH2_RAT	hsa:343472	BARHL2
Lsac_Contig120_G00017.t1	0	1	0	1	0	2	PI3R4_HUMAN	hsa:30849	PIK3R4, VPS15, p150
Lsac_Contig50_G00086.t1	0	1	0	1	0	2	DCTN2_BOVIN	hsa:10540	DCTN2, DCTN50, DYNAMITIN, HEL-S-77, RBP50
Lsac_Contig40_G00083.t1	0	1	0	1	0	2	PP4R4_HUMAN	hsa:57718	PPP4R4, CFAP14, KIAA1622, PP4R4
Lsac_Contig32_G00172.t1	0	1	0	1	0	2	NDK5_HUMAN	hsa:8382	NME5, NM23-H5, NM23H5, RSPH23
Lsac_Contig27_G00098.t1	0	1	0	1	0	2	LEMD2_HUMAN	hsa:221496	LEMD2, CTRCT42, LEM2, NET25, dJ482C21.1
Lsac_Contig97_G00103.t1	0	1	0	1	0	2	KLH22_AILME	hsa:84861	KLHL22, KELCHL
Lsac_Contig4_G00488.t1	0	1	0	1	0	2	RHG44_RAT	hsa:9912	ARHGAP44, NPC-A-10, RICH2
Lsac_Contig12_G00152.t1	0	1	0	1	0	2	V5NTD_CROAD	hsa:4907	NT5E, CALJA, CD73, E5NT, NT, NT5, NTE, eN, eNT
Lsac_Contig82_G00027.t1	0	1	0	1	0	2	GNA1_PONAB	hsa:64841	GNPNAT1, GNA1, GNPNAT, Gpnat1
Lsac_Contig2_G00262.t1	0	1	0	1	0	2	CTDP1_MOUSE	hsa:9150	CTDP1, CCFDN, FCP1
Lsac_Contig48_G00187.t1	0	1	0	1	0	2	NAA60_HUMAN	hsa:79903	NAA60, HAT4, NAT15, NatF, hNaa60
Lsac_Contig49_G00084.t1	0	1	0	0	1	2	SH3B4_RAT	hsa:23677	SH3BP4, BOG25, TTP
Lsac_Contig3_G00229.t1	0	1	0	1	0	2	ODPB_RAT	hsa:5162	PDHB, PDHBD, PDHE1-B, PDHE1B, PHE1B
Lsac_Contig78_G00150.t1	0	1	0	1	0	2	MIB2_CHICK	hsa:142678	MIB2, ZZANK1, ZZZ5
Lsac_Contig26_G00240.t1	0	1	0	1	0	2	MIC27_CHICK	hsa:139322	APOOL, CXorf33, FAM121A, MICOS27, Mic27, UNQ8193
Lsac_Contig7_G00143.t1	0	1	0	1	0	2	KIF11_XENTR	hsa:3832	KIF11, EG5, HKSP, KNSL1, MCLMR, TRIP5
Lsac_Contig62_G00082.t1	0	1	0	1	0	2	STAR7_HUMAN	hsa:56910	STARD7, GTT1
Lsac_Contig139_G00035.t1	0	1	0	1	0	2	KDM2A_HUMAN	hsa:22992	KDM2A, CXXC8, FBL11, FBL7, FBXL11, JHDM1A, LILINA
Lsac_Contig66_G00083.t1	0	1	0	0	1	2	NEXMI_HUMAN	hsa:340533	NEXMIF, KIAA2022, KIDLIA, MRX98, XPN
Lsac_Contig6_G00002.t1	0	1	0	1	0	2	UPK1B_NEOVI	hsa:7348	UPK1B, TSPAN20, UPIB, UPK1
Lsac_Contig12_G00122.t1	0	1	0	1	0	2	C8AP2_MOUSE	hsa:9994	CASP8AP2, CED-4, FLASH, RIP25
Lsac_Contig7_G00230.t1	0	1	0	1	0	2	NSE4A_BOVIN	hsa:54780	NSMCE4A, C10orf86, NS4EA, NSE4A
Lsac_Contig45_G00170.t1	0	1	0	1	0	2	SHCBP_HUMAN	hsa:79801	SHCBP1, PAL
Lsac_Contig9_G00201.t1	0	1	0	1	0	2	ITB6_HUMAN	hsa:3694	ITGB6, AI1H
Lsac_Contig7_G00409.t1	0	1	0	1	0	2	YETS2_HUMAN	hsa:55689	YEATS2
Lsac_Contig11_G00297.t1	0	1	0	1	0	2	CRSPL_MOUSE	hsa:140902	R3HDML, dJ881L22.3
Lsac_Contig62_G00002.t1	0	1	0	1	0	2	PSD4_MOUSE	hsa:23550	PSD4, EFA6B, TIC
Lsac_Contig10_G00239.t1	0	1	0	1	0	2	CDC7_HUMAN	hsa:8317	CDC7, CDC7L1, HsCDC7, Hsk1, huCDC7
Lsac_Contig118_G00013.t1	0	1	0	1	0	2	MLH1_HUMAN	hsa:4292	MLH1, COCA2, FCC2, HNPCC, HNPCC2, hMLH1
Lsac_Contig90_G00092.t1	0	1	0	1	0	2	TKFC_HUMAN	hsa:26007	TKFC, DAK, NET45
Lsac_Contig13_G00069.t1	0	1	0	1	0	2	LGAT1_MOUSE	hsa:9926	LPGAT1, FAM34A, FAM34A1, NET8
Lsac_Contig35_G00017.t1	0	1	0	1	0	2	TRI50_RAT	hsa:135892	TRIM50, TRIM50A
Lsac_Contig8_G00010.t1	0	1	0	1	0	2	GPM6A_PONAB	hsa:2823	GPM6A, GPM6, M6A
Lsac_Contig86_G00046.t1	0	1	0	1	0	2	GTR6_HUMAN	hsa:11182	SLC2A6, GLUT6, GLUT9, HSA011372
Lsac_Contig28_G00011.t1	0	1	0	1	0	2	HECA2_HUMAN	hsa:253012	HEPACAM2, MIKI
Lsac_Contig77_G00038.t1	0	1	0	1	0	2	SDHA_CHICK	hsa:6389	SDHA, CMD1GG, FP, PGL5, SDH1, SDH2, SDHF
Lsac_Contig75_G00038.t1	0	1	0	1	0	2	KMT5B_HUMAN	hsa:51111	KMT5B, CGI-85, CGI85, MRD51, SUV420H1
Lsac_Contig2_G00113.t1	0	1	0	1	0	2	ASXL3_HUMAN	hsa:80816	ASXL3, BRPS, KIAA1713
Lsac_Contig50_G00094.t1	0	1	0	1	0	2	STAC3_HUMAN	hsa:246329	STAC3, MYPBB, NAM
Lsac_Contig8_G00253.t1	0	1	0	1	0	2	S39A8_RAT	hsa:64116	SLC39A8, BIGM103, CDG2N, LZT-Hs6, PP3105, ZIP8
Lsac_Contig10_G00282.t1	0	1	0	1	0	2	TRM13_HUMAN	hsa:54482	TRMT13, CCDC76
Lsac_Contig17_G00126.t1	0	1	0	1	0	2	MNX1_MOUSE	hsa:3110	MNX1, HB9, HLXB9, HOXHB9, SCRA1
Lsac_Contig68_G00152.t1	0	1	0	1	0	2	INT3_PONAB	hsa:65123	INTS3, C1orf193, C1orf60, INT3, SOSS-A, SOSSA
Lsac_Contig52_G00047.t1	0	1	0	1	0	2	RIPK2_BOVIN	hsa:8767	RIPK2, CARD3, CARDIAK, CCK, GIG30, RICK, RIP2
Lsac_Contig8_G00129.t1	0	1	0	1	0	2	TBCD9_HUMAN	hsa:23158	TBC1D9, GRAMD9, MDR1
Lsac_Contig56_G00010.t1	0	1	0	1	0	2	IPIL2_MOUSE	hsa:162073	ITPRIPL2
Lsac_Contig19_G00078.t1	0	1	0	1	0	2	NUMBL_RAT	hsa:9253	NUMBL, CAG3A, CTG3a, NBL, NUMB-R, NUMBLIKE, NUMBR, TNRC23
Lsac_Contig1_G00336.t1	0	1	0	1	0	2	AMRA1_HUMAN	hsa:55626	AMBRA1, DCAF3, WDR94
Lsac_Contig17_G00136.t1	0	1	0	1	0	2	PAXI1_HUMAN	hsa:22976	PAXIP1, CAGF28, CAGF29, PACIP1, PAXIP1L, PTIP, TNRC2
Lsac_Contig16_G00124.t1	0	1	0	1	0	2	EFCB6_MACFA	hsa:64800	EFCAB6, DJBP, HSCBCIP1, dJ185D5.1
Lsac_Contig90_G00104.t1	0	1	0	1	0	2	DGLA_HUMAN	hsa:747	DAGLA, C11orf11, DAGL(ALPHA), DAGLALPHA, NSDDR
Lsac_Contig36_G00089.t1	0	1	0	1	0	2	TXND9_BOVIN	hsa:10190	TXNDC9, APACD, PHLP3
Lsac_Contig166_G00015.t1	0	1	0	1	0	2	GARL3_HUMAN	hsa:84253	GARNL3, bA356B19.1
Lsac_Contig108_G00016.t1	0	1	0	1	0	2	HINFP_HUMAN	hsa:25988	HINFP, HiNF-P, MIZF, ZNF743
Lsac_Contig28_G00007.t1	0	1	0	1	0	2	EFCB1_HUMAN	hsa:79645	EFCAB1
Lsac_Contig27_G00204.t1	0	1	0	1	0	2	SC6A9_XENLA	hsa:6536	SLC6A9, GCENSG, GLYT1
Lsac_Contig59_G00066.t1	0	1	0	1	0	2	ZBTB1_HUMAN	hsa:22890	ZBTB1, ZNF909
Lsac_Contig15_G00121.t1	0	1	0	1	0	2	MSD4_HUMAN	hsa:84437	MSANTD4, KIAA1826
Lsac_Contig97_G00038.t1	0	1	0	0	1	2	ISG15_MOUSE	hsa:9636	ISG15, G1P2, IFI15, IMD38, IP17, UCRP, hUCRP
Lsac_Contig118_G00001.t1	0	1	0	1	0	2	CRTAP_HUMAN	hsa:10491	CRTAP, CASP, LEPREL3, OI7, P3H5
Lsac_Contig113_G00007.t1	0	1	0	1	0	2	ADA1D_PIG	hsa:146	ADRA1D, ADRA1, ADRA1A, ADRA1R, ALPHA1, DAR, dJ779E11.2
Lsac_Contig86_G00015.t1	0	1	0	1	0	2	ZBT43_HUMAN	hsa:23099	ZBTB43, ZBTB22B, ZNF-X, ZNF297B
Lsac_Contig95_G00141.t1	0	1	0	1	0	2	TF65_MOUSE	hsa:5970	RELA, CMCU, NFKB3, p65
Lsac_Contig114_G00003.t1	0	1	0	1	0	2	MCPH1_MACFA	hsa:79648	MCPH1, BRIT1, MCT
Lsac_Contig7_G00497.t1	0	1	0	1	0	2	LRC33_BOVIN	hsa:375387	NRROS, ELLP3030, GARPL1, LRRC33, UNQ3030
Lsac_Contig34_G00068.t1	0	1	0	1	0	2	K1328_HUMAN	hsa:57536	-
Lsac_Contig10_G00146.t1	0	1	0	1	0	2	LRRC7_BOVIN	hsa:57554	LRRC7, DENSIN
Lsac_Contig14_G00132.t1	0	1	0	1	0	2	M3K1_HUMAN	hsa:4214	MAP3K1, MAPKKK1, MEKK, MEKK_1, MEKK1, SRXY6
Lsac_Contig5_G00352.t1	0	1	0	1	0	2	UTRO_HUMAN	hsa:7402	UTRN, DMDL, DRP, DRP1
Lsac_Contig24_G00109.t1	0	1	0	1	0	2	EIF3F_MACFA	hsa:8665	EIF3F, EIF3S5, MRT67, eIF3-p47
Lsac_Contig8_G00243.t1	0	1	0	1	0	2	RSH4A_HUMAN	hsa:345895	RSPH4A, CILD11, RSHL3, RSPH6B, dJ412I7.1
Lsac_Contig15_G00155.t1	0	1	0	1	0	2	ENDD1_HUMAN	hsa:23052	ENDOD1
Lsac_Contig6_G00036.t1	0	1	0	1	0	2	AT1B1_CHICK	hsa:481	ATP1B1, ATP1B
Lsac_Contig3_G00308.t1	0	1	0	1	0	2	RAD18_MOUSE	hsa:56852	RAD18, RNF73
Lsac_Contig76_G00126.t1	0	1	0	1	0	2	FGD1_HUMAN	hsa:2245	FGD1, AAS, FGDY, MRXS16, ZFYVE3
Lsac_Contig5_G00106.t1	0	1	0	1	0	2	NANP_HUMAN	hsa:140838	NANP, C20orf147, HDHD4, dJ694B14.3
Lsac_Contig120_G00027.t1	0	1	0	1	0	2	NPHP3_HUMAN	hsa:27031	NPHP3, CFAP31, MKS7, NPH3, RHPD, RHPD1, SLSN3
Lsac_Contig20_G00025.t1	0	1	0	1	0	2	WNK1_RAT	hsa:65125	WNK1, HSAN2, HSN2, KDP, PPP1R167, PRKWNK1, PSK, p65
Lsac_Contig37_G00003.t1	0	1	0	1	0	2	ADRB2_CANLF	hsa:154	ADRB2, ADRB2R, ADRBR, B2AR, BAR, BETA2AR
Lsac_Contig4_G00247.t1	0	1	0	1	0	2	DNAI2_HUMAN	hsa:64446	DNAI2, CILD9, DIC2
Lsac_Contig13_G00231.t1	0	1	0	1	0	2	PUS10_HUMAN	hsa:150962	PUS10, CCDC139, DOBI
Lsac_Contig58_G00107.t1	0	1	0	1	0	2	SCRB1_PIG	hsa:949	SCARB1, CD36L1, CLA-1, CLA1, HDLQTL6, SR-BI, SRB1
Lsac_Contig86_G00005.t1	0	1	0	1	0	2	TSC1_HUMAN	hsa:7248	TSC1, LAM, TSC
Lsac_Contig5_G00099.t1	0	1	0	1	0	2	LTBP1_HUMAN	hsa:4052	LTBP1
Lsac_Contig3_G00260.t1	0	1	0	1	0	2	TMF1_HUMAN	hsa:7110	TMF1, ARA160, TMF
Lsac_Contig5_G00209.t1	0	1	0	1	0	2	GALT2_HUMAN	hsa:2590	GALNT2, GalNAc-T2
Lsac_Contig13_G00034.t1	0	1	0	1	0	2	ZNT10_MOUSE	hsa:55532	SLC30A10, HMDPC, HMNDYT1, ZNT10, ZNT8, ZRC1, ZnT-10
Lsac_Contig138_G00026.t1	0	1	0	1	0	2	P3H3_MOUSE	hsa:10536	P3H3, GRCB, HSU47926, LEPREL2
Lsac_Contig16_G00123.t1	0	1	0	1	0	2	ST4A1_HUMAN	hsa:25830	SULT4A1, BR-STL-1, BRSTL1, DJ388M5.3, NST, SULTX3, hBR-STL-1
Lsac_Contig24_G00012.t1	0	1	0	0	1	2	ELF1_HUMAN	hsa:1997	ELF1, EFTUD1, RIA1
Lsac_Contig79_G00063.t1	0	1	0	1	0	2	DGAT1_MOUSE	hsa:8694	DGAT1, ARAT, ARGP1, DGAT, DIAR7
Lsac_Contig2_G00378.t1	0	1	0	0	1	2	EXOC2_HUMAN	hsa:55770	EXOC2, SEC5, SEC5L1, Sec5p
Lsac_Contig58_G00159.t1	0	1	0	1	0	2	VP33A_HUMAN	hsa:65082	VPS33A, MPSPS
Lsac_Contig53_G00010.t1	0	1	0	1	0	2	FOXO1_BOVIN	hsa:2308	FOXO1, FKH1, FKHR, FOXO1A
Lsac_Contig7_G00448.t1	0	1	0	1	0	2	ARMC8_BOVIN	hsa:25852	ARMC8, GID5, HSPC056, S863-2, VID28
Lsac_Contig35_G00102.t1	0	1	0	1	0	2	PROF4_BOVIN	hsa:375189	PFN4
Lsac_Contig43_G00199.t1	0	1	0	1	0	2	B2L12_HUMAN	hsa:83596	BCL2L12
Lsac_Contig98_G00013.t1	0	1	0	1	0	2	PPAC_CHICK	hsa:52	ACP1, HAAP, LMW-PTP, LMWPTP
Lsac_Contig105_G00043.t1	0	1	0	1	0	2	GLDN_RAT	hsa:342035	GLDN, CLOM, COLM, CRG-L2, CRGL2, LCCS11, UNC-112
Lsac_Contig20_G00280.t1	0	1	0	1	0	2	IFT56_MOUSE	hsa:79989	TTC26, DYF13, IFT56, dyf-13
Lsac_Contig53_G00020.t1	0	1	0	1	0	2	CBPB2_RAT	hsa:1361	CPB2, CPU, PCPB, TAFI
Lsac_Contig86_G00121.t1	0	1	0	1	0	2	EDF1_CHICK	hsa:8721	EDF1, CFAP280, EDF-1, MBF1
Lsac_Contig46_G00008.t1	0	1	0	1	0	2	ZN365_PONAB	hsa:22891	ZNF365, Su48, UAN, ZNF365D
Lsac_Contig20_G00200.t1	0	1	0	1	0	2	BI2L2_MOUSE	hsa:80115	BAIAP2L2
Lsac_Contig43_G00022.t1	0	1	0	1	0	2	MED24_CHICK	hsa:9862	MED24, ARC100, CRSP100, CRSP4, DRIP100, MED5, THRAP4, TRAP100
Lsac_Contig58_G00124.t1	0	1	0	1	0	2	SBNO1_HUMAN	hsa:55206	SBNO1, MOP3, Sno
Lsac_Contig50_G00031.t1	0	1	0	1	0	2	M3K12_MOUSE	hsa:7786	MAP3K12, DLK, MEKK12, MUK, ZPK, ZPKP1
Lsac_Contig3_G00291.t1	0	1	0	1	0	2	TRNT1_HUMAN	hsa:51095	TRNT1, CCA1, CGI-47, MtCCA, RPEM, SIFD
Lsac_Contig45_G00171.t1	0	1	0	1	0	2	UCRI_CHICK	hsa:7386	UQCRFS1, RIP1, RIS1, RISP, UQCR5
Lsac_Contig45_G00173.t1	0	1	0	1	0	2	RPP29_BOVIN	hsa:10775	POP4, RPP29
Lsac_Contig11_G00365.t1	0	1	0	1	0	2	ITCH_MOUSE	hsa:83737	ITCH, ADMFD, AIF4, AIP4, NAPP1
Lsac_Contig66_G00104.t1	0	1	0	1	0	2	OPHN1_HUMAN	hsa:4983	OPHN1, ARHGAP41, MRX60, OPN1
Lsac_Contig69_G00027.t1	0	1	0	1	0	2	STK40_CHICK	hsa:83931	STK40, SHIK, SgK495
Lsac_Contig7_G00417.t1	0	1	0	1	0	2	H6ST1_CHICK	hsa:9394	HS6ST1, HH15, HS6ST
Lsac_Contig20_G00043.t1	0	1	0	1	0	2	IPO8_HUMAN	hsa:10526	IPO8, RANBP8
Lsac_Contig11_G00357.t1	0	1	0	1	0	2	GGT7_BOVIN	hsa:2686	GGT7, D20S101, GGT4, GGTL3, GGTL5
Lsac_Contig5_G00447.t1	0	1	0	1	0	2	HEY2_HUMAN	hsa:23493	HEY2, CHF1, GRIDLOCK, GRL, HERP1, HESR2, HRT2, bHLHb32
Lsac_Contig39_G00089.t1	0	1	0	1	0	2	KDIS_HUMAN	hsa:57498	KIDINS220, ARMS, SINO
Lsac_Contig45_G00150.t1	0	1	0	1	0	2	COTL1_HUMAN	hsa:23406	COTL1, CLP
Lsac_Contig68_G00052.t1	0	1	0	1	0	2	PRPF3_CHICK	hsa:9129	PRPF3, HPRP3, HPRP3P, PRP3, Prp3p, RP18, SNRNP90
Lsac_Contig20_G00065.t1	0	1	0	1	0	2	ACM2_CHICK	hsa:1129	CHRM2, HM2
Lsac_Contig101_G00093.t1	0	1	0	1	0	2	NSE3_HUMAN	hsa:56160	NSMCE3, HCA4, LICS, MAGEG1, MAGEL3, NDNL2, NSE3
Lsac_Contig47_G00065.t1	0	1	0	1	0	2	CP135_HUMAN	hsa:9662	CEP135, CEP4, KIAA0635, MCPH8
Lsac_Contig43_G00079.t1	0	1	0	1	0	2	ANAG_HUMAN	hsa:4669	NAGLU, CMT2V, MPS-IIIB, MPS3B, NAG, UFHSD
Lsac_Contig86_G00150.t1	0	1	0	1	0	2	HEM2_HUMAN	hsa:210	ALAD, ALADH, PBGS
Lsac_Contig90_G00121.t1	0	1	0	1	0	2	INCE_CHICK	hsa:3619	INCENP
Lsac_Contig128_G00036.t1	0	1	0	0	1	2	TEP1_HUMAN	hsa:7011	TEP1, TLP1, TP1, TROVE1, VAULT2, p240
Lsac_Contig17_G00048.t1	0	1	0	1	0	2	PXDC2_MOUSE	hsa:84898	PLXDC2, TEM7R
Lsac_Contig45_G00114.t1	0	1	0	1	0	2	HEAT3_HUMAN	hsa:55027	HEATR3, SYO1
Lsac_Contig158_G00003.t1	0	1	0	1	0	2	EGLN_PIG	hsa:2022	ENG, END, HHT1, ORW1, ORW
Lsac_Contig23_G00147.t1	0	1	0	1	0	2	S7A14_HUMAN	hsa:57709	SLC7A14, PPP1R142
Lsac_Contig10_G00151.t1	0	1	0	1	0	2	PE2R3_PIG	hsa:5733	PTGER3, EP3, EP3-I, EP3-II, EP3-III, EP3-IV, EP3-VI, EP3e, PGE2-R
Lsac_Contig75_G00015.t1	0	1	0	1	0	2	PLPL2_MOUSE	hsa:57104	PNPLA2, 1110001C14Rik, ATGL, FP17548, PEDF-R, TTS-2.2, TTS2, iPLA2zeta
Lsac_Contig38_G00061.t1	0	1	0	1	0	2	HUTH_RAT	hsa:3034	HAL, HIS, HSTD
Lsac_Contig52_G00019.t1	0	1	0	1	0	2	TPD52_RABIT	hsa:7163	TPD52, D52, N8L, PC-1, PrLZ, hD52
Lsac_Contig131_G00003.t1	0	1	0	1	0	2	COMA1_HUMAN	hsa:169044	COL22A1
Lsac_Contig83_G00112.t1	0	1	0	1	0	2	ZBT12_HUMAN	hsa:221527	ZBTB12, Bat9, C6orf46, D6S59E, G10, NG35
Lsac_Contig67_G00014.t1	0	1	0	1	0	2	NTCP2_HUMAN	hsa:6555	SLC10A2, ASBT, IBAT, ISBT, NTCP2, PBAM
Lsac_Contig1_G00180.t1	0	1	0	1	0	2	CCD32_HUMAN	hsa:90416	CCDC32, C15orf57
Lsac_Contig32_G00142.t1	0	1	0	1	0	2	CSF1R_FELCA	hsa:1436	CSF1R, C-FMS, CD115, CSF-1R, CSFR, FIM2, FMS, HDLS, M-CSF-R
Lsac_Contig163_G00012.t1	0	1	0	1	0	2	FA83H_HUMAN	hsa:286077	FAM83H, AI3, AI3A
Lsac_Contig59_G00049.t1	0	1	0	1	0	2	HIF1A_CHICK	hsa:3091	HIF1A, HIF-1-alpha, HIF-1A, HIF-1alpha, HIF1, HIF1-ALPHA, MOP1, PASD8, bHLHe78
Lsac_Contig26_G00174.t1	0	1	0	1	0	2	TNMD_MOUSE	hsa:64102	TNMD, BRICD4, CHM1L, TEM
Lsac_Contig25_G00046.t1	0	1	0	1	0	2	GLIS3_HUMAN	hsa:169792	GLIS3, NDH, ZNF515
Lsac_Contig14_G00003.t1	0	1	0	1	0	2	POLI_MOUSE	hsa:11201	POLI, RAD30B, RAD3OB, eta2
Lsac_Contig86_G00069.t1	0	1	0	1	0	2	ODFP2_CHICK	hsa:4957	ODF2, CT134, ODF2/1, ODF2/2, ODF84
Lsac_Contig53_G00088.t1	0	1	0	1	0	2	BFSP1_CHICK	hsa:631	BFSP1, CP115, CP94, CTRCT33, LIFL-H
Lsac_Contig6_G00368.t1	0	1	0	1	0	2	REPS2_HUMAN	hsa:9185	REPS2, POB1
Lsac_Contig97_G00091.t1	0	1	0	1	0	2	CYTSA_CHICK	hsa:23384	SPECC1L, CYTSA, GBBB2, OBLFC1, TBHS
Lsac_Contig10_G00253.t1	0	1	0	1	0	2	SNX7_HUMAN	hsa:51375	SNX7
Lsac_Contig65_G00007.t1	0	1	0	1	0	2	CDCA7_BOVIN	hsa:83879	CDCA7, ICF3, JPO1
Lsac_Contig33_G00058.t1	0	1	0	1	0	2	ZCHC4_HUMAN	hsa:29063	ZCCHC4, HSPC052, ZGRF4
Lsac_Contig4_G00063.t1	0	1	0	1	0	2	ESYT1_RAT	hsa:23344	ESYT1, FAM62A, MBC2
Lsac_Contig55_G00086.t1	0	1	0	1	0	2	TTI2_HUMAN	hsa:80185	TTI2, C8orf41, MRT39
Lsac_Contig41_G00140.t1	0	1	0	1	0	2	GSLG1_CHICK	hsa:2734	GLG1, CFR-1, ESL-1, MG-160, MG160
Lsac_Contig48_G00189.t1	0	1	0	1	0	2	MGRN1_MOUSE	hsa:23295	MGRN1, RNF156
Lsac_Contig30_G00111.t1	0	1	0	1	0	2	CEP41_CHICK	hsa:95681	CEP41, JBTS15, TSGA14
Lsac_Contig2_G00173.t1	0	1	0	1	0	2	MPSF_CHICK	hsa:9172	MYOM2, TTNAP
Lsac_Contig7_G00360.t1	0	1	0	1	0	2	ARMD3_HUMAN	hsa:79591	ARMH3, C10orf76
Lsac_Contig28_G00008.t1	0	1	0	1	0	2	F133B_HUMAN	hsa:257415	FAM133B
Lsac_Contig22_G00038.t1	0	1	0	1	0	2	FXL17_HUMAN	hsa:64839	FBXL17, FBXO13, Fbl17, Fbx13
Lsac_Contig4_G00487.t1	0	1	0	1	0	2	FBW10_HUMAN	hsa:10517	FBXW10, Fbw10, HREP, SM25H2, SM2SH2, C17orf1, C17orf1A
Lsac_Contig71_G00011.t1	0	1	0	1	0	2	PLPR3_RAT	hsa:79948	PLPPR3, LPPR3, LPR3, PRG-2, PRG2
Lsac_Contig5_G00049.t1	0	1	0	1	0	2	DAAM2_HUMAN	hsa:23500	DAAM2, dJ90A20A.1
Lsac_Contig25_G00060.t1	0	1	0	1	0	2	UHRF2_MOUSE	hsa:115426	UHRF2, NIRF, RNF107, TDRD23, URF2
Lsac_Contig43_G00179.t1	0	1	0	1	0	2	CALU_RABIT	hsa:813	CALU
Lsac_Contig5_G00247.t1	0	1	0	1	0	2	FR1OP_BOVIN	hsa:11116	FGFR1OP, FOP
Lsac_Contig9_G00211.t1	0	1	0	1	0	2	IFIH1_HUMAN	hsa:64135	IFIH1, AGS7, Hlcd, IDDM19, MDA-5, MDA5, RLR-2, SGMRT1
Lsac_Contig90_G00084.t1	0	1	0	1	0	2	T132A_HUMAN	hsa:54972	TMEM132A, GBP, HSPA5BP1
Lsac_Contig7_G00115.t1	0	1	0	1	0	2	RPP30_BOVIN	hsa:10556	RPP30, TSG15
Lsac_Contig66_G00112.t1	0	1	0	1	0	2	IGBP1_RAT	hsa:3476	IGBP1, ALPHA-4, IBP1
Lsac_Contig41_G00074.t1	0	1	0	1	0	2	NFAC3_HUMAN	hsa:4775	NFATC3, NF-AT4c, NFAT4, NFATX
Lsac_Contig68_G00339.t1	0	1	0	1	0	2	EF1G_RABIT	hsa:1937	EEF1G, EF1G, GIG35
Lsac_Contig21_G00059.t1	0	1	0	1	0	2	LRIG3_HUMAN	hsa:121227	LRIG3, LIG3
Lsac_Contig15_G00174.t1	0	1	0	1	0	2	S36A4_HUMAN	hsa:120103	SLC36A4, PAT4
Lsac_Contig42_G00129.t1	0	1	0	1	0	2	TRIP4_MOUSE	hsa:9325	TRIP4, ASC-1, ASC1, HsT17391, MDCDC, SMABF1, ZC2HC5
Lsac_Contig138_G00028.t1	0	1	0	1	0	2	CDCA3_HUMAN	hsa:83461	CDCA3, GRCC8, TOME-1
Lsac_Contig5_G00387.t1	0	1	0	1	0	2	S35D3_HUMAN	hsa:340146	SLC35D3, FRCL1
Lsac_Contig58_G00156.t1	0	1	0	1	0	2	MLXIP_MOUSE	hsa:22877	MLXIP, MIR, MONDOA, bHLHe36
Lsac_Contig7_G00407.t1	0	1	0	1	0	2	PARL_BOVIN	hsa:55486	PARL, PRO2207, PSARL, PSARL1, PSENIP2, RHBDS1
Lsac_Contig52_G00086.t1	0	1	0	1	0	2	PTSS1_HUMAN	hsa:9791	PTDSS1, LMHD, PSS1, PSSA
Lsac_Contig13_G00234.t1	0	1	0	1	0	2	K1841_HUMAN	hsa:84542	-
Lsac_Contig46_G00042.t1	0	1	0	1	0	2	SHLD2_PONAB	hsa:54537	SHLD2, FAM35A, FAM35A1, RINN2, bA163M19.1
Lsac_Contig12_G00139.t1	0	1	0	1	0	2	ORC3_SPECI	hsa:23595	ORC3, LAT, LATHEO, ORC3L
Lsac_Contig97_G00064.t1	0	1	0	1	0	2	COQ5_CHICK	hsa:84274	COQ5
Lsac_Contig128_G00033.t1	0	1	0	1	0	2	OSGEP_XENLA	hsa:55644	OSGEP, GAMOS3, GCPL1, KAE1, OSGEP1, PRSMG1, TCS3
Lsac_Contig19_G00394.t1	0	1	0	1	0	2	FBRL_XENLA	hsa:2091	FBL, FIB, FLRN, Nop1, RNU3IP1
Lsac_Contig42_G00212.t1	0	1	0	1	0	2	LIPC_RABIT	hsa:3990	LIPC, HDLCQ12, HL, HTGL, LIPH
Lsac_Contig76_G00013.t1	0	1	0	1	0	2	NFIL3_HUMAN	hsa:4783	NFIL3, E4BP4, IL3BP1, NF-IL3A, NFIL3A
Lsac_Contig36_G00032.t1	0	1	0	1	0	2	PRKX_HUMAN	hsa:5613	PRKX, PKX1
Lsac_Contig11_G00210.t1	0	1	0	1	0	2	NELFD_PONAB	hsa:51497	NELFCD, HSPC130, NELF-C, NELF-D, TH1, TH1L
Lsac_Contig23_G00155.t1	0	1	0	1	0	2	GHSR_RABIT	hsa:2693	GHSR, GHDP
Lsac_Contig95_G00101.t1	0	1	0	1	0	2	RM11_BOVIN	hsa:65003	MRPL11, CGI-113, L11MT, MRP-L11
Lsac_Contig77_G00037.t1	0	1	0	1	0	2	CC127_HUMAN	hsa:133957	CCDC127
Lsac_Contig68_G00216.t1	0	1	0	1	0	2	F189B_HUMAN	hsa:10712	FAM189B, C1orf2, COTE1
Lsac_Contig69_G00126.t1	0	1	0	1	0	2	MYOM3_MOUSE	hsa:127294	MYOM3
Lsac_Contig50_G00103.t1	0	1	0	1	0	2	NAB2_HUMAN	hsa:4665	NAB2, MADER
Lsac_Contig2_G00175.t1	0	1	0	1	0	2	AKR_CHICK	hsa:7050	TGIF1, HPE4, TGIF
Lsac_Contig8_G00064.t1	0	1	0	1	0	2	GLRB_HUMAN	hsa:2743	GLRB, HKPX2
Lsac_Contig2_G00090.t1	0	1	0	1	0	2	RGS20_CHICK	hsa:8601	RGS20, RGSZ1, ZGAP1, g(z)GAP, gz-GAP
Lsac_Contig1_G00513.t1	0	1	0	1	0	2	ST5_HUMAN	hsa:6764	ST5, DENND2B, HTS1, p126
Lsac_Contig19_G00080.t1	0	1	0	1	0	2	SI1L3_MOUSE	hsa:23094	SIPA1L3, CTRCT45, SPAL3, SPAR3
Lsac_Contig7_G00290.t1	0	1	0	1	0	2	RBM20_HUMAN	hsa:282996	RBM20
Lsac_Contig42_G00229.t1	0	1	0	1	0	2	CCPG1_CHICK	hsa:9236	CCPG1, CPR8
Lsac_Contig71_G00242.t1	0	1	0	1	0	2	MEX3D_MOUSE	hsa:399664	MEX3D, MEX-3D, MEX3, OK/SW-cl.4, RKHD1, RNF193, TINO
Lsac_Contig8_G00051.t1	0	1	0	1	0	2	NPY1R_HUMAN	hsa:4886	NPY1R, NPY1-R, NPYR
Lsac_Contig45_G00059.t1	0	1	0	1	0	2	UTP4_HUMAN	hsa:84916	UTP4, CIRH1A, CIRHIN, NAIC, TEX292
Lsac_Contig65_G00037.t1	0	1	0	1	0	2	ADAS_HUMAN	hsa:8540	AGPS, ADAP-S, ADAS, ADHAPS, ADPS, ALDHPSY, RCDP3
Lsac_Contig5_G00178.t1	0	1	0	1	0	2	B3GL2_HUMAN	hsa:148789	B3GALNT2, B3GalNAc-T2, MDDGA11
Lsac_Contig1_G00118.t1	0	1	0	1	0	2	RHG05_HUMAN	hsa:394	ARHGAP5, GFI2, RhoGAP5, p190-B, p190BRhoGAP
Lsac_Contig15_G00144.t1	0	1	0	1	0	2	PRGR_CHICK	hsa:5241	PGR, NR3C3, PR
Lsac_Contig9_G00246.t1	0	1	0	1	0	2	KLH23_HUMAN	hsa:151230	KLHL23, DITHP
Lsac_Contig59_G00037.t1	0	1	0	1	0	2	LRRC9_HUMAN	hsa:341883	LRRC9
Lsac_Contig7_G00459.t1	0	1	0	1	0	2	TM41A_HUMAN	hsa:90407	TMEM41A, 2900010K02Rik
Lsac_Contig3_G00068.t1	0	1	0	1	0	2	FLOT1_BOVIN	hsa:10211	FLOT1
Lsac_Contig28_G00143.t1	0	1	0	1	0	2	TBCD5_HUMAN	hsa:9779	TBC1D5
Lsac_Contig27_G00181.t1	0	1	0	1	0	2	F183B_MOUSE	hsa:440585	FAM183A
Lsac_Contig3_G00533.t1	0	1	0	1	0	2	TM115_HUMAN	hsa:11070	TMEM115, PL6
Lsac_Contig40_G00065.t1	0	1	0	1	0	2	SYNE3_HUMAN	hsa:161176	SYNE3, C14orf139, C14orf49, KASH3, LINC00341, NCRNA00341, NET53, Nesp3
Lsac_Contig23_G00053.t1	0	1	0	1	0	2	GP119_MOUSE	hsa:139760	GPR119, GPCR2
Lsac_Contig10_G00029.t1	0	1	0	1	0	2	SPAT6_HUMAN	hsa:54558	SPATA6, HASH, SRF-1, SRF1
Lsac_Contig10_G00113.t1	0	1	0	1	0	2	ANGL3_HUMAN	hsa:27329	ANGPTL3, ANG-5, ANGPT5, ANL3, FHBL2
Lsac_Contig84_G00003.t1	0	1	0	1	0	2	RAMP3_HUMAN	hsa:10268	RAMP3
Lsac_Contig143_G00029.t1	0	1	0	1	0	2	RN103_RAT	hsa:7844	RNF103, HKF-1, KF-1, KF1, ZFP-103, ZFP103
Lsac_Contig45_G00196.t1	0	1	0	1	0	2	WDR88_HUMAN	hsa:126248	WDR88, PQWD
Lsac_Contig23_G00005.t1	0	1	0	1	0	2	GRK7_HUMAN	hsa:131890	GRK7, GPRK7
Lsac_Contig6_G00147.t1	0	1	0	1	0	2	LIPHA_XENLA	hsa:200879	LIPH, AH, ARWH2, HYPT7, LAH2, LPDLR, PLA1B, mPA-PLA1
Lsac_Contig27_G00237.t1	0	1	0	1	0	2	IPP_HUMAN	hsa:3652	IPP, KLHL27
Lsac_Contig78_G00063.t1	0	1	0	1	0	2	K2013_XENTR	hsa:90231	-
Lsac_Contig14_G00090.t1	0	1	0	1	0	2	NIM1_HUMAN	hsa:167359	NIM1K, NIM1
Lsac_Contig36_G00053.t1	0	1	0	1	0	2	P2R3B_HUMAN	hsa:28227	PPP2R3B, NYREN8, PPP2R3L, PPP2R3LY, PR48, PR70
Lsac_Contig19_G00412.t1	0	1	0	1	0	2	RFA2_HUMAN	hsa:6118	RPA2, REPA2, RP-A_p32, RP-A_p34, RPA32
Lsac_Contig6_G00121.t1	0	1	0	1	0	2	FPRP_HUMAN	hsa:5738	PTGFRN, CD315, CD9P-1, EWI-F, FPRP, SMAP-6
Lsac_Contig4_G00429.t1	0	1	0	1	0	2	UBE2O_MOUSE	hsa:63893	UBE2O, E2-230K
Lsac_Contig17_G00223.t1	0	1	0	1	0	2	TSNA1_HUMAN	hsa:203062	TSNARE1
Lsac_Contig27_G00190.t1	0	1	0	1	0	2	ELOV1_HUMAN	hsa:64834	ELOVL1, CGI-88, Ssc1
Lsac_Contig22_G00085.t1	0	1	0	1	0	2	SNCAP_HUMAN	hsa:9627	SNCAIP, SYPH1, Sph1
Lsac_Contig29_G00007.t1	0	1	0	1	0	2	PPR3B_RAT	hsa:79660	PPP1R3B, GL, PPP1R4, PTG
Lsac_Contig7_G00488.t1	0	1	0	1	0	2	SO2A1_MOUSE	hsa:6578	SLCO2A1, MATR1, OATP2A1, PGT, PHOAR2, SLC21A2
Lsac_Contig14_G00069.t1	0	1	0	1	0	2	OSMR_HUMAN	hsa:9180	OSMR, IL-31R-beta, IL-31RB, OSMRB, PLCA1
Lsac_Contig10_G00268.t1	0	1	0	0	1	2	TDIF2_BOVIN	hsa:30836	DNTTIP2, ERBP, FCF2, HSU15552, LPTS-RP2, TdIF2
Lsac_Contig51_G00003.t1	0	1	0	1	0	2	RIFK_HUMAN	hsa:55312	RFK, RIFK
Lsac_Contig30_G00017.t1	0	1	0	1	0	2	DEOC_BOVIN	hsa:51071	DERA, CGI-26, DEOC
Lsac_Contig47_G00048.t1	0	1	0	1	0	2	VP37A_HUMAN	hsa:137492	VPS37A, HCRP1, PQBP2, SPG53
Lsac_Contig4_G00271.t1	0	1	0	1	0	2	NPTX1_MOUSE	hsa:4884	NPTX1, NP1
Lsac_Contig7_G00341.t1	0	1	0	1	0	2	SEM4G_HUMAN	hsa:57715	SEMA4G
Lsac_Contig35_G00206.t1	0	1	0	1	0	2	TRI37_HUMAN	hsa:4591	TRIM37, MUL, POB1, TEF3
Lsac_Contig6_G00069.t1	0	1	0	1	0	2	CD166_CHICK	hsa:214	ALCAM, CD166, MEMD
Lsac_Contig44_G00047.t1	0	1	0	0	1	2	CHRD_XENLA	hsa:8646	CHRD
Lsac_Contig1_G00523.t1	0	1	0	1	0	2	PSA1_HUMAN	hsa:5682	PSMA1, HC2, HEL-S-275, NU, PROS30
Lsac_Contig19_G00348.t1	0	1	0	1	0	2	ASTRA_HUMAN	hsa:57655	GRAMD1A, KIAA1533
Lsac_Contig35_G00082.t1	0	1	0	1	0	2	NCPR_HUMAN	hsa:5447	POR, CPR, CYPOR, P450R
Lsac_Contig42_G00015.t1	0	1	0	1	0	2	CIB1_HUMAN	hsa:10519	CIB1, CIB, CIBP, KIP1, PRKDCIP, SIP2-28
Lsac_Contig50_G00152.t1	0	1	0	1	0	2	6PGL_HUMAN	hsa:25796	PGLS, 6PGL, HEL-S-304
Lsac_Contig1_G00475.t1	0	1	0	1	0	2	OLFL1_HUMAN	hsa:283298	OLFML1, MVAL564, UNQ564
Lsac_Contig2_G00004.t1	0	1	0	1	0	2	RDH10_HUMAN	hsa:157506	RDH10, SDR16C4
Lsac_Contig115_G00030.t1	0	1	0	1	0	2	MMP24_HUMAN	hsa:10893	MMP24, MMP-24, MMP25, MT-MMP_5, MT-MMP5, MT5-MMP, MT5MMP, MTMMP5
Lsac_Contig48_G00042.t1	0	1	0	1	0	2	CCZ1_CHICK	hsa:51622	CCZ1, C7orf28A, CCZ1A, CGI-43, H_DJ1163J12.2
Lsac_Contig67_G00059.t1	0	1	0	1	0	2	GCC2_HUMAN	hsa:9648	GCC2, GCC185, RANBP2L4, REN53
Lsac_Contig137_G00002.t1	0	1	0	1	0	2	CC150_HUMAN	hsa:284992	CCDC150
Lsac_Contig23_G00100.t1	0	1	0	1	0	2	MFSD1_MOUSE	hsa:64747	MFSD1, SMAP4
Lsac_Contig81_G00081.t1	0	1	0	1	0	2	CA174_HUMAN	hsa:339448	C1orf174
Lsac_Contig19_G00098.t1	0	1	0	0	1	2	KCNK6_HUMAN	hsa:9424	KCNK6, K2p6.1, KCNK8, TOSS, TWIK-2, TWIK2
Lsac_Contig97_G00105.t1	0	1	0	1	0	2	TBX6L_CHICK	hsa:6911	TBX6, SCDO5
Lsac_Contig11_G00301.t1	0	1	0	1	0	2	IPKG_HUMAN	hsa:11142	PKIG, PKI-gamma
Lsac_Contig147_G00013.t1	0	1	0	1	0	2	KDF1_MOUSE	hsa:126695	KDF1, C1orf172, ECTD12
Lsac_Contig29_G00049.t1	0	1	0	1	0	2	S2551_HUMAN	hsa:92014	SLC25A51, CG7943, MCART1
Lsac_Contig6_G00337.t1	0	1	0	1	0	2	ZFX_BOVIN	hsa:7543	ZFX, ZNF926
Lsac_Contig116_G00010.t1	0	1	0	1	0	2	-	None	-
Lsac_Contig26_G00208.t1	0	1	0	0	1	2	EVA1C_MOUSE	hsa:59271	EVA1C, B18, B19, C21orf63, C21orf64, FAM176C, PRED34, SUE21
Lsac_Contig64_G00007.t1	0	1	0	1	0	2	WISP1_HUMAN	hsa:8840	CCN4, WISP1, WISP1-OT1, WISP1-UT1, WISP1c, WISP1i, WISP1tc
Lsac_Contig43_G00134.t1	0	1	0	1	0	2	TNR16_CHICK	hsa:4804	NGFR, CD271, Gp80-LNGFR, TNFRSF16, p75(NTR), p75NTR
Lsac_Contig23_G00123.t1	0	1	0	1	0	2	ZBBX_HUMAN	hsa:79740	ZBBX
Lsac_Contig77_G00040.t1	0	1	0	1	0	2	CHMP5_RAT	hsa:51510	CHMP5, C9orf83, CGI-34, HSPC177, PNAS-2, SNF7DC2, Vps60
Lsac_Contig14_G00068.t1	0	0	0	1	1	2	LIFR_CANLF	hsa:3977	LIFR, CD118, LIF-R, SJS2, STWS, SWS
Lsac_Contig7_G00364.t1	0	0	0	1	1	2	PPRC1_HUMAN	hsa:23082	PPRC1, PRC
Lsac_Contig4_G00409.t1	0	0	0	1	1	2	UN13D_HUMAN	hsa:201294	UNC13D, FHL3, HLH3, HPLH3, Munc13-4
Lsac_Contig29_G00045.t1	0	0	0	1	1	2	FRPD1_HUMAN	hsa:22844	FRMPD1, FRMD2
Lsac_Contig36_G00034.t1	0	0	0	1	1	2	MXRA5_HUMAN	hsa:25878	MXRA5
Lsac_Contig7_G00432.t1	0	0	0	1	1	2	SHIP1_HUMAN	hsa:3635	INPP5D, SHIP, SHIP-1, SHIP1, SIP-145, hp51CN, p150Ship
Lsac_Contig33_G00018.t1	0	0	0	1	1	2	N4BP2_HUMAN	hsa:55728	N4BP2, B3BP
Lsac_Contig12_G00209.t1	0	0	0	1	1	2	F135A_HUMAN	hsa:57579	FAM135A, KIAA1411
Lsac_Contig34_G00080.t1	0	0	0	1	1	2	EPG5_HUMAN	hsa:57724	EPG5, HEEW1, KIAA1632, VICIS
Lsac_Contig8_G00062.t1	0	0	0	1	1	2	GAK1B_HUMAN	hsa:51313	GASK1B, AD021, AD036, C4orf18, ENED, FAM198B
Lsac_Contig57_G00157.t1	0	0	0	1	1	2	MTRR_MOUSE	hsa:4552	MTRR, MSR, cblE
Lsac_Contig32_G00151.t1	0	0	0	1	1	2	SQSTM_MOUSE	hsa:8878	SQSTM1, A170, DMRV, FTDALS3, NADGP, OSIL, PDB3, ZIP3, p60, p62, p62B
Lsac_Contig48_G00047.t1	0	0	0	1	1	2	TCPR1_CHICK	hsa:25851	TECPR1
Lsac_Contig45_G00166.t1	0	0	0	1	1	2	GSE1_HUMAN	hsa:23199	GSE1, CRHSP24, KIAA0182
Lsac_Contig19_G00273.t1	0	0	0	1	1	2	PHLB3_HUMAN	hsa:653583	PHLDB3
Lsac_Contig29_G00129.t1	0	0	0	1	1	2	TM246_HUMAN	hsa:84302	TMEM246, C9orf125
Lsac_Contig19_G00399.t1	0	0	0	1	1	2	RLF_HUMAN	hsa:6018	RLF, ZN-15L, ZNF292L
Lsac_Contig15_G00356.t1	0	0	0	1	1	2	PCD16_RAT	hsa:8642	DCHS1, CDH19, CDH25, CDHR6, FIB1, MVP2, PCDH16, VMLDS1
Lsac_Contig6_G00291.t1	0	0	0	1	1	2	EFHC2_CHICK	hsa:80258	EFHC2, MRX74, dJ1158H2.1
Lsac_Contig42_G00114.t1	0	0	0	1	1	2	ALPK3_HUMAN	hsa:57538	ALPK3, CMH27, MAK, MIDORI
Lsac_Contig14_G00183.t1	0	0	0	1	1	2	M2GD_HUMAN	hsa:29958	DMGDH, DMGDHD, ME2GLYDH
Lsac_Contig12_G00228.t1	0	0	0	1	1	2	PRI2_MOUSE	hsa:5558	PRIM2, PRIM2A, p58
Lsac_Contig61_G00025.t1	0	0	0	1	1	2	TICRR_HUMAN	hsa:90381	TICRR, C15orf42, SLD3, Treslin
Lsac_Contig158_G00002.t1	0	0	0	1	1	2	FOLC_BOVIN	hsa:2356	FPGS
Lsac_Contig45_G00187.t1	0	0	0	1	1	2	ANR27_HUMAN	hsa:84079	ANKRD27, PP12899, VARP
Lsac_Contig26_G00219.t1	0	0	0	1	1	2	FA8_PIG	hsa:2157	F8, AHF, DXS1253E, F8B, F8C, FVIII, HEMA
Lsac_Contig2_G00291.t1	0	0	0	1	1	2	E2F3_HUMAN	hsa:1871	E2F3, E2F-3
Lsac_Contig56_G00149.t1	0	0	0	1	1	2	CTF18_XENLA	hsa:63922	CHTF18, C16orf41, C321D2.2, C321D2.3, C321D2.4, CHL12, Ctf18, RUVBL
Lsac_Contig41_G00111.t1	0	0	0	1	1	2	HERP1_HUMAN	hsa:9709	HERPUD1, HERP, Mif1, SUP
Lsac_Contig61_G00024.t1	0	0	0	1	1	2	KIF7_HUMAN	hsa:374654	KIF7, ACLS, AGBK, HLS2, JBTS12, UNQ340
Lsac_Contig5_G00366.t1	0	0	0	1	1	2	NMBR_HUMAN	hsa:4829	NMBR, BB1, BB1R, NMB-R
Lsac_Contig3_G00426.t1	0	0	0	1	1	2	PTPC1_BOVIN	hsa:138639	PTPDC1, PTP9Q22
Lsac_Contig71_G00025.t1	0	0	0	1	1	2	INO1B_XENLA	hsa:51477	ISYNA1, INO1, INOS, IPS, IPS_1, IPS-1
Lsac_Contig25_G00059.t1	0	0	0	1	1	2	K2026_HUMAN	hsa:158358	-
Lsac_Contig45_G00080.t1	0	0	0	1	1	2	ZN821_BOVIN	hsa:55565	ZNF821
Lsac_Contig35_G00304.t1	0	0	0	1	1	2	DPH1_CHICK	hsa:1801	DPH1, DEDSSH, DPH2L, DPH2L1, OVCA1
Lsac_Contig39_G00021.t1	0	0	0	1	1	2	KLH29_HUMAN	hsa:114818	KLHL29, KBTBD9
Lsac_Contig56_G00169.t1	0	0	0	1	1	2	SC5AB_RABIT	hsa:115584	SLC5A11, KST1, RKST1, SGLT6, SMIT2
Lsac_Contig3_G00526.t1	1	0	0	0	0	1	HEMK1_HUMAN	hsa:51409	HEMK1, HEMK, MTQ1
Lsac_Contig37_G00007.t1	1	0	0	0	0	1	EFCB9_MOUSE	hsa:285588	EFCAB9
Lsac_Contig26_G00183.t1	1	0	0	0	0	1	CENPI_CHICK	hsa:2491	CENPI, CENP-I, FSHPRH1, LRPR1
Lsac_Contig4_G00323.t1	1	0	0	0	0	1	MADL2_BOVIN	hsa:255275	MYADML2
Lsac_Contig27_G00031.t1	1	0	0	0	0	1	DUSTY_CHICK	hsa:25778	DSTYK, CAKUT1, DustyPK, HDCMD38P, RIP5, RIPK5, SPG23
Lsac_Contig26_G00018.t1	1	0	0	0	0	1	-	None	-
Lsac_Contig4_G00468.t1	1	0	0	0	0	1	ADPRM_BOVIN	hsa:56985	ADPRM, C17orf48, MDS006, NBLA03831
Lsac_Contig19_G00156.t1	1	0	0	0	0	1	LEG4_RAT	hsa:3960	LGALS4, GAL4, L36LBP
Lsac_Contig48_G00035.t1	1	0	0	0	0	1	F220A_HUMAN	hsa:84792	FAM220A, ACPIN1, C7orf70, SIPAR
Lsac_Contig42_G00101.t1	1	0	0	0	0	1	NPTN_HUMAN	hsa:27020	NPTN, GP55, GP65, SDFR1, SDR1, np55, np65
Lsac_Contig41_G00147.t1	1	0	0	0	0	1	CHST8_MOUSE	hsa:64377	CHST8, GALNAC4ST1, GalNAc4ST, PSS3
Lsac_Contig43_G00183.t1	1	0	0	0	0	1	TSKS_RAT	hsa:60385	TSKS, PPP1R161, STK22S1, TSKS1, TSSKS
Lsac_Contig97_G00004.t1	1	0	0	0	0	1	NFH_MOUSE	hsa:9118	INA, NEF5, NF-66, TXBP-1
Lsac_Contig6_G00125.t1	1	0	0	0	0	1	CD80_MOUSE	hsa:941	CD80, B7, B7-1, B7.1, BB1, CD28LG, CD28LG1, LAB7
Lsac_Contig32_G00044.t1	1	0	0	0	0	1	DDX41_HUMAN	hsa:51428	DDX41, ABS, MPLPF
Lsac_Contig68_G00061.t1	1	0	0	0	0	1	PSMD4_BOVIN	hsa:5710	PSMD4, AF, AF-1, ASF, MCB1, Rpn10, S5A, pUB-R5
Lsac_Contig56_G00072.t1	1	0	0	0	0	1	TRIM2_BOVIN	hsa:10612	TRIM3, BERP, HAC1, RNF22, RNF97
Lsac_Contig32_G00031.t1	1	0	0	0	0	1	HETE1_PODAS	hsa:54475	NLE1, NLE
Lsac_Contig21_G00001.t1	1	0	0	0	0	1	TRHDE_RAT	hsa:29953	TRHDE, PAP-II, PGPEP2, TRH-DE
Lsac_Contig27_G00141.t1	1	0	0	0	0	1	INAVA_MOUSE	hsa:55765	INAVA, C1orf106
Lsac_Contig26_G00004.t1	1	0	0	0	0	1	MFFB_DANRE	hsa:89885	FATE1, CT43, FATE
Lsac_Contig9_G00054.t1	1	0	0	0	0	1	E41L5_CANLF	hsa:57669	EPB41L5, BE37, YMO1, YRT
Lsac_Contig19_G00284.t1	1	0	0	0	0	1	PLIGB_GLOBS	hsa:390940	PINLYP
Lsac_Contig81_G00091.t1	1	0	0	0	0	1	PPIH_HUMAN	hsa:10465	PPIH, CYP-20, CYPH, SnuCyp-20, USA-CYP
Lsac_Contig26_G00230.t1	1	0	0	0	0	1	SLAIL_XENLA	hsa:122060	SLAIN1, C13orf32
Lsac_Contig134_G00008.t1	1	0	0	0	0	1	GCKR_XENLA	hsa:2646	GCKR, FGQTL5, GKRP
Lsac_Contig2_G00114.t1	1	0	0	0	0	1	-	hsa:3912	LAMB1, CLM, LIS5
Lsac_Contig131_G00002.t1	1	0	0	0	0	1	LRC28_XENTR	hsa:9258	MFHAS1, LRRC65, MASL1, ROCO4
Lsac_Contig4_G00142.t1	1	0	0	0	0	1	COIL_XENLA	hsa:8161	COIL, CLN80, p80-coilin
Lsac_Contig106_G00024.t1	1	0	0	0	0	1	BRCA1_BOVIN	hsa:672	BRCA1, BRCAI, BRCC1, BROVCA1, FANCS, IRIS, PNCA4, PPP1R53, PSCP, RNF53
Lsac_Contig22_G00021.t1	1	0	0	0	0	1	LIX1_CHICK	hsa:167410	LIX1, C5orf11, Lft
Lsac_Contig143_G00006.t1	1	0	0	0	0	1	-	hsa:200523	TEX37, C2orf51, TSC21
Lsac_Contig3_G00442.t1	1	0	0	0	0	1	MKROS_HUMAN	hsa:100129480	MKRN2OS, C3orf83, MKRN2-AS1
Lsac_Contig94_G00010.t1	1	0	0	0	0	1	B3GA1_HUMAN	hsa:27087	B3GAT1, CD57, GLCATP, GLCUATP, HNK1, LEU7, NK-1, NK1
Lsac_Contig25_G00002.t1	1	0	0	0	0	1	NRK1_RAT	hsa:54981	NMRK1, C9orf95, NRK1, bA235O14.2
Lsac_Contig90_G00065.t1	1	0	0	0	0	1	ZP3_PIG	hsa:7784	ZP3, OOMD3, ZP3A, ZP3B, ZPC, Zp-3
Lsac_Contig40_G00022.t1	1	0	0	0	0	1	AMNLS_CANLF	hsa:81693	AMN, PRO1028, amnionless
Lsac_Contig71_G00081.t1	1	0	0	0	0	1	USE1_HUMAN	hsa:55850	USE1, D12, MDS032, P31, SLT1
Lsac_Contig40_G00028.t1	1	0	0	0	0	1	ZN839_HUMAN	hsa:55778	ZNF839, C14orf131
Lsac_Contig151_G00049.t1	1	0	0	0	0	1	GPC6_MOUSE	hsa:10082	GPC6, OMIMD1
Lsac_Contig57_G00133.t1	1	0	0	0	0	1	AFAP1_CHICK	hsa:60312	AFAP1, AFAP, AFAP-110, AFAP110
Lsac_Contig81_G00041.t1	1	0	0	0	0	1	ERRFI_MOUSE	hsa:54206	ERRFI1, GENE-33, MIG-6, MIG6, RALT
Lsac_Contig86_G00160.t1	1	0	0	0	0	1	SLIT_DROME	hsa:349667	RTN4RL2, NGRH1, NgR2
Lsac_Contig133_G00020.t1	1	0	0	0	0	1	CASPE_HUMAN	hsa:23581	CASP14, ARCI12
Lsac_Contig27_G00116.t1	1	0	0	0	0	1	PI16_MOUSE	hsa:221476	PI16, CD364, CRISP9, MSMBBP, PSPBP
Lsac_Contig6_G00158.t1	1	0	0	0	0	1	CXAR_MOUSE	hsa:1525	CXADR, CAR, CAR4/6, HCAR
Lsac_Contig59_G00087.t1	1	0	0	0	0	1	-	None	-
Lsac_Contig18_G00042.t1	1	0	0	0	0	1	GPC6_HUMAN	hsa:10082	GPC6, OMIMD1
Lsac_Contig83_G00122.t1	1	0	0	0	0	1	CF047_RAT	hsa:57827	C6orf47, D6S53E, G4, NG34
Lsac_Contig35_G00226.t1	1	0	0	0	0	1	TM211_XENTR	hsa:10184	LHFPL2
Lsac_Contig1_G00004.t1	1	0	0	0	0	1	GALC_XENLA	hsa:2581	GALC
Lsac_Contig27_G00231.t1	1	0	0	0	0	1	TC1D4_MOUSE	hsa:343521	TCTEX1D4
Lsac_Contig81_G00032.t1	1	0	0	0	0	1	TNR1B_RAT	hsa:7133	TNFRSF1B, CD120b, TBPII, TNF-R-II, TNF-R75, TNFBR, TNFR1B, TNFR2, TNFR80, p75, p75TNFR
Lsac_Contig49_G00006.t1	1	0	0	0	0	1	K2012_BOVIN	hsa:100652824	-
Lsac_Contig56_G00195.t1	1	0	0	0	0	1	-	hsa:50615	IL21R, CD360, IMD56, NILR
Lsac_Contig3_G00344.t1	1	0	0	0	0	1	WDR97_HUMAN	hsa:317	APAF1, APAF-1, CED4
Lsac_Contig10_G00152.t1	1	0	0	0	0	1	ZRAB2_CHICK	hsa:9406	ZRANB2, ZIS, ZIS1, ZIS2, ZNF265
Lsac_Contig76_G00024.t1	1	0	0	0	0	1	RFX1_HUMAN	hsa:5989	RFX1, EFC, RFX
Lsac_Contig109_G00034.t1	1	0	0	0	0	1	Z385D_RAT	hsa:79750	ZNF385D, ZNF659
Lsac_Contig4_G00301.t1	1	0	0	0	0	1	KFA_DANRE	hsa:125061	AFMID, FKF, KF, KFA
Lsac_Contig28_G00126.t1	1	0	0	0	0	1	PRR15_HUMAN	hsa:222171	PRR15
Lsac_Contig126_G00023.t1	1	0	0	0	0	1	CXCR5_RAT	hsa:643	CXCR5, BLR1, CD185, MDR15
Lsac_Contig1_G00451.t1	1	0	0	0	0	1	AL14E_HUMAN	hsa:120534	ARL14EP, ARF7EP, C11orf46, dJ299F11.1
Lsac_Contig71_G00173.t1	1	0	0	0	0	1	FSD1_HUMAN	hsa:79187	FSD1, GLFND, MIR1
Lsac_Contig16_G00182.t1	1	0	0	0	0	1	REP15_HUMAN	hsa:387849	REP15, RAB15EP
Lsac_Contig57_G00122.t1	1	0	0	0	0	1	CXXC5_MOUSE	hsa:51523	CXXC5, CF5, HSPC195, RINF, WID
Lsac_Contig6_G00136.t1	1	0	0	0	0	1	5HT1F_HUMAN	hsa:3355	HTR1F, 5-HT-1F, 5-HT1F, 5HT6, HTR1EL, MR77
Lsac_Contig34_G00040.t1	1	0	0	0	0	1	PHF24_PONAB	hsa:23349	PHF24, KIAA1045
Lsac_Contig12_G00110.t1	1	0	0	0	0	1	GPR63_HUMAN	hsa:81491	GPR63, PSP24(beta), PSP24B
Lsac_Contig44_G00098.t1	1	0	0	0	0	1	PTMA_PONAB	hsa:5757	PTMA, TMSA
Lsac_Contig44_G00087.t1	1	0	0	0	0	1	ACHD_CHICK	hsa:1144	CHRND, ACHRD, CMS2A, CMS3A, CMS3B, CMS3C, FCCMS, SCCMS
Lsac_Contig1_G00530.t1	1	0	0	0	0	1	PKHA7_HUMAN	hsa:144100	PLEKHA7
Lsac_Contig54_G00111.t1	1	0	0	0	0	1	MELPH_HUMAN	hsa:79083	MLPH, SLAC2-A
Lsac_Contig160_G00030.t1	1	0	0	0	0	1	SYGP1_HUMAN	hsa:8831	SYNGAP1, MRD5, RASA1, RASA5, SYNGAP
Lsac_Contig85_G00003.t1	1	0	0	0	0	1	TNF14_HUMAN	hsa:8740	TNFSF14, CD258, HVEML, LIGHT, LTg
Lsac_Contig151_G00027.t1	1	0	0	0	0	1	CXL16_RAT	hsa:58191	CXCL16, CXCLG16, SR-PSOX, SRPSOX
Lsac_Contig97_G00009.t1	1	0	0	0	0	1	GA2L1_MOUSE	hsa:10634	GAS2L1, GAR22
Lsac_Contig117_G00013.t1	1	0	0	0	0	1	CXG1_XENLA	hsa:10052	GJC1, CX45, GJA7
Lsac_Contig19_G00197.t1	1	0	0	0	0	1	CLASR_BOVIN	hsa:11129	CLASRP, CLASP, SFRS16, SWAP2
Lsac_Contig105_G00028.t1	1	0	0	0	0	1	DTWD1_PONAB	hsa:56986	DTWD1, MDS009
Lsac_Contig16_G00191.t1	1	0	0	0	0	1	CD36_RAT	hsa:948	CD36, BDPLT10, CHDS7, FAT, GP3B, GP4, GPIV, PASIV, SCARB3
Lsac_Contig47_G00009.t1	1	0	0	0	0	1	CARFA_XENLA	hsa:55602	CDKN2AIP, CARF
Lsac_Contig56_G00186.t1	1	0	0	0	0	1	COG7_MOUSE	hsa:91949	COG7, CDG2E
Lsac_Contig60_G00042.t1	1	0	0	0	0	1	ODFP1_BOVIN	hsa:4956	ODF1, CT133, HSPB10, ODF, ODF2, ODF27, ODFP, ODFPG, ODFPGA, ODFPGB, RT7, SODF
Lsac_Contig95_G00151.t1	1	0	0	0	0	1	VSIG8_HUMAN	hsa:391123	VSIG8
Lsac_Contig128_G00003.t1	1	0	0	0	0	1	ZN629_HUMAN	hsa:23361	ZNF629, ZNF, ZNF65
Lsac_Contig1_G00174.t1	1	0	0	0	0	1	CCD9B_MOUSE	hsa:388115	CCDC9B, C15orf52
Lsac_Contig58_G00218.t1	1	0	0	0	0	1	XBP1_RAT	hsa:7494	XBP1, TREB-5, TREB5, XBP-1, XBP2
Lsac_Contig38_G00135.t1	1	0	0	0	0	1	GLIP1_MOUSE	hsa:11010	GLIPR1, CRISP7, GLIPR, RTVP1
Lsac_Contig124_G00034.t1	1	0	0	0	0	1	ZSC31_HUMAN	hsa:64288	ZSCAN31, ZNF20-Lp, ZNF310P, ZNF323
Lsac_Contig54_G00014.t1	1	0	0	0	0	1	F161A_XENTR	hsa:84140	FAM161A, RP28
Lsac_Contig11_G00116.t1	1	0	0	0	0	1	PDYN_HUMAN	hsa:5173	PDYN, ADCA, PENKB, SCA23
Lsac_Contig31_G00012.t1	1	0	0	0	0	1	TENN_MOUSE	hsa:63923	TNN, TN-W
Lsac_Contig59_G00050.t1	1	0	0	0	0	1	SNPC1_MACFA	hsa:6617	SNAPC1, PTFgamma, SNAP43
Lsac_Contig43_G00085.t1	1	0	0	0	0	1	SRCN1_RAT	hsa:80725	SRCIN1, P140, SNIP
Lsac_Contig59_G00016.t1	1	0	0	0	0	1	CC198_HUMAN	hsa:55195	CCDC198, C14orf105
Lsac_Contig16_G00035.t1	1	0	0	0	0	1	ABLM2_HUMAN	hsa:84448	ABLIM2
Lsac_Contig25_G00019.t1	1	0	0	0	0	1	KLF9_HUMAN	hsa:687	KLF9, BTEB, BTEB1
Lsac_Contig42_G00199.t1	1	0	0	0	0	1	FXL22_BOVIN	hsa:283807	FBXL22, Fbl22
Lsac_Contig58_G00214.t1	1	0	0	0	0	1	TCHP_HUMAN	hsa:84260	TCHP, TpMs
Lsac_Contig72_G00186.t1	1	0	0	0	0	1	-	hsa:100129669	IZUMO3, C9orf134, bA20A20.1
Lsac_Contig2_G00322.t1	1	0	0	0	0	1	TSP1L_DANRE	hsa:54952	TRNAU1AP, PRO1902, SECP43, TRSPAP1
Lsac_Contig82_G00057.t1	1	0	0	0	0	1	FKBP3_HUMAN	hsa:2287	FKBP3, FKBP-25, FKBP-3, FKBP25, PPIase
Lsac_Contig82_G00055.t1	1	0	0	0	0	1	M18BP_HUMAN	hsa:55320	MIS18BP1, C14orf106, HSA242977, KNL2, M18BP1
Lsac_Contig6_G00085.t1	1	0	0	0	0	1	PHLB2_HUMAN	hsa:90102	PHLDB2, LL5b, LL5beta
Lsac_Contig72_G00090.t1	1	0	0	0	0	1	KASH5_HUMAN	hsa:147872	CCDC155, KASH5
Lsac_Contig56_G00065.t1	1	0	0	0	0	1	VRK3_BOVIN	hsa:51231	VRK3
Lsac_Contig54_G00100.t1	1	0	0	0	0	1	IRS2B_XENLA	hsa:8660	IRS2, IRS-2
Lsac_Contig68_G00012.t1	1	0	0	0	0	1	DAPK2_MOUSE	hsa:23604	DAPK2, DRP-1, DRP1
Lsac_Contig41_G00112.t1	1	0	0	0	0	1	CETP_CHICK	hsa:1071	CETP, BPIFF, HDLCQ10
Lsac_Contig70_G00012.t1	1	0	0	0	0	1	CD34_MOUSE	hsa:947	CD34
Lsac_Contig27_G00105.t1	1	0	0	0	0	1	ABEC2_MOUSE	hsa:10930	APOBEC2, ARCD1, ARP1
Lsac_Contig12_G00061.t1	1	0	0	0	0	1	ZBT24_HUMAN	hsa:9841	ZBTB24, BIF1, ICF2, PATZ2, ZNF450
Lsac_Contig108_G00012.t1	1	0	0	0	0	1	NHRF4_HUMAN	hsa:79849	PDZD3, IKEPP, NHERF4, PDZK2
Lsac_Contig34_G00020.t1	1	0	0	0	0	1	AMRP_RAT	hsa:4043	LRPAP1, A2MRAP, A2RAP, HBP44, MRAP, MYP23, RAP, alpha-2-MRAP
Lsac_Contig19_G00107.t1	1	0	0	0	0	1	-	None	-
Lsac_Contig47_G00025.t1	1	0	0	0	0	1	UFSP2_HUMAN	hsa:55325	UFSP2, BHD, C4orf20, SEMDDR
Lsac_Contig82_G00039.t1	1	0	0	0	0	1	BMP4_CHICK	hsa:652	BMP4, BMP2B, BMP2B1, MCOPS6, OFC11, ZYME
Lsac_Contig9_G00266.t1	1	0	0	0	0	1	DLX2_HUMAN	hsa:1746	DLX2, TES-1, TES1
Lsac_Contig87_G00038.t1	1	0	0	0	0	1	VTCN1_HUMAN	hsa:79679	VTCN1, B7-H4, B7H4, B7S1, B7X, B7h.5, PRO1291, VCTN1
Lsac_Contig16_G00179.t1	1	0	0	0	0	1	FRM4A_MOUSE	hsa:55691	FRMD4A, CCAFCA, FRMD4, bA295P9.4
Lsac_Contig64_G00027.t1	1	0	0	0	0	1	ERG1_MOUSE	hsa:6713	SQLE
Lsac_Contig80_G00274.t1	1	0	0	0	0	1	T22D4_HUMAN	hsa:81628	TSC22D4, THG-1, THG1, TILZ2
Lsac_Contig85_G00072.t1	1	0	0	0	0	1	TMED1_XENTR	hsa:11018	TMED1, IL1RL1LG, Il1rl1l, Tp24, p24g1
Lsac_Contig43_G00205.t1	1	0	0	0	0	1	EMC10_XENTR	hsa:284361	EMC10, C19orf63, HSM1, HSS1
Lsac_Contig19_G00455.t1	1	0	0	0	0	1	RB39B_BOVIN	hsa:116442	RAB39B, BGMR, MRX72, WSMN, WSN
Lsac_Contig79_G00067.t1	1	0	0	0	0	1	TM249_HUMAN	hsa:340393	TMEM249, C8ORFK29
Lsac_Contig151_G00040.t1	1	0	0	0	0	1	NAT16_HUMAN	hsa:375607	NAT16, C7orf52
Lsac_Contig22_G00109.t1	1	0	0	0	0	1	CHSS3_HUMAN	hsa:337876	CHSY3, CHSY2, CSS3
Lsac_Contig101_G00019.t1	1	0	0	0	0	1	NDUBB_CRIGR	hsa:54539	NDUFB11, CI-ESSS, ESSS, MC1DN30, NP17.3, Np15, P17.3
Lsac_Contig101_G00054.t1	1	0	0	0	0	1	ABT1_HUMAN	hsa:29777	ABT1, Esf2, hABT1
Lsac_Contig47_G00043.t1	1	0	0	0	0	1	MTUS1_PONAB	hsa:57509	MTUS1, ATBP, ATIP, ATIP3, ICIS, MP44, MTSG1
Lsac_Contig62_G00050.t1	1	0	0	0	0	1	CB042_HUMAN	hsa:54980	C2orf42
Lsac_Contig13_G00280.t1	1	0	0	0	0	1	-	None	-
Lsac_Contig28_G00097.t1	1	0	0	0	0	1	OSBL3_HUMAN	hsa:26031	OSBPL3, ORP-3, ORP3, OSBP3
Lsac_Contig1_G00278.t1	1	0	0	0	0	1	SRSF5_HUMAN	hsa:6430	SRSF5, HRS, SFRS5, SRP40
Lsac_Contig71_G00016.t1	1	0	0	0	0	1	-	None	-
Lsac_Contig14_G00054.t1	1	0	0	0	0	1	IL7RA_HUMAN	hsa:3575	IL7R, CD127, CDW127, IL-7R-alpha, IL7RA, ILRA
Lsac_Contig10_G00066.t1	1	0	0	0	0	1	GLIS1_HUMAN	hsa:148979	GLIS1
Lsac_Contig3_G00113.t1	1	0	0	0	0	1	CF136_BOVIN	hsa:221545	C6orf136
Lsac_Contig76_G00032.t1	1	0	0	0	0	1	ALKB7_HUMAN	hsa:84266	ALKBH7, ABH7, SPATA11, UNQ6002
Lsac_Contig133_G00011.t1	1	0	0	0	0	1	CCK_PYTMO	hsa:885	CCK
Lsac_Contig40_G00034.t1	1	0	0	0	0	1	-	None	-
Lsac_Contig6_G00160.t1	1	0	0	0	0	1	CHODL_MOUSE	hsa:140578	CHODL, C21orf68, MT75, PRED12
Lsac_Contig95_G00002.t1	1	0	0	0	0	1	PYC_HUMAN	hsa:5091	PC, PCB
Lsac_Contig1_G00123.t1	1	0	0	0	0	1	AP4S1_HUMAN	hsa:11154	AP4S1, AP47B, CLA20, CLAPS4, CPSQ6, SPG52
Lsac_Contig71_G00222.t1	1	0	0	0	0	1	MUC16_HUMAN	hsa:94025	MUC16, CA125
Lsac_Contig125_G00060.t1	1	0	0	0	0	1	CARD9_HUMAN	hsa:64170	CARD9, CANDF2, hCARD9
Lsac_Contig45_G00098.t1	1	0	0	0	0	1	BORE2_CHICK	None	-
Lsac_Contig126_G00046.t1	1	0	0	0	0	1	APOA1_ANAPL	hsa:335	APOA1, apo(a)
Lsac_Contig19_G00188.t1	1	0	0	0	0	1	SYNG1_MOUSE	hsa:79953	SYNDIG1, C20orf39, DSPC2, IFITMD5, TMEM90B
Lsac_Contig11_G00165.t1	1	0	0	0	0	1	BHE23_MOUSE	hsa:128408	BHLHE23, BETA4, BHLHB4, Beta3b, bA305P22.3
Lsac_Contig91_G00012.t1	1	0	0	0	0	1	MPLKI_MOUSE	hsa:136647	MPLKIP, ABHS, C7orf11, ORF20, TTD4
Lsac_Contig19_G00036.t1	1	0	0	0	0	1	SYCN_MOUSE	hsa:342898	SYCN, INSSA1, SYL
Lsac_Contig30_G00184.t1	1	0	0	0	0	1	RBM28_MOUSE	hsa:55131	RBM28, ANES
Lsac_Contig95_G00043.t1	1	0	0	0	0	1	RHG30_HUMAN	hsa:257106	ARHGAP30
Lsac_Contig1_G00273.t1	1	0	0	0	0	1	COX16_MOUSE	hsa:51241	COX16, C14orf112, HSPC203, hCOX16
Lsac_Contig105_G00067.t1	1	0	0	0	0	1	SERC4_HUMAN	hsa:619189	SERINC4
Lsac_Contig48_G00191.t1	1	0	0	0	0	1	CP096_HUMAN	hsa:342346	C16orf96
Lsac_Contig68_G00055.t1	1	0	0	0	0	1	ECM1_RAT	hsa:1893	ECM1, URBWD
Lsac_Contig8_G00092.t1	1	0	0	0	0	1	GATB_MOUSE	hsa:5188	GATB, HSPC199, PET112, PET112L
Lsac_Contig61_G00004.t1	1	0	0	0	0	1	MEX3B_HUMAN	hsa:84206	MEX3B, MEX-3B, RKHD3, RNF195
Lsac_Contig86_G00164.t1	1	0	0	0	0	1	YI036_HUMAN	hsa:84002	B3GNT5, B3GN-T5, beta3Gn-T5
Lsac_Contig5_G00336.t1	1	0	0	0	0	1	ZC12D_HUMAN	hsa:340152	ZC3H12D, C6orf95, MCPIP4, TFL, dJ281H8.1, p34
Lsac_Contig72_G00104.t1	1	0	0	0	0	1	PR15A_MOUSE	hsa:23645	PPP1R15A, GADD34
Lsac_Contig3_G00425.t1	1	0	0	0	0	1	BAX1B_CHICK	hsa:56033	BARX1
Lsac_Contig10_G00234.t1	1	0	0	0	0	1	ZN326_BOVIN	hsa:284695	ZNF326, ZAN75, ZIRD, Zfp326, dJ871E2.1
Lsac_Contig71_G00190.t1	1	0	0	0	0	1	NFIC_CHICK	hsa:4782	NFIC, CTF, CTF5, NF-I, NFI
Lsac_Contig87_G00039.t1	1	0	0	0	0	1	SPICE_BOVIN	hsa:152185	SPICE1, CCDC52, SPICE
Lsac_Contig1_G00433.t1	1	0	0	0	0	1	MUC15_BOVIN	hsa:143662	MUC15, MUC-15, PAS3, PASIII
Lsac_Contig6_G00373.t1	1	0	0	0	0	1	GRPR_HUMAN	hsa:2925	GRPR, BB2, BB2R
Lsac_Contig7_G00109.t1	1	0	0	0	0	1	ASAH2_HUMAN	hsa:56624	ASAH2, BCDase, HNAC1, LCDase, N-CDase, NCDase
Lsac_Contig14_G00171.t1	1	0	0	0	0	1	ZNT5_CHICK	hsa:64924	SLC30A5, ZNT5, ZNTL1, ZTL1, ZnT-5
Lsac_Contig76_G00042.t1	1	0	0	0	0	1	VCAM1_MOUSE	hsa:7412	VCAM1, CD106, INCAM-100
Lsac_Contig85_G00063.t1	1	0	0	0	0	1	ILF3_MOUSE	hsa:3609	ILF3, CBTF, DRBF, DRBP76, MMP4, MPHOSPH4, MPP4, MPP4110, NF-AT-90, NF110, NF110b, NF90, NF90a, NF90b, NF90c, NF90ctv, NFAR, NFAR-1, NFAR-2, NFAR110, NFAR2, NFAR90, TCP110, TCP80
Lsac_Contig14_G00094.t1	1	0	0	0	0	1	CE034_BOVIN	hsa:375444	C5orf34
Lsac_Contig3_G00201.t1	1	0	0	0	0	1	CC084_HUMAN	hsa:646498	C3orf84
Lsac_Contig151_G00003.t1	1	0	0	0	0	1	SAP25_HUMAN	hsa:100316904	SAP25
Lsac_Contig71_G00129.t1	1	0	0	0	0	1	GPX4_CALJA	hsa:2879	GPX4, GPx-4, GSHPx-4, MCSP, PHGPx, SMDS, snGPx, snPHGPx
Lsac_Contig1_G00087.t1	1	0	0	0	0	1	CLC14_HUMAN	hsa:161198	CLEC14A, C14orf27, CEG1, EGFR-5
Lsac_Contig17_G00061.t1	1	0	0	0	0	1	OTUD1_MOUSE	hsa:220213	OTUD1, DUBA7, OTDC1
Lsac_Contig8_G00256.t1	1	0	0	0	0	1	MUCEN_HUMAN	hsa:51705	EMCN, EMCN2, MUC14
Lsac_Contig62_G00086.t1	1	0	0	0	0	1	PITX3_XENLA	hsa:5308	PITX2, ARP1, ASGD4, Brx1, IDG2, IGDS, IGDS2, IHG2, IRID2, Otlx2, PTX2, RGS, RIEG, RIEG1, RS
Lsac_Contig4_G00467.t1	1	0	0	0	0	1	SCO1_MOUSE	hsa:6341	SCO1, SCOD1
Lsac_Contig7_G00125.t1	1	0	0	0	0	1	FGFP3_HUMAN	hsa:143282	FGFBP3, C10orf13, FGF-BP3
Lsac_Contig151_G00037.t1	1	0	0	0	0	1	TRI56_BOVIN	hsa:81844	TRIM56, RNF109
Lsac_Contig16_G00174.t1	1	0	0	0	0	1	UCMA_HUMAN	hsa:221044	UCMA, C10orf49, GRP, GRP/UCMA
Lsac_Contig71_G00151.t1	1	0	0	0	0	1	NDUS7_BOVIN	hsa:374291	NDUFS7, CI-20, CI-20KD, MC1DN3, MY017, PSST
Lsac_Contig58_G00037.t1	1	0	0	0	0	1	THADA_HUMAN	hsa:63892	THADA, ARMC13, GITA
Lsac_Contig6_G00198.t1	1	0	0	0	0	1	OLIG1_MOUSE	hsa:116448	OLIG1, BHLHB6, BHLHE21
Lsac_Contig92_G00025.t1	1	0	0	0	0	1	VSI10_HUMAN	hsa:54621	VSIG10
Lsac_Contig19_G00144.t1	1	0	0	0	0	1	QPCTL_BOVIN	hsa:54814	QPCTL, gQC
Lsac_Contig69_G00075.t1	1	0	0	0	0	1	PEF1_XENLA	hsa:553115	PEF1, ABP32, PEF1A
Lsac_Contig165_G00006.t1	1	0	0	0	0	1	MED1_MOUSE	hsa:5469	MED1, CRSP1, CRSP200, DRIP205, DRIP230, PBP, PPARBP, PPARGBP, RB18A, TRAP220, TRIP2
Lsac_Contig34_G00077.t1	1	0	0	0	0	1	SETBP_HUMAN	hsa:26040	SETBP1, MRD29, SEB
Lsac_Contig85_G00065.t1	1	0	0	0	0	1	TGT_XENTR	hsa:81890	QTRT1, FP3235, TGT, TGUT
Lsac_Contig88_G00005.t1	1	0	0	0	0	1	DOK1_MOUSE	hsa:1796	DOK1, P62DOK, pp62
Lsac_Contig29_G00134.t1	1	0	0	0	0	1	TSCOT_CANLF	hsa:57864	SLC46A2, Ly110, TSCOT
Lsac_Contig16_G00147.t1	1	0	0	0	0	1	HSP7E_CHICK	hsa:51182	HSPA14, HSP70-4, HSP70L1
Lsac_Contig19_G00017.t1	1	0	0	0	0	1	ADAD2_MOUSE	hsa:161931	ADAD2, TENRL
Lsac_Contig126_G00052.t1	1	0	0	0	0	1	CADM1_HUMAN	hsa:23705	CADM1, BL2, IGSF4, IGSF4A, NECL2, Necl-2, RA175, ST17, SYNCAM, TSLC1, sTSLC-1, sgIGSF, synCAM1
Lsac_Contig41_G00012.t1	1	0	0	0	0	1	THA11_MOUSE	hsa:57215	THAP11, CTG-B43a, CTG-B45d, HRIHFB2206, RONIN
Lsac_Contig14_G00178.t1	1	0	0	0	0	1	CMYA5_HUMAN	hsa:202333	CMYA5, C5orf10, SPRYD2, TRIM76
Lsac_Contig78_G00148.t1	1	0	0	0	0	1	FND10_MOUSE	hsa:643988	FNDC10, C1orf233
Lsac_Contig95_G00020.t1	1	0	0	0	0	1	PMF1_MOUSE	hsa:11243	PMF1
Lsac_Contig4_G00137.t1	1	0	0	0	0	1	NOGG_CHICK	hsa:9241	NOG, SYM1, SYNS1, SYNS1A
Lsac_Contig50_G00142.t1	1	0	0	0	0	1	CHCH5_MOUSE	hsa:84269	CHCHD5, C2orf9, CHTM1, MIC14, MIX14
Lsac_Contig19_G00328.t1	1	0	0	0	0	1	HMCN1_HUMAN	hsa:83872	HMCN1, ARMD1, FBLN6, FIBL-6, FIBL6
Lsac_Contig35_G00134.t1	1	0	0	0	0	1	NTAL_CHICK	None	-
Lsac_Contig1_G00158.t1	1	0	0	0	0	1	FGL1L_CHICK	hsa:284	ANGPT1, AGP1, AGPT, ANG1
Lsac_Contig65_G00021.t1	1	0	0	0	0	1	ATF2_CHICK	hsa:1386	ATF2, CRE-BP1, CREB-2, CREB2, HB16, TREB7
Lsac_Contig80_G00191.t1	1	0	0	0	0	1	RN227_MOUSE	hsa:284023	RNF227, LINC02581
Lsac_Contig19_G00346.t1	1	0	0	0	0	1	ZSC20_MOUSE	hsa:26048	ZNF500, ZKSCAN18, ZSCAN50
Lsac_Contig85_G00039.t1	1	0	0	0	0	1	EPOR_RAT	hsa:2057	EPOR, EPO-R
Lsac_Contig19_G00027.t1	1	0	0	0	0	1	TTP_BOVIN	hsa:7538	ZFP36, G0S24, GOS24, NUP475, RNF162A, TIS11, TTP, zfp-36
Lsac_Contig128_G00006.t1	1	0	0	0	0	1	A33_PLEWA	hsa:140691	TRIM69, HSD-34, HSD34, RNF36, Trif
Lsac_Contig5_G00365.t1	1	0	0	0	0	1	CXE1_MOUSE	hsa:100126572	GJE1, CX23
Lsac_Contig8_G00369.t1	1	0	0	0	0	1	CXL11_HUMAN	hsa:6373	CXCL11, H174, I-TAC, IP-9, IP9, SCYB11, SCYB9B, b-R1
Lsac_Contig7_G00295.t1	1	0	0	0	0	1	MXI1_RAT	hsa:4601	MXI1, MAD2, MXD2, MXI, bHLHc11
Lsac_Contig68_G00117.t1	1	0	0	0	0	1	-	None	-
Lsac_Contig91_G00023.t1	1	0	0	0	0	1	EPDR1_MOUSE	hsa:54749	EPDR1, EPDR, MERP-1, MERP1, UCC1
Lsac_Contig6_G00019.t1	1	0	0	0	0	1	APOV1_COTJA	None	-
Lsac_Contig5_G00197.t1	1	0	0	0	0	1	EGLN1_HUMAN	hsa:54583	EGLN1, C1orf12, ECYT3, HALAH, HIF-PH2, HIFPH2, HPH-2, HPH2, PHD2, SM20, ZMYND6
Lsac_Contig125_G00050.t1	1	0	0	0	0	1	PTGES_HORSE	hsa:9536	PTGES, MGST-IV, MGST1-L1, MGST1L1, MPGES, PGES, PIG12, PP102, PP1294, TP53I12, mPGES-1
Lsac_Contig29_G00015.t1	1	0	0	0	0	1	DCTN6_HUMAN	hsa:10671	DCTN6, WS-3, WS3, p27
Lsac_Contig11_G00262.t1	1	0	0	0	0	1	TM189_HUMAN	hsa:387521	TMEM189, KUA
Lsac_Contig143_G00034.t1	1	0	0	0	0	1	EREG_HUMAN	hsa:2069	EREG, EPR, ER, Ep
Lsac_Contig32_G00150.t1	1	0	0	0	0	1	MRNIP_DANRE	hsa:51149	MRNIP, C5orf45
Lsac_Contig5_G00253.t1	1	0	0	0	0	1	-	None	-
Lsac_Contig7_G00499.t1	1	0	0	0	0	1	WDR53_HUMAN	hsa:348793	WDR53
Lsac_Contig12_G00013.t1	1	0	0	0	0	1	DCBD1_HUMAN	hsa:285761	DCBLD1, dJ94G16.1
Lsac_Contig69_G00029.t1	1	0	0	0	0	1	CD2AP_HUMAN	hsa:23607	CD2AP, CMS
Lsac_Contig126_G00048.t1	1	0	0	0	0	1	APOA4_HUMAN	hsa:337	APOA4
Lsac_Contig4_G00575.t1	1	0	0	0	0	1	FABP6_MOUSE	hsa:2172	FABP6, I-15P, I-BABP, I-BALB, I-BAP, ILBP, ILBP3, ILLBP
Lsac_Contig104_G00037.t1	1	0	0	0	0	1	TM139_HUMAN	hsa:135932	TMEM139
Lsac_Contig95_G00038.t1	1	0	0	0	0	1	KLDC9_HUMAN	hsa:126823	KLHDC9, KARCA1
Lsac_Contig70_G00069.t1	1	0	0	0	0	1	SYCP1_MESAU	hsa:6847	SYCP1, CT8, HOM-TES-14, SCP-1, SCP1
Lsac_Contig35_G00208.t1	1	0	0	0	0	1	RA51C_CRIGR	hsa:5889	RAD51C, BROVCA3, FANCO, R51H3, RAD51L2
Lsac_Contig14_G00073.t1	1	0	0	0	0	1	DAB2_HUMAN	hsa:1601	DAB2, DOC-2, DOC2
Lsac_Contig84_G00017.t1	1	0	0	0	0	1	F10A1_CHICK	hsa:6767	ST13, AAG2, FAM10A1, FAM10A4, HIP, HOP, HSPABP, HSPABP1, P48, PRO0786, SNC6
Lsac_Contig86_G00107.t1	1	0	0	0	0	1	FUT7_HUMAN	hsa:2529	FUT7, FucT-VII
Lsac_Contig80_G00029.t1	1	0	0	0	0	1	ZP2_MACRA	hsa:7783	ZP2, OOMD6, ZPA, Zp-2
Lsac_Contig69_G00019.t1	1	0	0	0	0	1	EAF6_HUMAN	hsa:64769	MEAF6, C1orf149, CENP-28, EAF6, NY-SAR-91
Lsac_Contig41_G00044.t1	1	0	0	0	0	1	VAT1L_HUMAN	hsa:57687	VAT1L
Lsac_Contig60_G00006.t1	1	0	0	0	0	1	UTP23_HUMAN	hsa:84294	UTP23, C8orf53
Lsac_Contig4_G00503.t1	1	0	0	0	0	1	TM238_MOUSE	hsa:388564	TMEM238
Lsac_Contig27_G00100.t1	1	0	0	0	0	1	UQCC2_HUMAN	hsa:84300	UQCC2, C6orf125, C6orf126, Cbp6, M19, MC3DN7, MNF1, bA6B20.2
Lsac_Contig19_G00186.t1	1	0	0	0	0	1	ODBA_PANTR	hsa:593	BCKDHA, BCKDE1A, MSU, MSUD1, OVD1A
Lsac_Contig58_G00181.t1	1	0	0	0	0	1	TM116_HUMAN	hsa:89894	TMEM116
Lsac_Contig68_G00201.t1	1	0	0	0	0	1	EFNA4_MOUSE	hsa:1945	EFNA4, EFL4, EPLG4, LERK4
Lsac_Contig101_G00030.t1	1	0	0	0	0	1	PROP_MOUSE	hsa:5199	CFP, BFD, PFC, PFD, PROPERDIN
Lsac_Contig68_G00191.t1	1	0	0	0	0	1	PBIP1_BOVIN	hsa:57326	PBXIP1, HPIP
Lsac_Contig7_G00447.t1	1	0	0	0	0	1	SPYA_CALJA	hsa:189	AGXT, AGT, AGT1, AGXT1, PH1, SPAT, SPT, TLH6
Lsac_Contig18_G00041.t1	1	0	0	0	0	1	TYRP2_CHICK	hsa:1638	DCT, TRP-2, TYRP2
Lsac_Contig40_G00118.t1	1	0	0	0	0	1	EFC11_MOUSE	hsa:90141	EFCAB11, C14orf143
Lsac_Contig78_G00012.t1	1	0	0	0	0	1	F131C_HUMAN	hsa:348487	FAM131C, C1orf117
Lsac_Contig6_G00094.t1	1	0	0	0	0	1	ZN654_MOUSE	hsa:55279	ZNF654
Lsac_Contig79_G00053.t1	1	0	0	0	0	1	RAB19_XENTR	hsa:25837	RAB26, V46133
Lsac_Contig48_G00163.t1	1	0	0	0	0	1	SOCS1_HUMAN	hsa:8651	SOCS1, CIS1, CISH1, JAB, SOCS-1, SSI-1, SSI1, TIP-3, TIP3
Lsac_Contig25_G00009.t1	1	0	0	0	0	1	ANXA1_CAVCU	hsa:301	ANXA1, ANX1, LPC1
Lsac_Contig3_G00435.t1	1	0	0	0	0	1	EFCC1_HUMAN	hsa:79825	EFCC1, C3orf73, CCDC48
Lsac_Contig15_G00347.t1	1	0	0	0	0	1	FHDC1_HUMAN	hsa:85462	FHDC1
Lsac_Contig26_G00113.t1	1	0	0	0	0	1	FMR1N_HUMAN	hsa:158521	FMR1NB, CT37, NY-SAR-35, NYSAR35
Lsac_Contig19_G00037.t1	1	0	0	0	0	1	FBX50_HUMAN	hsa:342897	NCCRP1, FBXO50, NCCRP-1
Lsac_Contig34_G00021.t1	1	0	0	0	0	1	B3GT5_PANTR	hsa:10317	B3GALT5, B3GalT-V, B3GalTx, B3T5, GLCT5, beta-1,3-GalTase_5, beta-3-Gx-T5, beta3Gal-T5
Lsac_Contig19_G00198.t1	1	0	0	0	0	1	GEMI7_MOUSE	hsa:79760	GEMIN7, SIP3
Lsac_Contig7_G00493.t1	1	0	0	0	0	1	AQ12B_HUMAN	hsa:653437	AQP12B, INSSA3
Lsac_Contig2_G00345.t1	1	0	0	0	0	1	BL1S5_HUMAN	hsa:63915	BLOC1S5, BLOS5, MU, MUTED
Lsac_Contig26_G00021.t1	1	0	0	0	0	1	HDAC8_HUMAN	hsa:55869	HDAC8, CDA07, CDLS5, HD8, HDACL1, KDAC8, MRXS6, RPD3, WTS
Lsac_Contig42_G00123.t1	1	0	0	0	0	1	B2MG_MONDO	hsa:567	B2M, IMD43
Lsac_Contig20_G00019.t1	1	0	0	0	0	1	LRTM2_MOUSE	hsa:654429	LRTM2
Lsac_Contig69_G00067.t1	1	0	0	0	0	1	MRP_BOVIN	hsa:65108	MARCKSL1, F52, MACMARCKS, MLP, MLP1, MRP
Lsac_Contig81_G00025.t1	1	0	0	0	0	1	C1QB_BOVIN	hsa:713	C1QB
Lsac_Contig11_G00087.t1	1	0	0	0	0	1	HM13_HUMAN	hsa:81502	HM13, H13, IMP1, IMPAS, IMPAS-1, MSTP086, PSENL3, PSL3, SPP, SPPL1
Lsac_Contig27_G00054.t1	1	0	0	0	0	1	FMOD_CHICK	hsa:2331	FMOD, FM, SLRR2E
Lsac_Contig134_G00049.t1	1	0	0	0	0	1	SAM12_MOUSE	hsa:401474	SAMD12
Lsac_Contig19_G00081.t1	0	1	0	0	0	1	WDR87_HUMAN	hsa:83889	WDR87, NYD-SP11
Lsac_Contig135_G00033.t1	0	1	0	0	0	1	ZN268_HUMAN	hsa:10795	ZNF268, HZF3
Lsac_Contig7_G00172.t1	0	1	0	0	0	1	TCRGL_HUMAN	hsa:256536	TCERG1L
Lsac_Contig157_G00001.t1	0	1	0	0	0	1	MPSF_CHICK	hsa:9172	MYOM2, TTNAP
Lsac_Contig80_G00254.t1	0	1	0	0	0	1	FXR2_HUMAN	hsa:9513	FXR2, FMR1L2, FXR2P
Lsac_Contig14_G00142.t1	0	1	0	0	0	1	ERCC8_BOVIN	hsa:1161	ERCC8, CKN1, CSA, UVSS2
Lsac_Contig53_G00016.t1	0	1	0	0	0	1	PROB1_HUMAN	hsa:389333	PROB1, C5orf65
Lsac_Contig21_G00080.t1	0	1	0	0	0	1	CNTN1_CHICK	hsa:1272	CNTN1, F3, GP135, MYPCN
Lsac_Contig14_G00053.t1	0	1	0	0	0	1	SPEF2_HUMAN	hsa:79925	SPEF2, CT122, KPL2
Lsac_Contig49_G00062.t1	0	1	0	0	0	1	SPG16_HUMAN	hsa:79582	SPAG16, PF20, WDR29
Lsac_Contig22_G00061.t1	0	1	0	0	0	1	PGTB1_HUMAN	hsa:5229	PGGT1B, BGGI, GGTI
Lsac_Contig42_G00043.t1	0	1	0	0	0	1	NOX5_HUMAN	hsa:79400	NOX5
Lsac_Contig7_G00161.t1	0	1	0	0	0	1	CFA46_HUMAN	hsa:54777	CFAP46, C10orf123, C10orf124, C10orf92, C10orf93, TTC40, bA288G11.4, bA288G11.5, bB137A17.2, bB137A17.3
Lsac_Contig19_G00316.t1	0	1	0	0	0	1	SIGL5_HUMAN	hsa:8778	SIGLEC5, CD170, CD33L2, OB-BP2, OBBP2, SIGLEC-5
Lsac_Contig39_G00047.t1	0	1	0	0	0	1	SMC6_HUMAN	hsa:79677	SMC6, SMC-6, SMC6L1, hSMC6
Lsac_Contig14_G00032.t1	0	1	0	0	0	1	PDZD2_HUMAN	hsa:23037	PDZD2, AIPC, PAPIN, PDZK3, PIN1
Lsac_Contig12_G00236.t1	0	1	0	0	0	1	COLA1_HUMAN	hsa:81578	COL21A1, COLA1L, FP633
Lsac_Contig116_G00021.t1	0	1	0	0	0	1	SEPT7_PONAB	hsa:989	SEPTIN7, CDC10, CDC3, NBLA02942, SEPT7, SEPT7A
Lsac_Contig75_G00022.t1	0	1	0	0	0	1	ES8L2_PONAB	hsa:64787	EPS8L2, DFNB106, EPS8R2
Lsac_Contig76_G00104.t1	0	1	0	0	0	1	PLXB3_HUMAN	hsa:5365	PLXNB3, PLEXB3, PLEXR, PLXN6
Lsac_Contig112_G00033.t1	0	1	0	0	0	1	FACC1_RAT	hsa:130540	FLACC1, ALS2CR12
Lsac_Contig125_G00005.t1	0	1	0	0	0	1	SETX_HUMAN	hsa:23064	SETX, ALS4, AOA2, SCAN2, SCAR1, Sen1, bA479K20.2
Lsac_Contig2_G00348.t1	0	1	0	0	0	1	DESP_HUMAN	hsa:1832	DSP, DCWHKTA, DP
Lsac_Contig112_G00036.t1	0	1	0	0	0	1	C2CD6_HUMAN	hsa:151254	C2CD6, ALS2CR11
Lsac_Contig11_G00064.t1	0	1	0	0	0	1	WDY_DROWI	hsa:388795	EFCAB8
Lsac_Contig95_G00124.t1	0	1	0	0	0	1	NAL12_HUMAN	hsa:91662	NLRP12, CLR19.3, FCAS2, NALP12, PAN6, PYPAF7, RNO, RNO2
Lsac_Contig43_G00225.t1	0	1	0	0	0	1	TIF1B_HUMAN	hsa:10155	TRIM28, KAP1, PPP1R157, RNF96, TF1B, TIF1B
Lsac_Contig68_G00284.t1	0	1	0	0	0	1	-	None	-
Lsac_Contig35_G00144.t1	0	1	0	0	0	1	ZZEF1_HUMAN	hsa:23140	ZZEF1, ZZZ4
Lsac_Contig26_G00089.t1	0	1	0	0	0	1	INT6L_HUMAN	hsa:203522	INTS6L, DDX26B
Lsac_Contig50_G00004.t1	0	1	0	0	0	1	-	hsa:5463	POU6F1, BRN5, MPOU, TCFB1
Lsac_Contig42_G00038.t1	0	1	0	0	0	1	GLCE_HUMAN	hsa:26035	GLCE, HSEPI
Lsac_Contig5_G00132.t1	0	1	0	0	0	1	KIF28_HUMAN	hsa:10749	KIF1C, LTXS1, SATX2, SAX2, SPAX2, SPG58
Lsac_Contig11_G00123.t1	0	1	0	0	0	1	RTEL1_PONAB	hsa:51750	RTEL1, C20orf41, DKCA4, DKCB5, NHL, PFBMFT3, RTEL
Lsac_Contig80_G00151.t1	0	1	0	0	0	1	IPO4_HUMAN	hsa:79711	IPO4, Imp4
Lsac_Contig29_G00118.t1	0	1	0	0	0	1	ZN462_MOUSE	hsa:58499	ZNF462, ZFPIP, Zfp462
Lsac_Contig81_G00033.t1	0	1	0	0	0	1	VP13D_HUMAN	hsa:55187	VPS13D, SCAR4
Lsac_Contig35_G00309.t1	0	1	0	0	0	1	A2AP_HUMAN	hsa:5345	SERPINF2, A2AP, AAP, ALPHA-2-PI, API, PLI
Lsac_Contig80_G00168.t1	0	1	0	0	0	1	KIF4_CHICK	hsa:24137	KIF4A, KIF4, KIF4G1, MRX100
Lsac_Contig19_G00094.t1	0	1	0	0	0	1	SPTN4_HUMAN	hsa:57731	SPTBN4, CMND, NEDHND, QV, SPNB4, SPTBN3
Lsac_Contig80_G00197.t1	0	1	0	0	0	1	DYH2_MOUSE	hsa:146754	DNAH2, DNAHC2, DNHD3
Lsac_Contig15_G00248.t1	0	1	0	0	0	1	KLH35_MOUSE	hsa:283212	KLHL35
Lsac_Contig78_G00053.t1	0	1	0	0	0	1	CAPZB_RAT	hsa:832	CAPZB, CAPB, CAPPB, CAPZ
Lsac_Contig126_G00014.t1	0	1	0	0	0	1	ATP5L_HUMAN	hsa:10632	ATP5MG, ATP5JG, ATP5L
Lsac_Contig72_G00093.t1	0	1	0	0	0	1	EAA2_MOUSE	hsa:6506	SLC1A2, EAAT2, EIEE41, GLT-1, HBGT
Lsac_Contig42_G00181.t1	0	1	0	0	0	1	TRPM1_RAT	hsa:4308	TRPM1, CSNB1C, LTRPC1, MLSN1
Lsac_Contig78_G00168.t1	0	1	0	0	0	1	GLRK_CHICK	hsa:2898	GRIK2, EAA4, GLR6, GLUK6, GLUR6, GluK2, MRT6
Lsac_Contig49_G00002.t1	0	1	0	0	0	1	MPP4_HUMAN	hsa:58538	MPP4, ALS2CR5, DLG6
Lsac_Contig71_G00224.t1	0	1	0	0	0	1	ZAP70_MOUSE	hsa:7535	ZAP70, ADMIO2, IMD48, SRK, STCD, STD, TZK, ZAP-70
Lsac_Contig19_G00007.t1	0	1	0	0	0	1	WDR62_HUMAN	hsa:284403	WDR62, C19orf14, MCPH2
Lsac_Contig32_G00055.t1	0	1	0	0	0	1	HXK2_PIG	hsa:3099	HK2, HKII, HXK2
Lsac_Contig4_G00462.t1	0	1	0	0	0	1	GLP2R_HUMAN	hsa:9340	GLP2R
Lsac_Contig16_G00080.t1	0	1	0	0	0	1	ARHG5_HUMAN	hsa:7984	ARHGEF5, GEF5, P60, TIM, TIM1
Lsac_Contig14_G00072.t1	0	1	0	0	0	1	CO9_HUMAN	hsa:735	C9, ARMD15, C9D
Lsac_Contig72_G00304.t1	0	1	0	0	0	1	CTF2_MOUSE	hsa:23529	CLCF1, BSF-3, BSF3, CISS2, CLC, NNT-1, NNT1, NR6
Lsac_Contig19_G00088.t1	0	1	0	0	0	1	HIPK4_RAT	hsa:147746	HIPK4
Lsac_Contig5_G00154.t1	0	1	0	0	0	1	OPN3_MOUSE	hsa:23596	OPN3, ECPN, PPP1R116
Lsac_Contig4_G00416.t1	0	1	0	0	0	1	EVPL_HUMAN	hsa:2125	EVPL, EVPK
Lsac_Contig16_G00111.t1	0	1	0	0	0	1	F118A_MOUSE	hsa:55007	FAM118A, C22orf8
Lsac_Contig35_G00138.t1	0	1	0	0	0	1	SPNS3_MOUSE	hsa:201305	SPNS3, SLC62A3
Lsac_Contig46_G00061.t1	0	1	0	0	0	1	GDS1_BOVIN	hsa:5910	RAP1GDS1, GDS1, SmgGDS
Lsac_Contig66_G00095.t1	0	1	0	0	0	1	GPR83_MOUSE	hsa:10888	GPR83, GIR, GPR72
Lsac_Contig22_G00012.t1	0	1	0	0	0	1	CPT2_DANRE	hsa:1376	CPT2, CPT1, CPTASE, IIAE4
Lsac_Contig17_G00260.t1	0	1	0	0	0	1	SSPO_CHICK	hsa:23145	SSPO
Lsac_Contig48_G00214.t1	0	1	0	0	0	1	CYGB2_DANRE	hsa:114757	CYGB, HGB, STAP
Lsac_Contig1_G00517.t1	0	1	0	0	0	1	STK33_BOVIN	hsa:65975	STK33
Lsac_Contig8_G00101.t1	0	1	0	0	0	1	IQCM_HUMAN	hsa:285423	IQCM
Lsac_Contig10_G00086.t1	0	1	0	0	0	1	LEXM_HUMAN	hsa:163747	LEXM, C1orf177, LEM
Lsac_Contig28_G00109.t1	0	1	0	0	0	1	HXA4_CHICK	hsa:3221	HOXC4, HOX3, HOX3E, cp19
Lsac_Contig46_G00056.t1	0	1	0	0	0	1	CDHR1_CHICK	hsa:92211	CDHR1, CORD15, PCDH21, PRCAD, RP65
Lsac_Contig26_G00184.t1	0	1	0	0	0	1	DRP2_HUMAN	hsa:1821	DRP2, DRP-2
Lsac_Contig10_G00206.t1	0	1	0	0	0	1	MCLN2_HUMAN	hsa:255231	MCOLN2, TRP-ML2, TRPML2
Lsac_Contig32_G00177.t1	0	1	0	0	0	1	NPY6R_RABIT	hsa:4886	NPY1R, NPY1-R, NPYR
Lsac_Contig19_G00315.t1	0	1	0	0	0	1	NAL12_HUMAN	hsa:91662	NLRP12, CLR19.3, FCAS2, NALP12, PAN6, PYPAF7, RNO, RNO2
Lsac_Contig72_G00039.t1	0	1	0	0	0	1	KREM2_HUMAN	hsa:79412	KREMEN2, KRM2
Lsac_Contig7_G00031.t1	0	1	0	0	0	1	ABCG2_MOUSE	hsa:9429	ABCG2, ABC15, ABCP, BCRP, BCRP1, BMDP, CD338, CDw338, EST157481, GOUT1, MRX, MXR, MXR-1, MXR1, UAQTL1
Lsac_Contig10_G00025.t1	0	1	0	0	0	1	FOXE4_XENLA	hsa:2304	FOXE1, FKHL15, FOXE2, HFKH4, HFKL5, NMTC4, TITF2, TTF-2, TTF2
Lsac_Contig48_G00198.t1	0	1	0	0	0	1	VASN_MOUSE	hsa:114990	VASN, SLITL2
Lsac_Contig19_G00211.t1	0	1	0	0	0	1	APOA4_FELCA	hsa:337	APOA4
Lsac_Contig19_G00430.t1	0	1	0	0	0	1	ZEP3_HUMAN	hsa:59269	HIVEP3, KBP-1, KBP1, KRC, SHN3, Schnurri-3, ZAS3, ZNF40C
Lsac_Contig19_G00371.t1	0	1	0	0	0	1	FCGBP_HUMAN	hsa:8857	FCGBP, FC(GAMMA)BP
Lsac_Contig95_G00067.t1	0	1	0	0	0	1	CCA5B_XENLA	hsa:113130	CDCA5, SORORIN
Lsac_Contig35_G00256.t1	0	1	0	0	0	1	SC6A4_HUMAN	hsa:6532	SLC6A4, 5-HTT, 5-HTTLPR, 5HTT, HTT, OCD1, SERT, SERT1, hSERT
Lsac_Contig108_G00041.t1	0	1	0	0	0	1	NCAM1_CHICK	hsa:4684	NCAM1, CD56, MSK39, NCAM
Lsac_Contig8_G00197.t1	0	1	0	0	0	1	CGT_RAT	hsa:7368	UGT8, CGT, UGT4
Lsac_Contig5_G00363.t1	0	1	0	0	0	1	AGRG6_HUMAN	hsa:57211	ADGRG6, APG1, DREG, GPR126, LCCS9, PR126, PS1TP2, VIGR
Lsac_Contig38_G00063.t1	0	1	0	0	0	1	CCD38_MACFA	hsa:120935	CCDC38
Lsac_Contig48_G00069.t1	0	1	0	0	0	1	TMM11_HUMAN	hsa:8834	TMEM11, C17orf35, PM1, PMI
Lsac_Contig11_G00243.t1	0	1	0	0	0	1	CP24A_HUMAN	hsa:1591	CYP24A1, CP24, CYP24, HCAI, HCINF1, P450-CC24
Lsac_Contig134_G00043.t1	0	1	0	0	0	1	KIF3C_PONAB	hsa:3797	KIF3C
Lsac_Contig72_G00066.t1	0	1	0	0	0	1	CD19_HUMAN	hsa:930	CD19, B4, CVID3
Lsac_Contig23_G00138.t1	0	1	0	0	0	1	SAMD7_HUMAN	hsa:344658	SAMD7
Lsac_Contig72_G00105.t1	0	1	0	0	0	1	PKHA4_MOUSE	hsa:57664	PLEKHA4, PEPP1
Lsac_Contig15_G00171.t1	0	1	0	0	0	1	CMTR2_PONAB	hsa:55783	CMTR2, AFT, FTSJD1, HMTr2, MTr2
Lsac_Contig42_G00036.t1	0	1	0	0	0	1	UACA_HUMAN	hsa:55075	UACA, NUCLING
Lsac_Contig35_G00094.t1	0	1	0	0	0	1	LRWD1_XENLA	hsa:222229	LRWD1, CENP-33, ORCA
Lsac_Contig19_G00479.t1	0	1	0	0	0	1	C16L2_HUMAN	hsa:388611	CD164L2, EAPG6122, UNQ6122
Lsac_Contig3_G00155.t1	0	1	0	0	0	1	ZN595_HUMAN	hsa:152687	ZNF595
Lsac_Contig36_G00051.t1	0	1	0	0	0	1	CTSR1_MOUSE	hsa:117144	CATSPER1, CATSPER, SPGF7
Lsac_Contig4_G00404.t1	0	1	0	0	0	1	ITB4_RAT	hsa:3691	ITGB4, CD104, GP150
Lsac_Contig17_G00063.t1	0	1	0	0	0	1	RHG21_HUMAN	hsa:57584	ARHGAP21, ARHGAP10
Lsac_Contig49_G00018.t1	0	1	0	0	0	1	RAPH1_HUMAN	hsa:65059	RAPH1, ALS2CR18, ALS2CR9, LPD, PREL-2, PREL2, RMO1, RalGDS/AF-6
Lsac_Contig67_G00033.t1	0	1	0	0	0	1	FA7_PANTR	hsa:2155	F7, SPCA
Lsac_Contig151_G00047.t1	0	1	0	0	0	1	MA11_MOUSE	hsa:55262	MAP11, C7orf43, MCPH25
Lsac_Contig62_G00091.t1	0	1	0	0	0	1	ARI5A_HUMAN	hsa:10865	ARID5A, MRF-1, MRF1, RP11-363D14
Lsac_Contig13_G00125.t1	0	1	0	0	0	1	TTBK1_HUMAN	hsa:84630	TTBK1, BDTK
Lsac_Contig53_G00007.t1	0	1	0	0	0	1	FGL1_HUMAN	hsa:2267	FGL1, HFREP1, HP-041, HPS, LFIRE-1, LFIRE1
Lsac_Contig30_G00102.t1	0	1	0	0	0	1	ASB13_MOUSE	hsa:79754	ASB13
Lsac_Contig16_G00012.t1	0	1	0	0	0	1	BD1L1_HUMAN	hsa:259282	BOD1L1, BOD1L, FAM44A
Lsac_Contig11_G00360.t1	0	1	0	0	0	1	GHSR_MUSPF	hsa:2693	GHSR, GHDP
Lsac_Contig62_G00177.t1	0	1	0	0	0	1	ADA1A_HUMAN	hsa:148	ADRA1A, ADRA1C, ADRA1L1, ALPHA1AAR
Lsac_Contig13_G00189.t1	0	1	0	0	0	1	MSH6_CHICK	hsa:2956	MSH6, GTBP, GTMBP, HNPCC5, HSAP, p160
Lsac_Contig58_G00171.t1	0	1	0	0	0	1	CCD63_HUMAN	hsa:160762	CCDC63, ODA5
Lsac_Contig16_G00025.t1	0	1	0	0	0	1	ZBT49_HUMAN	hsa:166793	ZBTB49, ZNF509
Lsac_Contig19_G00236.t1	0	1	0	0	0	1	ARHG1_HUMAN	hsa:9138	ARHGEF1, GEF1, LBCL2, LSC, P115-RHOGEF, SUB1.5
Lsac_Contig71_G00126.t1	0	1	0	0	0	1	BASI_CHICK	hsa:682	BSG, 5F7, CD147, EMMPRIN, EMPRIN, OK, SLC7A11, TCSF
Lsac_Contig80_G00016.t1	0	1	0	0	0	1	DNJC3_BOVIN	hsa:5611	DNAJC3, ACPHD, ERdj6, HP58, P58, P58IPK, PRKRI
Lsac_Contig20_G00076.t1	0	1	0	0	0	1	NDUB2_PONPY	hsa:4708	NDUFB2, AGGG, CI-AGGG
Lsac_Contig24_G00018.t1	0	1	0	0	0	1	VWA8_HUMAN	hsa:23078	VWA8, KIAA0564, P7BP2
Lsac_Contig7_G00346.t1	0	1	0	0	0	1	OTOP2_MOUSE	hsa:92736	OTOP2
Lsac_Contig108_G00006.t1	0	1	0	0	0	1	MFRP_HUMAN	hsa:83552	MFRP, CTRP5, MCOP5, NNO2, RD6
Lsac_Contig117_G00012.t1	0	1	0	0	0	1	S11IP_CHICK	hsa:114790	STK11IP, LIP1, LKB1IP, STK11IP1
Lsac_Contig20_G00177.t1	0	1	0	0	0	1	PPR29_HUMAN	hsa:114794	ELFN2, LRRC62, PPP1R29
Lsac_Contig90_G00054.t1	0	1	0	0	0	1	F111A_HUMAN	hsa:63901	FAM111A, GCLEB, KCS2
Lsac_Contig41_G00003.t1	0	1	0	0	0	1	CARL2_MOUSE	hsa:146206	CARMIL2, CARMIL2b, IMD58, LRRC16C, RLTPR
Lsac_Contig1_G00401.t1	0	1	0	0	0	1	SRC8_CHICK	hsa:2017	CTTN, EMS1
Lsac_Contig32_G00022.t1	0	1	0	0	0	1	BRD8_MOUSE	hsa:10902	BRD8, SMAP, SMAP2, p120
Lsac_Contig41_G00045.t1	0	1	0	0	0	1	CLC3A_HUMAN	hsa:10143	CLEC3A, CLECSF1
Lsac_Contig26_G00238.t1	0	1	0	0	0	1	MEP1B_MOUSE	hsa:4225	MEP1B
Lsac_Contig11_G00170.t1	0	1	0	0	0	1	CO9A3_CHICK	hsa:1299	COL9A3, DJ885L7.4.1, EDM3, IDD, MED
Lsac_Contig15_G00088.t1	0	1	0	0	0	1	CRYL1_PONAB	hsa:51084	CRYL1, GDH, HEL30, gul3DH, lambda-CRY
Lsac_Contig71_G00201.t1	0	1	0	0	0	1	TA2R_CHLAE	hsa:6915	TBXA2R, BDPLT13, TXA2-R
Lsac_Contig13_G00257.t1	0	1	0	0	0	1	RP1L1_HUMAN	hsa:94137	RP1L1, DCDC4B
Lsac_Contig2_G00281.t1	0	1	0	0	0	1	K0319_HUMAN	hsa:9856	AAVR, DYLX2, DYX2, NMIG
Lsac_Contig71_G00217.t1	0	1	0	0	0	1	FKBP8_HUMAN	hsa:23770	FKBP8, FKBP38, FKBPr38
Lsac_Contig95_G00027.t1	0	1	0	0	0	1	NICA_RAT	hsa:23385	NCSTN, ATAG1874
Lsac_Contig13_G00144.t1	0	1	0	0	0	1	RPA2_HUMAN	hsa:84172	POLR1B, RPA135, RPA2, Rpo1-2
Lsac_Contig45_G00136.t1	0	1	0	0	0	1	SC6A2_BOVIN	hsa:6530	SLC6A2, NAT1, NET, NET1, SLC6A5
Lsac_Contig41_G00017.t1	0	1	0	0	0	1	EX3L1_DANRE	hsa:11336	EXOC3, SEC6, SEC6L1, Sec6p
Lsac_Contig27_G00185.t1	0	1	0	0	0	1	TRI56_BOVIN	hsa:81844	TRIM56, RNF109
Lsac_Contig4_G00534.t1	0	1	0	0	0	1	PF2R_BOVIN	hsa:5737	PTGFR, FP
Lsac_Contig12_G00080.t1	0	1	0	0	0	1	RT4I1_HUMAN	hsa:84816	RTN4IP1, NIMP, OPA10
Lsac_Contig72_G00074.t1	0	1	0	0	0	1	CATD_HUMAN	hsa:1509	CTSD, CLN10, CPSD, HEL-S-130P
[truncated: 3,300 more rows]

## Sheet: Table S10
Table S10. GO enrichment results of positive selective genes in L. sacra.
ID	Description	p-value	q-value	geneID
GO:0030030	cell projection organization	5.2426e-09	1.42828e-06	Lsac_Contig14_G00120/Lsac_Contig15_G00173/Lsac_Contig72_G00070/Lsac_Contig76_G00031/Lsac_Contig3_G00395/Lsac_Contig115_G00025/Lsac_Contig105_G00033/Lsac_Contig56_G00005/Lsac_Contig30_G00074/Lsac_Contig59_G00029/Lsac_Contig45_G00169/Lsac_Contig95_G00119/Lsac_Contig52_G00061/Lsac_Contig38_G00074/Lsac_Contig5_G00148/Lsac_Contig78_G00007/Lsac_Contig56_G00048/Lsac_Contig39_G00043/Lsac_Contig126_G00001…
GO:0060271	cilium assembly	5.50451e-09	1.42828e-06	Lsac_Contig14_G00120/Lsac_Contig20_G00130/Lsac_Contig76_G00031/Lsac_Contig34_G00105/Lsac_Contig3_G00395/Lsac_Contig5_G00244/Lsac_Contig115_G00025/Lsac_Contig54_G00088/Lsac_Contig58_G00120/Lsac_Contig15_G00141/Lsac_Contig59_G00029/Lsac_Contig45_G00169/Lsac_Contig95_G00119/Lsac_Contig52_G00061/Lsac_Contig38_G00074/Lsac_Contig78_G00007/Lsac_Contig56_G00048/Lsac_Contig39_G00043/Lsac_Contig126_G00001/…
GO:0005814	centriole	2.38815e-08	4.13108e-06	Lsac_Contig15_G00173/Lsac_Contig5_G00244/Lsac_Contig56_G00064/Lsac_Contig115_G00025/Lsac_Contig54_G00088/Lsac_Contig58_G00120/Lsac_Contig25_G00080/Lsac_Contig105_G00033/Lsac_Contig10_G00281/Lsac_Contig56_G00005/Lsac_Contig30_G00074/Lsac_Contig59_G00029/Lsac_Contig52_G00061/Lsac_Contig38_G00074/Lsac_Contig5_G00148/Lsac_Contig56_G00048/Lsac_Contig126_G00001/Lsac_Contig56_G00112/Lsac_Contig4_G00125/…
GO:0005509	calcium ion binding	3.89411e-08	5.0521e-06	Lsac_Contig2_G00128/Lsac_Contig7_G00449/Lsac_Contig74_G00044/Lsac_Contig70_G00009/Lsac_Contig17_G00034/Lsac_Contig17_G00071/Lsac_Contig10_G00120/Lsac_Contig25_G00039/Lsac_Contig48_G00002/Lsac_Contig47_G00063/Lsac_Contig1_G00230/Lsac_Contig13_G00119/Lsac_Contig49_G00056/Lsac_Contig84_G00007/Lsac_Contig86_G00141/Lsac_Contig64_G00016/Lsac_Contig39_G00035/Lsac_Contig1_G00150/Lsac_Contig41_G00089/Lsac…
GO:0050707	regulation of cytokine secretion	7.74197e-08	8.03535e-06	Lsac_Contig33_G00030/Lsac_Contig13_G00206/Lsac_Contig95_G00070/Lsac_Contig95_G00065/Lsac_Contig13_G00013/Lsac_Contig8_G00084/Lsac_Contig20_G00273
GO:0036064	ciliary basal body	4.31561e-07	3.73263e-05	Lsac_Contig82_G00006/Lsac_Contig72_G00070/Lsac_Contig76_G00031/Lsac_Contig3_G00395/Lsac_Contig5_G00244/Lsac_Contig115_G00025/Lsac_Contig54_G00088/Lsac_Contig58_G00120/Lsac_Contig86_G00130/Lsac_Contig30_G00074/Lsac_Contig59_G00029/Lsac_Contig95_G00119/Lsac_Contig52_G00061/Lsac_Contig5_G00148/Lsac_Contig78_G00007/Lsac_Contig56_G00048/Lsac_Contig39_G00043/Lsac_Contig40_G00108/Lsac_Contig56_G00098/Ls…
GO:0007420	brain development	6.65243e-07	4.9318e-05	Lsac_Contig12_G00070/Lsac_Contig56_G00059/Lsac_Contig45_G00130/Lsac_Contig133_G00009/Lsac_Contig14_G00088/Lsac_Contig2_G00470/Lsac_Contig89_G00018/Lsac_Contig4_G00267/Lsac_Contig91_G00016/Lsac_Contig57_G00047/Lsac_Contig38_G00040/Lsac_Contig44_G00019/Lsac_Contig11_G00022/Lsac_Contig78_G00029/Lsac_Contig48_G00144/Lsac_Contig15_G00025/Lsac_Contig94_G00018/Lsac_Contig45_G00074/Lsac_Contig5_G00299/Ls…
GO:0050135	NAD(P)+ nucleosidase activity	4.15622e-06	0.000239651	Lsac_Contig16_G00008/Lsac_Contig33_G00030/Lsac_Contig36_G00110/Lsac_Contig13_G00206/Lsac_Contig95_G00065/Lsac_Contig8_G00084
GO:0061809	NAD+ nucleotidase, cyclic ADP-ribose generating	4.15622e-06	0.000239651	Lsac_Contig16_G00008/Lsac_Contig33_G00030/Lsac_Contig36_G00110/Lsac_Contig13_G00206/Lsac_Contig95_G00065/Lsac_Contig8_G00084
GO:0051321	meiotic cell cycle	7.66611e-06	0.000397831	Lsac_Contig12_G00182/Lsac_Contig48_G00040/Lsac_Contig41_G00026/Lsac_Contig15_G00011/Lsac_Contig36_G00054/Lsac_Contig7_G00179/Lsac_Contig2_G00151/Lsac_Contig42_G00121/Lsac_Contig29_G00144/Lsac_Contig2_G00032/Lsac_Contig56_G00128/Lsac_Contig20_G00070/Lsac_Contig11_G00197/Lsac_Contig20_G00215
GO:0032493	response to bacterial lipoprotein	1.02496e-05	0.000409156	Lsac_Contig33_G00030/Lsac_Contig13_G00206/Lsac_Contig95_G00065/Lsac_Contig8_G00084
GO:0035355	Toll-like receptor 2-Toll-like receptor 6 protein complex	1.02496e-05	0.000409156	Lsac_Contig33_G00030/Lsac_Contig13_G00206/Lsac_Contig95_G00065/Lsac_Contig8_G00084
GO:0046209	nitric oxide metabolic process	1.02496e-05	0.000409156	Lsac_Contig49_G00056/Lsac_Contig13_G00206/Lsac_Contig95_G00065/Lsac_Contig8_G00084
GO:0051298	centrosome duplication	1.13511e-05	0.000420757	Lsac_Contig5_G00244/Lsac_Contig105_G00033/Lsac_Contig10_G00281/Lsac_Contig56_G00005/Lsac_Contig44_G00126/Lsac_Contig15_G00025
GO:0006954	inflammatory response	1.29961e-05	0.000443615	Lsac_Contig33_G00030/Lsac_Contig36_G00110/Lsac_Contig48_G00002/Lsac_Contig3_G00577/Lsac_Contig28_G00030/Lsac_Contig14_G00115/Lsac_Contig19_G00206/Lsac_Contig27_G00166/Lsac_Contig10_G00137/Lsac_Contig14_G00092/Lsac_Contig78_G00124/Lsac_Contig13_G00206/Lsac_Contig95_G00070/Lsac_Contig95_G00065/Lsac_Contig149_G00011/Lsac_Contig25_G00107/Lsac_Contig61_G00077/Lsac_Contig144_G00016/Lsac_Contig13_G00013…
GO:0005929	cilium	1.36774e-05	0.000443615	Lsac_Contig48_G00136/Lsac_Contig78_G00122/Lsac_Contig144_G00007/Lsac_Contig62_G00077/Lsac_Contig34_G00105/Lsac_Contig48_G00002/Lsac_Contig3_G00395/Lsac_Contig115_G00025/Lsac_Contig58_G00120/Lsac_Contig48_G00012/Lsac_Contig56_G00005/Lsac_Contig30_G00074/Lsac_Contig88_G00002/Lsac_Contig45_G00169/Lsac_Contig95_G00119/Lsac_Contig52_G00061/Lsac_Contig50_G00091/Lsac_Contig44_G00019/Lsac_Contig78_G00007…
GO:0007049	cell cycle	1.48894e-05	0.000454518	Lsac_Contig3_G00104/Lsac_Contig14_G00120/Lsac_Contig6_G00227/Lsac_Contig19_G00452/Lsac_Contig29_G00148/Lsac_Contig56_G00064/Lsac_Contig115_G00025/Lsac_Contig23_G00158/Lsac_Contig62_G00171/Lsac_Contig1_G00418/Lsac_Contig19_G00051/Lsac_Contig15_G00011/Lsac_Contig1_G00549/Lsac_Contig10_G00281/Lsac_Contig50_G00088/Lsac_Contig36_G00054/Lsac_Contig7_G00179/Lsac_Contig1_G00183/Lsac_Contig82_G00043/Lsac_…
GO:0005813	centrosome	1.82938e-05	0.000527419	Lsac_Contig72_G00070/Lsac_Contig50_G00014/Lsac_Contig3_G00395/Lsac_Contig5_G00244/Lsac_Contig56_G00064/Lsac_Contig115_G00025/Lsac_Contig54_G00088/Lsac_Contig58_G00120/Lsac_Contig25_G00080/Lsac_Contig57_G00012/Lsac_Contig105_G00033/Lsac_Contig50_G00069/Lsac_Contig15_G00141/Lsac_Contig10_G00281/Lsac_Contig56_G00005/Lsac_Contig30_G00074/Lsac_Contig3_G00443/Lsac_Contig59_G00029/Lsac_Contig55_G00055/L…
GO:0035354	Toll-like receptor 1-Toll-like receptor 2 protein complex	2.98151e-05	0.000635783	Lsac_Contig33_G00030/Lsac_Contig13_G00206/Lsac_Contig95_G00065/Lsac_Contig8_G00084
GO:0042495	detection of triacyl bacterial lipopeptide	2.98151e-05	0.000635783	Lsac_Contig33_G00030/Lsac_Contig13_G00206/Lsac_Contig95_G00065/Lsac_Contig8_G00084
GO:0042496	detection of diacyl bacterial lipopeptide	2.98151e-05	0.000635783	Lsac_Contig33_G00030/Lsac_Contig13_G00206/Lsac_Contig95_G00065/Lsac_Contig8_G00084
GO:0042497	triacyl lipopeptide binding	2.98151e-05	0.000635783	Lsac_Contig33_G00030/Lsac_Contig13_G00206/Lsac_Contig95_G00065/Lsac_Contig8_G00084
GO:0071723	lipopeptide binding	2.98151e-05	0.000635783	Lsac_Contig33_G00030/Lsac_Contig13_G00206/Lsac_Contig95_G00065/Lsac_Contig8_G00084
GO:0071727	cellular response to triacyl bacterial lipopeptide	2.98151e-05	0.000635783	Lsac_Contig33_G00030/Lsac_Contig13_G00206/Lsac_Contig95_G00065/Lsac_Contig8_G00084
GO:0034123	positive regulation of toll-like receptor signaling pathway	3.06285e-05	0.000635783	Lsac_Contig13_G00206/Lsac_Contig95_G00070/Lsac_Contig95_G00065/Lsac_Contig13_G00013/Lsac_Contig8_G00084
GO:0005694	chromosome	3.43724e-05	0.000686057	Lsac_Contig3_G00104/Lsac_Contig12_G00182/Lsac_Contig80_G00204/Lsac_Contig41_G00026/Lsac_Contig4_G00588/Lsac_Contig29_G00148/Lsac_Contig3_G00394/Lsac_Contig62_G00171/Lsac_Contig36_G00054/Lsac_Contig7_G00179/Lsac_Contig1_G00183/Lsac_Contig2_G00151/Lsac_Contig42_G00121/Lsac_Contig13_G00187/Lsac_Contig44_G00126/Lsac_Contig23_G00070/Lsac_Contig29_G00144/Lsac_Contig30_G00053/Lsac_Contig3_G00185/Lsac_Co…
GO:0038023	signaling receptor activity	3.69242e-05	0.000709693	Lsac_Contig33_G00030/Lsac_Contig70_G00009/Lsac_Contig17_G00034/Lsac_Contig19_G00206/Lsac_Contig41_G00102/Lsac_Contig151_G00008/Lsac_Contig38_G00001/Lsac_Contig13_G00206/Lsac_Contig95_G00070/Lsac_Contig23_G00080/Lsac_Contig95_G00065/Lsac_Contig13_G00013/Lsac_Contig90_G00057/Lsac_Contig8_G00084
GO:0060907	positive regulation of macrophage cytokine production	5.0854e-05	0.000942519	Lsac_Contig13_G00206/Lsac_Contig95_G00065/Lsac_Contig61_G00077/Lsac_Contig13_G00213/Lsac_Contig8_G00084
GO:0071221	cellular response to bacterial lipopeptide	6.74584e-05	0.00115165	Lsac_Contig33_G00030/Lsac_Contig13_G00206/Lsac_Contig95_G00065/Lsac_Contig8_G00084
GO:0071726	cellular response to diacyl bacterial lipopeptide	6.74584e-05	0.00115165	Lsac_Contig33_G00030/Lsac_Contig13_G00206/Lsac_Contig95_G00065/Lsac_Contig8_G00084
GO:0003682	chromatin binding	6.87954e-05	0.00115165	Lsac_Contig1_G00516/Lsac_Contig70_G00009/Lsac_Contig20_G00130/Lsac_Contig56_G00047/Lsac_Contig3_G00394/Lsac_Contig55_G00038/Lsac_Contig33_G00065/Lsac_Contig97_G00077/Lsac_Contig35_G00126/Lsac_Contig126_G00015/Lsac_Contig86_G00141/Lsac_Contig45_G00122/Lsac_Contig89_G00018/Lsac_Contig60_G00014/Lsac_Contig36_G00054/Lsac_Contig35_G00192/Lsac_Contig13_G00268/Lsac_Contig91_G00016/Lsac_Contig78_G00113/L…
GO:0033617	mitochondrial respiratory chain complex IV assembly	7.4614e-05	0.00121002	Lsac_Contig87_G00057/Lsac_Contig4_G00108/Lsac_Contig4_G00520/Lsac_Contig57_G00034/Lsac_Contig72_G00206/Lsac_Contig33_G00054
GO:0007283	spermatogenesis	7.90366e-05	0.0012429	Lsac_Contig8_G00168/Lsac_Contig2_G00137/Lsac_Contig7_G00227/Lsac_Contig12_G00182/Lsac_Contig4_G00505/Lsac_Contig13_G00196/Lsac_Contig97_G00077/Lsac_Contig15_G00011/Lsac_Contig23_G00042/Lsac_Contig23_G00159/Lsac_Contig35_G00192/Lsac_Contig8_G00299/Lsac_Contig23_G00070/Lsac_Contig2_G00032/Lsac_Contig50_G00091/Lsac_Contig47_G00068/Lsac_Contig15_G00161/Lsac_Contig29_G00037/Lsac_Contig5_G00181/Lsac_Co…
GO:0055114	oxidation-reduction process	9.61419e-05	0.00146743	Lsac_Contig9_G00236/Lsac_Contig9_G00073/Lsac_Contig51_G00049/Lsac_Contig3_G00410/Lsac_Contig15_G00184/Lsac_Contig84_G00007/Lsac_Contig92_G00016/Lsac_Contig3_G00434/Lsac_Contig12_G00192/Lsac_Contig3_G00267/Lsac_Contig6_G00031/Lsac_Contig134_G00002/Lsac_Contig10_G00278/Lsac_Contig7_G00073/Lsac_Contig56_G00076/Lsac_Contig139_G00013/Lsac_Contig57_G00137/Lsac_Contig10_G00254/Lsac_Contig79_G00082/Lsac_…
GO:0002755	MyD88-dependent toll-like receptor signaling pathway	0.000101098	0.00149898	Lsac_Contig33_G00030/Lsac_Contig13_G00206/Lsac_Contig95_G00070/Lsac_Contig95_G00065/Lsac_Contig13_G00013/Lsac_Contig8_G00084
GO:0001775	cell activation	0.000120597	0.00173843	Lsac_Contig33_G00030/Lsac_Contig13_G00206/Lsac_Contig20_G00105/Lsac_Contig95_G00065/Lsac_Contig8_G00084
GO:0032289	central nervous system myelin formation	0.00013083	0.00183497	Lsac_Contig44_G00126/Lsac_Contig13_G00206/Lsac_Contig95_G00065/Lsac_Contig8_G00084
GO:0003697	single-stranded DNA binding	0.000157862	0.00215584	Lsac_Contig48_G00040/Lsac_Contig29_G00148/Lsac_Contig8_G00003/Lsac_Contig13_G00101/Lsac_Contig2_G00151/Lsac_Contig13_G00187/Lsac_Contig23_G00070/Lsac_Contig29_G00144/Lsac_Contig2_G00032/Lsac_Contig55_G00028/Lsac_Contig56_G00128/Lsac_Contig15_G00025
GO:1902476	chloride transmembrane transport	0.00016859	0.00222986	Lsac_Contig8_G00028/Lsac_Contig52_G00059/Lsac_Contig90_G00118/Lsac_Contig4_G00584/Lsac_Contig32_G00109/Lsac_Contig21_G00111/Lsac_Contig71_G00021
GO:0007099	centriole replication	0.000175219	0.00222986	Lsac_Contig15_G00173/Lsac_Contig5_G00244/Lsac_Contig105_G00033/Lsac_Contig10_G00281/Lsac_Contig56_G00005
GO:0032609	interferon-gamma production	0.000176172	0.00222986	Lsac_Contig36_G00110/Lsac_Contig89_G00018/Lsac_Contig3_G00078/Lsac_Contig10_G00137/Lsac_Contig69_G00042/Lsac_Contig69_G00136
GO:0030374	nuclear receptor transcription coactivator activity	0.000193584	0.0023919	Lsac_Contig33_G00065/Lsac_Contig1_G00549/Lsac_Contig60_G00014/Lsac_Contig13_G00268/Lsac_Contig91_G00016/Lsac_Contig2_G00138/Lsac_Contig11_G00120/Lsac_Contig58_G00086
GO:0003779	actin binding	0.000237144	0.00277788	Lsac_Contig19_G00452/Lsac_Contig24_G00115/Lsac_Contig8_G00285/Lsac_Contig17_G00157/Lsac_Contig41_G00185/Lsac_Contig5_G00003/Lsac_Contig5_G00158/Lsac_Contig68_G00223/Lsac_Contig4_G00401/Lsac_Contig35_G00086/Lsac_Contig71_G00090/Lsac_Contig57_G00047/Lsac_Contig15_G00163/Lsac_Contig163_G00002/Lsac_Contig139_G00032/Lsac_Contig65_G00059/Lsac_Contig86_G00040/Lsac_Contig40_G00108/Lsac_Contig17_G00092/Ls…
GO:0034451	centriolar satellite	0.000239527	0.00277788	Lsac_Contig76_G00031/Lsac_Contig3_G00395/Lsac_Contig56_G00084/Lsac_Contig54_G00088/Lsac_Contig10_G00281/Lsac_Contig88_G00033/Lsac_Contig95_G00119/Lsac_Contig5_G00148/Lsac_Contig18_G00013/Lsac_Contig1_G00176/Lsac_Contig26_G00149/Lsac_Contig8_G00029
GO:0016323	basolateral plasma membrane	0.000240881	0.00277788	Lsac_Contig16_G00008/Lsac_Contig34_G00005/Lsac_Contig9_G00267/Lsac_Contig19_G00452/Lsac_Contig52_G00059/Lsac_Contig127_G00001/Lsac_Contig48_G00002/Lsac_Contig90_G00118/Lsac_Contig56_G00020/Lsac_Contig1_G00277/Lsac_Contig3_G00267/Lsac_Contig7_G00352/Lsac_Contig21_G00111/Lsac_Contig48_G00144/Lsac_Contig35_G00292
GO:0002687	positive regulation of leukocyte migration	0.000246876	0.00278512	Lsac_Contig13_G00206/Lsac_Contig95_G00065/Lsac_Contig144_G00016/Lsac_Contig8_G00084/Lsac_Contig97_G00017
GO:0005488	binding	0.000312495	0.00345039	Lsac_Contig79_G00073/Lsac_Contig41_G00026/Lsac_Contig133_G00009/Lsac_Contig1_G00527/Lsac_Contig41_G00185/Lsac_Contig61_G00041/Lsac_Contig23_G00088/Lsac_Contig36_G00054/Lsac_Contig1_G00208/Lsac_Contig44_G00051/Lsac_Contig78_G00113/Lsac_Contig44_G00126/Lsac_Contig57_G00144/Lsac_Contig5_G00169/Lsac_Contig111_G00008/Lsac_Contig78_G00024/Lsac_Contig138_G00007/Lsac_Contig15_G00084/Lsac_Contig48_G00119/…
GO:0005789	endoplasmic reticulum membrane	0.000348513	0.00368369	Lsac_Contig84_G00004/Lsac_Contig29_G00116/Lsac_Contig108_G00008/Lsac_Contig91_G00020/Lsac_Contig3_G00207/Lsac_Contig31_G00019/Lsac_Contig11_G00331/Lsac_Contig45_G00004/Lsac_Contig43_G00066/Lsac_Contig5_G00150/Lsac_Contig41_G00102/Lsac_Contig68_G00009/Lsac_Contig15_G00221/Lsac_Contig5_G00158/Lsac_Contig134_G00002/Lsac_Contig45_G00169/Lsac_Contig47_G00050/Lsac_Contig30_G00053/Lsac_Contig35_G00180/L…
GO:0002224	toll-like receptor signaling pathway	0.000364342	0.00368369	Lsac_Contig33_G00030/Lsac_Contig13_G00206/Lsac_Contig95_G00070/Lsac_Contig95_G00065/Lsac_Contig13_G00013/Lsac_Contig8_G00084
GO:0002374	cytokine secretion involved in immune response	0.000369116	0.00368369	Lsac_Contig3_G00577/Lsac_Contig13_G00206/Lsac_Contig95_G00065/Lsac_Contig8_G00084
GO:0042834	peptidoglycan binding	0.000369116	0.00368369	Lsac_Contig13_G00206/Lsac_Contig95_G00065/Lsac_Contig90_G00057/Lsac_Contig8_G00084
GO:0070542	response to fatty acid	0.000369116	0.00368369	Lsac_Contig19_G00423/Lsac_Contig13_G00206/Lsac_Contig95_G00065/Lsac_Contig8_G00084
GO:0005930	axoneme	0.000423572	0.00409188	Lsac_Contig48_G00136/Lsac_Contig78_G00122/Lsac_Contig45_G00169/Lsac_Contig95_G00119/Lsac_Contig50_G00091/Lsac_Contig44_G00019/Lsac_Contig125_G00064/Lsac_Contig56_G00048/Lsac_Contig39_G00043/Lsac_Contig56_G00098/Lsac_Contig1_G00217
GO:0009953	dorsal/ventral pattern formation	0.000425787	0.00409188	Lsac_Contig56_G00059/Lsac_Contig45_G00130/Lsac_Contig2_G00470/Lsac_Contig24_G00098/Lsac_Contig50_G00091/Lsac_Contig105_G00068/Lsac_Contig9_G00190/Lsac_Contig8_G00118
GO:0016604	nuclear body	0.000449958	0.00421105	Lsac_Contig14_G00120/Lsac_Contig42_G00208/Lsac_Contig19_G00452/Lsac_Contig23_G00158/Lsac_Contig71_G00250/Lsac_Contig35_G00215/Lsac_Contig27_G00166/Lsac_Contig7_G00179/Lsac_Contig1_G00183/Lsac_Contig6_G00229/Lsac_Contig35_G00019/Lsac_Contig6_G00367/Lsac_Contig79_G00082/Lsac_Contig3_G00514/Lsac_Contig58_G00145/Lsac_Contig11_G00081/Lsac_Contig16_G00216/Lsac_Contig8_G00180/Lsac_Contig50_G00049/Lsac_C…
GO:0007584	response to nutrient	0.000454417	0.00421105	Lsac_Contig17_G00034/Lsac_Contig163_G00002/Lsac_Contig10_G00254/Lsac_Contig105_G00014/Lsac_Contig30_G00169
GO:0008033	tRNA processing	0.000468456	0.00426498	Lsac_Contig15_G00357/Lsac_Contig4_G00507/Lsac_Contig3_G00443/Lsac_Contig97_G00066/Lsac_Contig3_G00226/Lsac_Contig69_G00032/Lsac_Contig166_G00012/Lsac_Contig6_G00062/Lsac_Contig29_G00027/Lsac_Contig45_G00088/Lsac_Contig58_G00086
GO:0051301	cell division	0.000483059	0.00431859	Lsac_Contig3_G00104/Lsac_Contig19_G00452/Lsac_Contig29_G00148/Lsac_Contig5_G00244/Lsac_Contig56_G00064/Lsac_Contig23_G00158/Lsac_Contig62_G00171/Lsac_Contig15_G00011/Lsac_Contig1_G00549/Lsac_Contig36_G00054/Lsac_Contig1_G00183/Lsac_Contig31_G00075/Lsac_Contig2_G00151/Lsac_Contig44_G00126/Lsac_Contig52_G00033/Lsac_Contig126_G00001/Lsac_Contig7_G00485/Lsac_Contig138_G00007/Lsac_Contig11_G00197/Lsac…
GO:0002238	response to molecule of fungal origin	0.000524275	0.00431859	Lsac_Contig13_G00206/Lsac_Contig95_G00065/Lsac_Contig8_G00084
GO:0032730	positive regulation of interleukin-1 alpha production	0.000524275	0.00431859	Lsac_Contig35_G00039/Lsac_Contig15_G00163/Lsac_Contig61_G00007
GO:0051791	medium-chain fatty acid metabolic process	0.000524275	0.00431859	Lsac_Contig92_G00016/Lsac_Contig3_G00434/Lsac_Contig17_G00024
GO:0051964	negative regulation of synapse assembly	0.000524275	0.00431859	Lsac_Contig13_G00206/Lsac_Contig95_G00065/Lsac_Contig8_G00084
GO:0098536	deuterosome	0.000524275	0.00431859	Lsac_Contig15_G00173/Lsac_Contig105_G00033/Lsac_Contig10_G00281
GO:0030165	PDZ domain binding	0.000546529	0.00443156	Lsac_Contig7_G00227/Lsac_Contig8_G00028/Lsac_Contig4_G00505/Lsac_Contig55_G00024/Lsac_Contig56_G00034/Lsac_Contig41_G00099/Lsac_Contig21_G00111/Lsac_Contig40_G00108/Lsac_Contig5_G00299
GO:0006821	chloride transport	0.000558615	0.00445988	Lsac_Contig8_G00028/Lsac_Contig52_G00059/Lsac_Contig90_G00118/Lsac_Contig4_G00584/Lsac_Contig21_G00111/Lsac_Contig71_G00021
GO:0016853	isomerase activity	0.00057022	0.00448355	Lsac_Contig7_G00267/Lsac_Contig9_G00073/Lsac_Contig84_G00007/Lsac_Contig99_G00028/Lsac_Contig49_G00051/Lsac_Contig166_G00012/Lsac_Contig105_G00068/Lsac_Contig21_G00111/Lsac_Contig48_G00218/Lsac_Contig65_G00044/Lsac_Contig58_G00086
[truncated: 319 more rows]

## Sheet: Table S11
Table S11. KEGG enrichment results of positive selective genes in L. sacra.
KEGG_ID	Description	p-value	Target genes
[truncated: 44 more rows]

## Sheet: Table S12
Table S12. GO enrichment results of quickly evolving genes in L. sacra.
[truncated: 1,331 more rows]

[truncated: 4 more sheets: Table S13, Table S14, Table S15, Table S16]
